# Supplementary material for: The DYT6 dystonia causative protein THAP1 is responsible for proteasome activity via PSMB5 transcriptional regulation
Source: Nat Commun. 2025 Feb 14;16:1600. doi: 10.1038/s41467-025-56867-x (PMC11828994; doi:10.1038/s41467-025-56867-x)
Supplement: Supplementary file 3 — Supplementary data 1 [file 41467_2025_56867_MOESM3_ESM.xlsx]

## Sheet: THAP1 KO RNA-seq （all genes）
gene_name	gene_id	gene_description	log2FoldChange	pvalue	logpvalue
MMP23A	ENSG00000215914	matrix metallopeptidase 23A (pseudogene) [Source:HGNC Symbol;Acc:HGNC:7170]	-5.19933	0.000705288	3.15163
AC092343.1	ENSG00000247345	novel transcript	4.4195	0.016304	1.78771
AL137782.1	ENSG00000261553	novel transcript	4.30672	0.0202825	1.69288
ENPP7P12	ENSG00000254527	ectonucleotide pyrophosphatase/phosphodiesterase 7 pseudogene 12 [Source:HGNC Symbol;Acc:HGNC:48697]	4.2987	0.0192035	1.71662
FP671120.1	ENSG00000278996	novel transcript	4.17251	0.0416679	1.3802
AC105206.3	ENSG00000285881	Novel transcript, antisense to BMP1	4.13176	0.0293582	1.53227
AC135983.4	ENSG00000261375	golgin subfamily A member 6-like pseudogene	4.04924	0.0105517	1.97668
AL365181.2	ENSG00000272068	novel transcript	4.01695	0.041606	1.38084
GPR34	ENSG00000171659	G protein-coupled receptor 34 [Source:HGNC Symbol;Acc:HGNC:4490]	3.98793	0.0495004	1.30539
AC022079.2	ENSG00000278733	novel transcript, antisense to CCDC91	3.97773	0.0420538	1.37619
AC093525.10	ENSG00000280402	tec	3.96791	0.0474819	1.32347
DKK4	ENSG00000104371	dickkopf WNT signaling pathway inhibitor 4 [Source:HGNC Symbol;Acc:HGNC:2894]	3.96298	0.0433882	1.36263
HTRA4	ENSG00000169495	HtrA serine peptidase 4 [Source:HGNC Symbol;Acc:HGNC:26909]	3.94788	0.0479123	1.31955
AC005329.3	ENSG00000280486	novel transcript, antisense to NDUFS7	3.93256	0.0181517	1.74108
GUCY2C	ENSG00000070019	guanylate cyclase 2C [Source:HGNC Symbol;Acc:HGNC:4688]	3.92756	0.0499003	1.3019
APOA1-AS	ENSG00000235910	APOA1 antisense RNA [Source:HGNC Symbol;Acc:HGNC:40079]	3.62781	0.0317814	1.49783
AC108704.1	ENSG00000274695	novel transcript	3.57006	0.0358943	1.44497
RF00019	ENSG00000201217		3.45469	0.0453606	1.34332
AL590705.3	ENSG00000242375	novel transcript	3.38352	0.014559	1.83687
AC083973.1	ENSG00000253408	uncharacterized LOC101929897 [Source:NCBI gene;Acc:101929897]	3.31164	0.0243487	1.61352
AC001226.1	ENSG00000274898	novel transcript	3.16731	0.028264	1.54877
SHLD1	ENSG00000171984	shieldin complex subunit 1 [Source:HGNC Symbol;Acc:HGNC:26318]	-2.67531	2.47733e-14	13.606
AL035071.2	ENSG00000260536	novel transcript, antisense to MAPRE1	3.09064	0.0380746	1.41937
PYY	ENSG00000131096	peptide YY [Source:HGNC Symbol;Acc:HGNC:9748]	3.06415	0.0320023	1.49482
EAF1-AS1	ENSG00000249786	EAF1 antisense RNA 1 [Source:HGNC Symbol;Acc:HGNC:42328]	3.03063	0.0391992	1.40672
NBEAP3	ENSG00000223875	neurobeachin pseudogene 3 [Source:HGNC Symbol;Acc:HGNC:40004]	-2.63421	0.00174605	2.75794
NPIPA2	ENSG00000254852	nuclear pore complex interacting protein family member A2 [Source:HGNC Symbol;Acc:HGNC:41979]	2.99323	0.0148259	1.82898
RBM5-AS1	ENSG00000281691	RBM5 antisense RNA 1 [Source:HGNC Symbol;Acc:HGNC:48871]	2.78117	0.025824	1.58798
NUPR1	ENSG00000176046	nuclear protein 1, transcriptional regulator [Source:HGNC Symbol;Acc:HGNC:29990]	-2.31351	0.0072496	2.13969
MTND1P23	ENSG00000225972	MT-ND1 pseudogene 23 [Source:HGNC Symbol;Acc:HGNC:42092]	2.63894	0.0202168	1.69429
AP000692.1	ENSG00000228107	novel transcript, sense overlapping MORC3	2.58942	0.0229278	1.63964
AL592166.1	ENSG00000225721	novel transcript	2.44275	0.0376615	1.4241
AC005363.2	ENSG00000277602	novel transcript	2.44187	0.0351849	1.45364
ECH1	ENSG00000104823	enoyl-CoA hydratase 1 [Source:HGNC Symbol;Acc:HGNC:3149]	-2.26394	1.51814e-75	74.8187
AC008074.2	ENSG00000260101	uncharacterized LOC101927402 [Source:NCBI gene;Acc:101927402]	2.3183	0.0121411	1.91574
DPH6	ENSG00000134146	diphthamine biosynthesis 6 [Source:HGNC Symbol;Acc:HGNC:30543]	-1.87629	7.2212e-18	17.1414
AC008750.5	ENSG00000268520	novel transcript, sense intronic to ETFB	2.27553	0.0307881	1.51162
AC027097.2	ENSG00000267787	novel transcript, antisense to ATP8B1	-1.8744	1.61826e-09	8.79095
PCP2	ENSG00000174788	Purkinje cell protein 2 [Source:HGNC Symbol;Acc:HGNC:30209]	2.16604	0.0257754	1.5888
SLC39A5	ENSG00000139540	solute carrier family 39 member 5 [Source:HGNC Symbol;Acc:HGNC:20502]	2.0617	0.0354293	1.45064
CCR10	ENSG00000184451	C-C motif chemokine receptor 10 [Source:HGNC Symbol;Acc:HGNC:4474]	-1.53016	0.00419521	2.37725
DCST1-AS1	ENSG00000232093	DCST1 antisense RNA 1 [Source:HGNC Symbol;Acc:HGNC:41147]	-1.51595	0.00165897	2.78016
AC141002.1	ENSG00000271973	novel transcript	1.97925	0.0344587	1.4627
AL161772.1	ENSG00000278291	novel transcript, antisense to IL17D	-1.38807	0.00277642	2.55652
AC004877.2	ENSG00000280149	TEC	1.88767	0.0363135	1.43993
DSCR9	ENSG00000230366	Down syndrome critical region 9 [Source:HGNC Symbol;Acc:HGNC:16301]	1.88571	0.0369183	1.43276
AC125494.2	ENSG00000269892	novel transcript	1.87152	0.0280858	1.55151
DRC7	ENSG00000159625	dynein regulatory complex subunit 7 [Source:HGNC Symbol;Acc:HGNC:25289]	1.86612	0.0305459	1.51505
ANKRD20A3	ENSG00000276203	ankyrin repeat domain 20 family member A3 [Source:HGNC Symbol;Acc:HGNC:31981]	1.82362	0.0117022	1.93173
CBSL	ENSG00000274276	cystathionine-beta-synthase like [Source:HGNC Symbol;Acc:HGNC:51829]	-1.38134	0.00356404	2.44806
SLX4IP	ENSG00000149346	SLX4 interacting protein [Source:HGNC Symbol;Acc:HGNC:16225]	-1.34511	2.29172e-15	14.6398
AVPR2	ENSG00000126895	arginine vasopressin receptor 2 [Source:HGNC Symbol;Acc:HGNC:897]	1.67451	0.0328468	1.48351
RPS20P22	ENSG00000239218	ribosomal protein S20 pseudogene 22 [Source:HGNC Symbol;Acc:HGNC:36379]	1.59008	0.0191995	1.71671
AC131392.1	ENSG00000198237	glucuronidase, beta (GUSB) pseudogene	-1.32231	0.00125717	2.90061
AC091185.1	ENSG00000253476	novel transcript	1.56813	0.0350737	1.45502
ASNSP1	ENSG00000248498	asparagine synthetase pseudogene 1 [Source:HGNC Symbol;Acc:HGNC:754]	-1.27447	0.00382285	2.41761
AC010327.5	ENSG00000276570	novel transcript	1.51807	0.0263952	1.57848
FAM3C2	ENSG00000174028	family with sequence similarity 3 member C2 (pseudogene) [Source:HGNC Symbol;Acc:HGNC:34501]	1.50304	0.0106622	1.97215
AC120057.3	ENSG00000279641	TEC	1.4746	0.0306379	1.51374
B3GALT4	ENSG00000235863	beta-1,3-galactosyltransferase 4 [Source:HGNC Symbol;Acc:HGNC:919]	1.46257	0.0110745	1.95568
RPL22L1	ENSG00000163584	ribosomal protein L22 like 1 [Source:HGNC Symbol;Acc:HGNC:27610]	-1.07988	8.14728e-32	31.089
AC078899.1	ENSG00000213985	ARP2 actin-related protein 2 homolog (yeast) (ACTR2) pseudogene	1.43776	0.020353	1.69137
C15orf41	ENSG00000186073	chromosome 15 open reading frame 41 [Source:HGNC Symbol;Acc:HGNC:26929]	-1.00444	1.57904e-11	10.8016
AC021945.1	ENSG00000279347	TEC	1.40067	0.0287401	1.54151
AC002350.1	ENSG00000278993	novel transcript	1.39776	0.0335594	1.47419
TTC23L	ENSG00000205838	tetratricopeptide repeat domain 23 like [Source:HGNC Symbol;Acc:HGNC:26355]	1.36422	0.0468551	1.32924
PSMB5	ENSG00000100804	proteasome subunit beta 5 [Source:HGNC Symbol;Acc:HGNC:9542]	-1.00227	8.27684e-31	30.0821
OSGIN1	ENSG00000140961	oxidative stress induced growth inhibitor 1 [Source:HGNC Symbol;Acc:HGNC:30093]	1.34731	0.013902	1.85692
PAK3	ENSG00000077264	p21 (RAC1) activated kinase 3 [Source:HGNC Symbol;Acc:HGNC:8592]	1.34291	0.0348563	1.45772
HCG25	ENSG00000232940	HLA complex group 25 [Source:HGNC Symbol;Acc:HGNC:20196]	1.33984	0.0305478	1.51502
DARS2	ENSG00000117593	aspartyl-tRNA synthetase 2, mitochondrial [Source:HGNC Symbol;Acc:HGNC:25538]	-0.925138	7.50489e-34	33.1247
AP001893.1	ENSG00000254694	novel transcript	1.31646	0.0428539	1.36801
AC024580.1	ENSG00000279794	TEC	1.31331	0.0403249	1.39443
NOG	ENSG00000183691	noggin [Source:HGNC Symbol;Acc:HGNC:7866]	-0.897943	0.00383073	2.41672
LINC01123	ENSG00000204588	long intergenic non-protein coding RNA 1123 [Source:HGNC Symbol;Acc:HGNC:49269]	-0.872365	0.000678191	3.16865
AC002310.1	ENSG00000235560	uncharacterized LOC107984875 [Source:NCBI gene;Acc:107984875]	-0.851792	0.00615787	2.21057
AC022400.1	ENSG00000224195	novel transcript	1.24707	0.0454241	1.34271
METTL3	ENSG00000165819	methyltransferase like 3 [Source:HGNC Symbol;Acc:HGNC:17563]	-0.817449	2.75248e-21	20.5603
AC006453.2	ENSG00000283196	uncharacterized LOC107985911 [Source:NCBI gene;Acc:107985911]	-0.785585	0.00270229	2.56827
CA2	ENSG00000104267	carbonic anhydrase 2 [Source:HGNC Symbol;Acc:HGNC:1373]	-0.781286	3.44722e-15	14.4625
RPL21P75	ENSG00000213860	ribosomal protein L21 pseudogene 75 [Source:HGNC Symbol;Acc:HGNC:36460]	-0.774159	0.000781648	3.10699
SNAI2	ENSG00000019549	snail family transcriptional repressor 2 [Source:HGNC Symbol;Acc:HGNC:11094]	-0.774088	6.04828e-12	11.2184
AC000123.1	ENSG00000224138	novel transcript	1.17464	0.0182959	1.73765
MYB	ENSG00000118513	MYB proto-oncogene, transcription factor [Source:HGNC Symbol;Acc:HGNC:7545]	-0.761177	0.000490306	3.30953
AC008735.2	ENSG00000267523	novel transcript, antisense to U2AF2A	1.14	0.0353721	1.45134
ERAP2	ENSG00000164308	endoplasmic reticulum aminopeptidase 2 [Source:HGNC Symbol;Acc:HGNC:29499]	1.11676	0.0400092	1.39784
ADGRF5P1	ENSG00000227582	adhesion G protein-coupled receptor F5 pseudogene 1 [Source:HGNC Symbol;Acc:HGNC:32922]	1.11392	0.0488734	1.31093
MYC	ENSG00000136997	MYC proto-oncogene, bHLH transcription factor [Source:HGNC Symbol;Acc:HGNC:7553]	-0.740191	2.46421e-11	10.6083
MFSD3	ENSG00000167700	major facilitator superfamily domain containing 3 [Source:HGNC Symbol;Acc:HGNC:25157]	-0.737906	4.67849e-09	8.32989
TP53TG5	ENSG00000124251	TP53 target 5 [Source:HGNC Symbol;Acc:HGNC:15856]	1.09389	0.0266632	1.57409
AL049840.3	ENSG00000269940	novel transcript, sense intronic to KLC1	1.08544	0.0228352	1.64139
TRMT12	ENSG00000183665	tRNA methyltransferase 12 homolog [Source:HGNC Symbol;Acc:HGNC:26091]	-0.731064	1.49907e-07	6.82418
CLIC5	ENSG00000112782	chloride intracellular channel 5 [Source:HGNC Symbol;Acc:HGNC:13517]	1.06224	0.0216965	1.66361
ALDH1L2	ENSG00000136010	aldehyde dehydrogenase 1 family member L2 [Source:HGNC Symbol;Acc:HGNC:26777]	-0.720354	2.00725e-10	9.6974
NDUFS2	ENSG00000158864	NADH:ubiquinone oxidoreductase core subunit S2 [Source:HGNC Symbol;Acc:HGNC:7708]	-0.715868	6.951e-16	15.158
AL031600.1	ENSG00000260051	novel transcript, antisense to CLCN7	1.0489	0.02336	1.63153
AC116614.1	ENSG00000235688	novel transcript	-0.709909	0.00891579	2.04984
AC012146.1	ENSG00000234327	uncharacterized LOC101928000 [Source:NCBI gene;Acc:101928000]	-0.702144	0.00656015	2.18309
SH2D4A	ENSG00000104611	SH2 domain containing 4A [Source:HGNC Symbol;Acc:HGNC:26102]	-0.701257	0.00154787	2.81027
MYOM2	ENSG00000036448	myomesin 2 [Source:HGNC Symbol;Acc:HGNC:7614]	-0.699298	1.36201e-05	4.86582
EXTL1	ENSG00000158008	exostosin like glycosyltransferase 1 [Source:HGNC Symbol;Acc:HGNC:3515]	1.01098	0.0128882	1.88981
CRADD	ENSG00000169372	CASP2 and RIPK1 domain containing adaptor with death domain [Source:HGNC Symbol;Acc:HGNC:2340]	-0.681685	0.00138606	2.85822
EGR3	ENSG00000179388	early growth response 3 [Source:HGNC Symbol;Acc:HGNC:3240]	0.984734	0.049139	1.30857
SLC6A9	ENSG00000196517	solute carrier family 6 member 9 [Source:HGNC Symbol;Acc:HGNC:11056]	-0.676471	0.000577161	3.2387
CLCNKB	ENSG00000184908	chloride voltage-gated channel Kb [Source:HGNC Symbol;Acc:HGNC:2027]	0.961639	0.0393077	1.40552
LINC01311	ENSG00000260924	long intergenic non-protein coding RNA 1311 [Source:HGNC Symbol;Acc:HGNC:50503]	-0.67611	0.00903675	2.04399
AC007038.1	ENSG00000229127	novel transcript	0.943638	0.0282208	1.54943
FJX1	ENSG00000179431	four jointed box 1 [Source:HGNC Symbol;Acc:HGNC:17166]	-0.666337	2.63271e-08	7.5796
CEBPA-DT	ENSG00000267296	CEBPA divergent transcript [Source:HGNC Symbol;Acc:HGNC:25710]	-0.665851	0.00362243	2.441
TFPI2	ENSG00000105825	tissue factor pathway inhibitor 2 [Source:HGNC Symbol;Acc:HGNC:11761]	0.940914	0.0449331	1.34743
IRF9	ENSG00000213928	interferon regulatory factor 9 [Source:HGNC Symbol;Acc:HGNC:6131]	0.940853	0.0264428	1.57769
HOXB-AS1	ENSG00000230148	HOXB cluster antisense RNA 1 [Source:HGNC Symbol;Acc:HGNC:43744]	0.929898	0.0388001	1.41117
ETV5	ENSG00000244405	ETS variant 5 [Source:HGNC Symbol;Acc:HGNC:3494]	0.926357	0.0295882	1.52888
FAM84B	ENSG00000168672	family with sequence similarity 84 member B [Source:HGNC Symbol;Acc:HGNC:24166]	-0.663429	9.43808e-05	4.02512
EFCAB12	ENSG00000172771	EF-hand calcium binding domain 12 [Source:HGNC Symbol;Acc:HGNC:28061]	0.903518	0.0447325	1.34938
HEY1	ENSG00000164683	hes related family bHLH transcription factor with YRPW motif 1 [Source:HGNC Symbol;Acc:HGNC:4880]	-0.661985	2.52721e-14	13.5974
MT2A	ENSG00000125148	metallothionein 2A [Source:HGNC Symbol;Acc:HGNC:7406]	-0.656966	6.14841e-06	5.21124
AC012313.2	ENSG00000268049	novel transcript, antisense to ZNF497	0.880408	0.0341947	1.46604
GYPC	ENSG00000136732	glycophorin C (Gerbich blood group) [Source:HGNC Symbol;Acc:HGNC:4704]	-0.64659	3.66214e-05	4.43627
AC009090.6	ENSG00000285979	novel transcript, antisense to FAM192A	0.875129	0.0235959	1.62716
EIF4EBP1	ENSG00000187840	eukaryotic translation initiation factor 4E binding protein 1 [Source:HGNC Symbol;Acc:HGNC:3288]	-0.641437	4.81548e-09	8.31736
SYCE2	ENSG00000161860	synaptonemal complex central element protein 2 [Source:HGNC Symbol;Acc:HGNC:27411]	0.868007	0.0436518	1.36
P2RX2	ENSG00000187848	purinergic receptor P2X 2 [Source:HGNC Symbol;Acc:HGNC:15459]	0.867297	0.0315744	1.50067
TMEM158	ENSG00000249992	transmembrane protein 158 (gene/pseudogene) [Source:HGNC Symbol;Acc:HGNC:30293]	-0.63617	0.000703823	3.15254
AL513327.1	ENSG00000225313	novel transcript	0.858892	0.0456676	1.34039
AP006284.1	ENSG00000254815	novel transcript	0.854215	0.0320998	1.4935
ANKRD24	ENSG00000089847	ankyrin repeat domain 24 [Source:HGNC Symbol;Acc:HGNC:29424]	0.849926	0.0219768	1.65804
TPGS1	ENSG00000141933	tubulin polyglutamylase complex subunit 1 [Source:HGNC Symbol;Acc:HGNC:25058]	-0.634058	0.00481678	2.31724
AP002387.1	ENSG00000254682	novel transcript	-0.633351	0.00572754	2.24203
AC026979.4	ENSG00000285669	novel transcript	0.845227	0.0451821	1.34503
CMC1	ENSG00000187118	C-X9-C motif containing 1 [Source:HGNC Symbol;Acc:HGNC:28783]	-0.633122	3.95751e-06	5.40258
EPHA8	ENSG00000070886	EPH receptor A8 [Source:HGNC Symbol;Acc:HGNC:3391]	-0.623324	0.000691009	3.16052
CXXC4	ENSG00000168772	CXXC finger protein 4 [Source:HGNC Symbol;Acc:HGNC:24593]	-0.610965	0.00367354	2.43492
MADCAM1	ENSG00000099866	mucosal vascular addressin cell adhesion molecule 1 [Source:HGNC Symbol;Acc:HGNC:6765]	0.82167	0.0192983	1.71448
GUSB	ENSG00000169919	glucuronidase beta [Source:HGNC Symbol;Acc:HGNC:4696]	-0.608	2.50777e-08	7.60071
INSIG1	ENSG00000186480	insulin induced gene 1 [Source:HGNC Symbol;Acc:HGNC:6083]	-0.603831	1.17363e-09	8.93047
STYK1	ENSG00000060140	serine/threonine/tyrosine kinase 1 [Source:HGNC Symbol;Acc:HGNC:18889]	0.805498	0.039854	1.39953
AL035446.2	ENSG00000285875	novel transcript	-0.603722	0.00334949	2.47502
CDK11A	ENSG00000008128	cyclin dependent kinase 11A [Source:HGNC Symbol;Acc:HGNC:1730]	0.787772	0.0377459	1.42313
AC009120.2	ENSG00000259972	novel transcript, antisense to PSMD7	0.779088	0.0343264	1.46437
RUNX1T1	ENSG00000079102	RUNX1 translocation partner 1 [Source:HGNC Symbol;Acc:HGNC:1535]	-0.603412	0.000183614	3.73609
PRKAG2-AS1	ENSG00000239911	PRKAG2 antisense RNA 1 [Source:HGNC Symbol;Acc:HGNC:40468]	-0.603033	0.00139522	2.85536
HES4	ENSG00000188290	hes family bHLH transcription factor 4 [Source:HGNC Symbol;Acc:HGNC:24149]	-0.60016	1.17142e-05	4.93129
RCOR2	ENSG00000167771	REST corepressor 2 [Source:HGNC Symbol;Acc:HGNC:27455]	-0.595543	0.00459013	2.33818
SLC19A3	ENSG00000135917	solute carrier family 19 member 3 [Source:HGNC Symbol;Acc:HGNC:16266]	-0.592892	0.00332916	2.47767
CCDC25	ENSG00000147419	coiled-coil domain containing 25 [Source:HGNC Symbol;Acc:HGNC:25591]	-0.590571	2.14852e-09	8.66786
C15orf61	ENSG00000189227	chromosome 15 open reading frame 61 [Source:HGNC Symbol;Acc:HGNC:34453]	-0.58325	0.000378019	3.42249
POLRMTP1	ENSG00000266066	RNA polymerase mitochondrial pseudogene 1 [Source:HGNC Symbol;Acc:HGNC:28865]	0.759596	0.0422366	1.37431
AL021707.6	ENSG00000272669	novel transcript, antisense to SUN2	0.75385	0.042253	1.37414
F12	ENSG00000131187	coagulation factor XII [Source:HGNC Symbol;Acc:HGNC:3530]	-0.582099	0.00191623	2.71755
MATN2	ENSG00000132561	matrilin 2 [Source:HGNC Symbol;Acc:HGNC:6908]	0.751301	0.0444741	1.35189
ANKLE1	ENSG00000160117	ankyrin repeat and LEM domain containing 1 [Source:HGNC Symbol;Acc:HGNC:26812]	0.75043	0.025453	1.59426
SDAD1P1	ENSG00000228451	SDA1 domain containing 1 pseudogene 1 [Source:HGNC Symbol;Acc:HGNC:31403]	0.729058	0.0244117	1.6124
SAMD14	ENSG00000167100	sterile alpha motif domain containing 14 [Source:HGNC Symbol;Acc:HGNC:27312]	0.712346	0.015161	1.81927
PLAC1	ENSG00000170965	placenta specific 1 [Source:HGNC Symbol;Acc:HGNC:9044]	-0.574776	0.00775629	2.11035
YDJC	ENSG00000161179	YdjC chitooligosaccharide deacetylase homolog [Source:HGNC Symbol;Acc:HGNC:27158]	-0.570635	4.93427e-13	12.3068
MAP2	ENSG00000078018	microtubule associated protein 2 [Source:HGNC Symbol;Acc:HGNC:6839]	0.697898	0.0322916	1.49091
NUAK2	ENSG00000163545	NUAK family kinase 2 [Source:HGNC Symbol;Acc:HGNC:29558]	0.691982	0.0247895	1.60573
PRKCQ-AS1	ENSG00000237943	PRKCQ antisense RNA 1 [Source:HGNC Symbol;Acc:HGNC:44689]	-0.570385	0.00190714	2.71962
HMGB1P5	ENSG00000132967	high mobility group box 1 pseudogene 5 [Source:HGNC Symbol;Acc:HGNC:4997]	-0.567318	3.23988e-08	7.48947
AC004057.1	ENSG00000196656	ribosomal protein S26 (RPS26) pseudogene	-0.562531	0.000200273	3.69838
NPM3	ENSG00000107833	nucleophosmin/nucleoplasmin 3 [Source:HGNC Symbol;Acc:HGNC:7931]	-0.560404	5.66177e-07	6.24705
DEDD	ENSG00000158796	death effector domain containing [Source:HGNC Symbol;Acc:HGNC:2755]	-0.559178	7.49702e-08	7.12511
SPRY1	ENSG00000164056	sprouty RTK signaling antagonist 1 [Source:HGNC Symbol;Acc:HGNC:11269]	-0.558591	6.21301e-05	4.2067
AC138904.1	ENSG00000246465	novel transcript LOC100506705	-0.55537	0.00262984	2.58007
HAGHL	ENSG00000103253	hydroxyacylglutathione hydrolase like [Source:HGNC Symbol;Acc:HGNC:14177]	-0.553652	0.00896912	2.04725
CENPS	ENSG00000175279	centromere protein S [Source:HGNC Symbol;Acc:HGNC:23163]	0.666547	0.03267	1.48585
AC000123.3	ENSG00000280347	TEC	0.665866	0.0169073	1.77193
SLC17A7	ENSG00000104888	solute carrier family 17 member 7 [Source:HGNC Symbol;Acc:HGNC:16704]	0.663373	0.0219903	1.65777
HDDC3	ENSG00000184508	HD domain containing 3 [Source:HGNC Symbol;Acc:HGNC:30522]	-0.552939	0.000831849	3.07996
WNT9A	ENSG00000143816	Wnt family member 9A [Source:HGNC Symbol;Acc:HGNC:12778]	0.65942	0.0233485	1.63174
AC010538.1	ENSG00000275734	novel transcript, sense overlapping CDK10	0.654216	0.0432463	1.36405
BLOC1S5	ENSG00000188428	biogenesis of lysosomal organelles complex 1 subunit 5 [Source:HGNC Symbol;Acc:HGNC:18561]	-0.550667	7.86469e-06	5.10432
SMIM27	ENSG00000235453	small integral membrane protein 27 [Source:HGNC Symbol;Acc:HGNC:31420]	0.651893	0.0179611	1.74567
PAGR1	ENSG00000280789	PAXIP1 associated glutamate rich protein 1 [Source:HGNC Symbol;Acc:HGNC:28707]	-0.548186	0.00409068	2.3882
UQCC3	ENSG00000204922	ubiquinol-cytochrome c reductase complex assembly factor 3 [Source:HGNC Symbol;Acc:HGNC:34399]	-0.547429	0.00238956	2.62168
MFSD13A	ENSG00000138111	major facilitator superfamily domain containing 13A [Source:HGNC Symbol;Acc:HGNC:26196]	-0.542794	2.32281e-06	5.63399
AL355488.1	ENSG00000273373	novel transcript, antisense to SLC16A4	0.636081	0.0449808	1.34697
PILRB	ENSG00000121716	paired immunoglobin-like type 2 receptor beta [Source:HGNC Symbol;Acc:HGNC:18297]	0.635976	0.0116157	1.93495
RPL13P12	ENSG00000215030	ribosomal protein L13 pseudogene 12 [Source:HGNC Symbol;Acc:HGNC:35701]	-0.534029	2.55633e-08	7.59238
ALOX12-AS1	ENSG00000215067	ALOX12 antisense RNA 1 [Source:HGNC Symbol;Acc:HGNC:51342]	0.634226	0.0335886	1.47381
AC145098.2	ENSG00000279821	TEC	0.633711	0.0406711	1.39071
AC093512.2	ENSG00000285043	Homo sapiens aldolase, fructose-bisphosphate A (ALDOA), transcript variant 7, mRNA. [Source:RefSeq mRNA;Acc:NM_001355562]	0.63366	0.0454515	1.34245
AC126474.2	ENSG00000280088	TEC	0.629431	0.0104639	1.98031
AC019069.1	ENSG00000272711	novel transcript	-0.532522	0.00426432	2.37015
SAMD15	ENSG00000100583	sterile alpha motif domain containing 15 [Source:HGNC Symbol;Acc:HGNC:18631]	0.621809	0.0327052	1.48538
AC007182.2	ENSG00000242951	ribosomal protein S24 (RPS24) pseudogene	0.621217	0.0186964	1.72824
EYA1	ENSG00000104313	EYA transcriptional coactivator and phosphatase 1 [Source:HGNC Symbol;Acc:HGNC:3519]	-0.531582	0.000126089	3.89932
DPM3	ENSG00000179085	dolichyl-phosphate mannosyltransferase subunit 3 [Source:HGNC Symbol;Acc:HGNC:3007]	-0.529812	2.02234e-05	4.69415
CCDC189	ENSG00000196118	coiled-coil domain containing 189 [Source:HGNC Symbol;Acc:HGNC:28078]	0.612113	0.0198053	1.70322
MZF1-AS1	ENSG00000267858	MZF1 antisense RNA 1 [Source:HGNC Symbol;Acc:HGNC:51271]	0.605464	0.0407375	1.39001
AL035071.1	ENSG00000260257	novel transcript	0.604754	0.0141607	1.84892
AC078817.1	ENSG00000230291	ribosomal protein L26 (RPL26) pseudogene	0.603172	0.037355	1.42765
CCDC88B	ENSG00000168071	coiled-coil domain containing 88B [Source:HGNC Symbol;Acc:HGNC:26757]	0.594668	0.0100605	1.99738
BTN3A3	ENSG00000111801	butyrophilin subfamily 3 member A3 [Source:HGNC Symbol;Acc:HGNC:1140]	0.59313	0.0237548	1.62425
KCNJ8	ENSG00000121361	potassium voltage-gated channel subfamily J member 8 [Source:HGNC Symbol;Acc:HGNC:6269]	-0.529799	0.000326774	3.48575
ZNF485	ENSG00000198298	zinc finger protein 485 [Source:HGNC Symbol;Acc:HGNC:23440]	-0.529113	0.00385419	2.41407
BCAT1	ENSG00000060982	branched chain amino acid transaminase 1 [Source:HGNC Symbol;Acc:HGNC:976]	-0.528731	6.29599e-05	4.20094
SAMD9	ENSG00000205413	sterile alpha motif domain containing 9 [Source:HGNC Symbol;Acc:HGNC:1348]	0.581786	0.0361556	1.44182
NEK11	ENSG00000114670	NIMA related kinase 11 [Source:HGNC Symbol;Acc:HGNC:18593]	0.579106	0.0462222	1.33515
NRARP	ENSG00000198435	NOTCH regulated ankyrin repeat protein [Source:HGNC Symbol;Acc:HGNC:33843]	-0.521449	2.65834e-06	5.57539
SNHG3	ENSG00000242125	small nucleolar RNA host gene 3 [Source:HGNC Symbol;Acc:HGNC:10118]	-0.519311	8.58689e-07	6.06616
SMIM19	ENSG00000176209	small integral membrane protein 19 [Source:HGNC Symbol;Acc:HGNC:25166]	-0.517726	0.00152684	2.81621
MCTP1	ENSG00000175471	multiple C2 and transmembrane domain containing 1 [Source:HGNC Symbol;Acc:HGNC:26183]	0.571498	0.045511	1.34188
TNFRSF25	ENSG00000215788	TNF receptor superfamily member 25 [Source:HGNC Symbol;Acc:HGNC:11910]	0.57026	0.0157188	1.80358
PSAT1	ENSG00000135069	phosphoserine aminotransferase 1 [Source:HGNC Symbol;Acc:HGNC:19129]	-0.517443	6.86123e-08	7.1636
BCL3	ENSG00000069399	B cell CLL/lymphoma 3 [Source:HGNC Symbol;Acc:HGNC:998]	0.567052	0.0487669	1.31188
AC027031.2	ENSG00000254615	novel transcript	-0.515785	0.00331399	2.47965
BMP6	ENSG00000153162	bone morphogenetic protein 6 [Source:HGNC Symbol;Acc:HGNC:1073]	-0.512193	0.000237731	3.62391
RASL10B	ENSG00000270885	RAS like family 10 member B [Source:HGNC Symbol;Acc:HGNC:30295]	-0.508504	4.52781e-05	4.34411
LRRIQ1	ENSG00000133640	leucine rich repeats and IQ motif containing 1 [Source:HGNC Symbol;Acc:HGNC:25708]	0.560119	0.0426441	1.37014
ALDH1B1	ENSG00000137124	aldehyde dehydrogenase 1 family member B1 [Source:HGNC Symbol;Acc:HGNC:407]	-0.508417	6.4834e-08	7.1882
BMS1P1	ENSG00000204177	BMS1, ribosome biogenesis factor pseudogene 1 [Source:HGNC Symbol;Acc:HGNC:23649]	0.557509	0.0121833	1.91424
JPH1	ENSG00000104369	junctophilin 1 [Source:HGNC Symbol;Acc:HGNC:14201]	-0.506866	6.78002e-07	6.16877
BSPRY	ENSG00000119411	B-box and SPRY domain containing [Source:HGNC Symbol;Acc:HGNC:18232]	0.554321	0.0486158	1.31322
FBXL15	ENSG00000107872	F-box and leucine rich repeat protein 15 [Source:HGNC Symbol;Acc:HGNC:28155]	-0.505716	0.000893645	3.04884
TMED10	ENSG00000170348	transmembrane p24 trafficking protein 10 [Source:HGNC Symbol;Acc:HGNC:16998]	-0.505319	4.11631e-09	8.38549
DMAC1	ENSG00000137038	distal membrane arm assembly complex 1 [Source:HGNC Symbol;Acc:HGNC:30536]	-0.50407	8.83964e-07	6.05357
NREP	ENSG00000134986	neuronal regeneration related protein [Source:HGNC Symbol;Acc:HGNC:16834]	-0.498704	5.16163e-06	5.28721
DUXAP9	ENSG00000225210	double homeobox A pseudogene 9 [Source:HGNC Symbol;Acc:HGNC:32188]	-0.497657	0.00660814	2.17992
MRPS18C	ENSG00000163319	mitochondrial ribosomal protein S18C [Source:HGNC Symbol;Acc:HGNC:16633]	-0.49602	0.000143363	3.84356
CTH	ENSG00000116761	cystathionine gamma-lyase [Source:HGNC Symbol;Acc:HGNC:2501]	-0.494044	0.0015022	2.82327
PACSIN3	ENSG00000165912	protein kinase C and casein kinase substrate in neurons 3 [Source:HGNC Symbol;Acc:HGNC:8572]	-0.493271	0.000366688	3.4357
AC010536.1	ENSG00000226180	uncharacterized LOC100129215 [Source:NCBI gene;Acc:100129215]	0.540438	0.0442253	1.35433
CCND1	ENSG00000110092	cyclin D1 [Source:HGNC Symbol;Acc:HGNC:1582]	-0.49286	1.85745e-08	7.73108
KCNJ12	ENSG00000184185	potassium voltage-gated channel subfamily J member 12 [Source:HGNC Symbol;Acc:HGNC:6258]	-0.492277	0.00161977	2.79055
HIST1H3E	ENSG00000274750	histone cluster 1 H3 family member e [Source:HGNC Symbol;Acc:HGNC:4769]	0.536329	0.0165555	1.78106
PYCR1	ENSG00000183010	pyrroline-5-carboxylate reductase 1 [Source:HGNC Symbol;Acc:HGNC:9721]	-0.489993	2.05308e-05	4.68759
LINC00342	ENSG00000232931	long intergenic non-protein coding RNA 342 [Source:HGNC Symbol;Acc:HGNC:42470]	0.534869	0.0487928	1.31164
FAM216A	ENSG00000204856	family with sequence similarity 216 member A [Source:HGNC Symbol;Acc:HGNC:30180]	-0.488756	1.68036e-06	5.7746
GNB3	ENSG00000111664	G protein subunit beta 3 [Source:HGNC Symbol;Acc:HGNC:4400]	0.533987	0.0113762	1.944
NBPF10	ENSG00000271425	NBPF member 10 [Source:HGNC Symbol;Acc:HGNC:31992]	0.533625	0.0411987	1.38512
ARL2	ENSG00000213465	ADP ribosylation factor like GTPase 2 [Source:HGNC Symbol;Acc:HGNC:693]	-0.488358	1.05086e-05	4.97845
ALKBH6	ENSG00000239382	alkB homolog 6 [Source:HGNC Symbol;Acc:HGNC:28243]	0.527089	0.0424671	1.37195
OSBPL7	ENSG00000006025	oxysterol binding protein like 7 [Source:HGNC Symbol;Acc:HGNC:16387]	0.526961	0.0460811	1.33648
NEFL	ENSG00000277586	neurofilament light [Source:HGNC Symbol;Acc:HGNC:7739]	-0.488093	1.61044e-07	6.79305
HMGB1P6	ENSG00000259781	high mobility group box 1 pseudogene 6 [Source:HGNC Symbol;Acc:HGNC:4998]	-0.487945	8.82649e-06	5.05421
KLF15	ENSG00000163884	Kruppel like factor 15 [Source:HGNC Symbol;Acc:HGNC:14536]	-0.487514	0.00178317	2.74881
TWIST1	ENSG00000122691	twist family bHLH transcription factor 1 [Source:HGNC Symbol;Acc:HGNC:12428]	-0.486796	0.0032181	2.4924
CBS	ENSG00000160200	cystathionine-beta-synthase [Source:HGNC Symbol;Acc:HGNC:1550]	-0.485769	0.000181635	3.7408
ERBB3	ENSG00000065361	erb-b2 receptor tyrosine kinase 3 [Source:HGNC Symbol;Acc:HGNC:3431]	0.522775	0.0372009	1.42945
IRS1	ENSG00000169047	insulin receptor substrate 1 [Source:HGNC Symbol;Acc:HGNC:6125]	-0.483363	0.00525635	2.27932
NDUFAF8	ENSG00000224877	NADH:ubiquinone oxidoreductase complex assembly factor 8 [Source:HGNC Symbol;Acc:HGNC:33551]	-0.481733	1.61913e-05	4.79072
GTF2IP1	ENSG00000277053	general transcription factor IIi pseudogene 1 [Source:HGNC Symbol;Acc:HGNC:4660]	-0.481463	0.000102791	3.98804
SNRPE	ENSG00000182004	small nuclear ribonucleoprotein polypeptide E [Source:HGNC Symbol;Acc:HGNC:11161]	-0.478064	1.58419e-06	5.80019
WDR34	ENSG00000119333	WD repeat domain 34 [Source:HGNC Symbol;Acc:HGNC:28296]	-0.477825	2.57335e-07	6.5895
POLR3G	ENSG00000113356	RNA polymerase III subunit G [Source:HGNC Symbol;Acc:HGNC:30075]	-0.476334	0.00348644	2.45762
ZNF713	ENSG00000178665	zinc finger protein 713 [Source:HGNC Symbol;Acc:HGNC:22043]	0.517863	0.0310266	1.50827
KCTD12	ENSG00000178695	potassium channel tetramerization domain containing 12 [Source:HGNC Symbol;Acc:HGNC:14678]	-0.47599	4.86736e-05	4.31271
BBOF1	ENSG00000119636	basal body orientation factor 1 [Source:HGNC Symbol;Acc:HGNC:19855]	0.513551	0.0434577	1.36193
IDUA	ENSG00000127415	iduronidase, alpha-L- [Source:HGNC Symbol;Acc:HGNC:5391]	0.513439	0.0418309	1.3785
PEX7	ENSG00000112357	peroxisomal biogenesis factor 7 [Source:HGNC Symbol;Acc:HGNC:8860]	-0.474356	0.00194882	2.71023
ILF3-DT	ENSG00000267100	ILF3 divergent tranacript [Source:HGNC Symbol;Acc:HGNC:27115]	-0.473012	0.000209267	3.6793
LGALS1	ENSG00000100097	galectin 1 [Source:HGNC Symbol;Acc:HGNC:6561]	0.510329	0.0246465	1.60825
RALGAPA1P1	ENSG00000229419	Ral GTPase activating protein catalytic alpha subunit 1 pseudogene 1 [Source:HGNC Symbol;Acc:HGNC:23203]	0.510159	0.0261471	1.58258
DPAGT1	ENSG00000172269	dolichyl-phosphate N-acetylglucosaminephosphotransferase 1 [Source:HGNC Symbol;Acc:HGNC:2995]	-0.469366	5.56347e-06	5.25465
GEMIN6	ENSG00000152147	gem nuclear organelle associated protein 6 [Source:HGNC Symbol;Acc:HGNC:20044]	-0.468989	7.31874e-05	4.13556
TSPO	ENSG00000100300	translocator protein [Source:HGNC Symbol;Acc:HGNC:1158]	-0.467191	0.000222538	3.6526
PKIA	ENSG00000171033	cAMP-dependent protein kinase inhibitor alpha [Source:HGNC Symbol;Acc:HGNC:9017]	-0.466364	2.82519e-05	4.54895
C12orf66	ENSG00000174206	chromosome 12 open reading frame 66 [Source:HGNC Symbol;Acc:HGNC:26517]	-0.463231	0.0032333	2.49035
CCDC85B	ENSG00000175602	coiled-coil domain containing 85B [Source:HGNC Symbol;Acc:HGNC:24926]	-0.461379	4.62376e-05	4.33501
KCNQ1OT1	ENSG00000269821	KCNQ1 opposite strand/antisense transcript 1 [Source:HGNC Symbol;Acc:HGNC:6295]	0.500254	0.0248214	1.60517
ADRA2C	ENSG00000184160	adrenoceptor alpha 2C [Source:HGNC Symbol;Acc:HGNC:283]	-0.460905	0.000850059	3.07055
AC092747.4	ENSG00000275764	novel transcript	0.49959	0.0411794	1.38532
MRPL12	ENSG00000262814	mitochondrial ribosomal protein L12 [Source:HGNC Symbol;Acc:HGNC:10378]	-0.45722	0.00650322	2.18687
NEK10	ENSG00000163491	NIMA related kinase 10 [Source:HGNC Symbol;Acc:HGNC:18592]	0.49625	0.04022	1.39556
PPP1R35	ENSG00000160813	protein phosphatase 1 regulatory subunit 35 [Source:HGNC Symbol;Acc:HGNC:28320]	-0.453471	0.00277771	2.55631
HRK	ENSG00000135116	harakiri, BCL2 interacting protein [Source:HGNC Symbol;Acc:HGNC:5185]	-0.452648	0.000696579	3.15703
SOCS2	ENSG00000120833	suppressor of cytokine signaling 2 [Source:HGNC Symbol;Acc:HGNC:19382]	-0.44707	0.00118075	2.92784
EPPK1	ENSG00000261150	epiplakin 1 [Source:HGNC Symbol;Acc:HGNC:15577]	0.490706	0.0162694	1.78863
CABLES1	ENSG00000134508	Cdk5 and Abl enzyme substrate 1 [Source:HGNC Symbol;Acc:HGNC:25097]	-0.446885	2.05298e-06	5.68761
BICDL1	ENSG00000135127	BICD family like cargo adaptor 1 [Source:HGNC Symbol;Acc:HGNC:28095]	0.487068	0.0106411	1.97301
FP565260.1	ENSG00000275464	periodic tryptophan protein 2 homolog [Source:NCBI gene;Acc:102724159]	-0.446775	0.000372539	3.42883
SLC39A4	ENSG00000147804	solute carrier family 39 member 4 [Source:HGNC Symbol;Acc:HGNC:17129]	-0.446266	0.000215714	3.66612
POLD2	ENSG00000106628	DNA polymerase delta 2, accessory subunit [Source:HGNC Symbol;Acc:HGNC:9176]	-0.446125	1.24192e-07	6.90591
B9D1	ENSG00000108641	B9 domain containing 1 [Source:HGNC Symbol;Acc:HGNC:24123]	-0.44355	0.000547397	3.2617
GUCY1A1	ENSG00000164116	guanylate cyclase 1 soluble subunit alpha 1 [Source:HGNC Symbol;Acc:HGNC:4685]	-0.442878	0.002691	2.57009
ABCC8	ENSG00000006071	ATP binding cassette subfamily C member 8 [Source:HGNC Symbol;Acc:HGNC:59]	0.480591	0.0492662	1.30745
CA8	ENSG00000178538	carbonic anhydrase 8 [Source:HGNC Symbol;Acc:HGNC:1382]	-0.44269	0.00039097	3.40786
SLITRK3	ENSG00000121871	SLIT and NTRK like family member 3 [Source:HGNC Symbol;Acc:HGNC:23501]	0.478999	0.0338131	1.47092
RPS28P7	ENSG00000227097	ribosomal protein S28 pseudogene 7 [Source:HGNC Symbol;Acc:HGNC:35787]	-0.441687	2.14641e-06	5.66829
PNMA6A	ENSG00000235961	PNMA family member 6A [Source:HGNC Symbol;Acc:HGNC:28248]	-0.439238	0.00376342	2.42442
SLIRP	ENSG00000119705	SRA stem-loop interacting RNA binding protein [Source:HGNC Symbol;Acc:HGNC:20495]	-0.439037	3.7766e-05	4.4229
LINC01694	ENSG00000233922	long intergenic non-protein coding RNA 1694 [Source:HGNC Symbol;Acc:HGNC:52481]	-0.43903	0.00285481	2.54442
ANAPC15	ENSG00000110200	anaphase promoting complex subunit 15 [Source:HGNC Symbol;Acc:HGNC:24531]	-0.437671	0.00475953	2.32244
SDHAF3	ENSG00000196636	succinate dehydrogenase complex assembly factor 3 [Source:HGNC Symbol;Acc:HGNC:21752]	-0.435678	0.00142445	2.84635
NTHL1	ENSG00000065057	nth like DNA glycosylase 1 [Source:HGNC Symbol;Acc:HGNC:8028]	-0.435141	0.000137298	3.86234
C17orf58	ENSG00000186665	chromosome 17 open reading frame 58 [Source:HGNC Symbol;Acc:HGNC:27568]	-0.434205	0.000639642	3.19406
CDK5RAP2	ENSG00000136861	CDK5 regulatory subunit associated protein 2 [Source:HGNC Symbol;Acc:HGNC:18672]	-0.432685	4.30878e-07	6.36565
DANCR	ENSG00000226950	differentiation antagonizing non-protein coding RNA [Source:HGNC Symbol;Acc:HGNC:28964]	-0.432548	1.61427e-05	4.79202
MAK16	ENSG00000198042	MAK16 homolog [Source:HGNC Symbol;Acc:HGNC:13703]	-0.429809	0.00029743	3.52661
COMTD1	ENSG00000165644	catechol-O-methyltransferase domain containing 1 [Source:HGNC Symbol;Acc:HGNC:26309]	-0.428937	0.000715559	3.14535
RPL41P1	ENSG00000227063	ribosomal protein L41 pseudogene 1 [Source:HGNC Symbol;Acc:HGNC:10356]	-0.42886	0.000933914	3.02969
LPAR3	ENSG00000171517	lysophosphatidic acid receptor 3 [Source:HGNC Symbol;Acc:HGNC:14298]	-0.425657	0.000535501	3.27124
RAB13	ENSG00000143545	RAB13, member RAS oncogene family [Source:HGNC Symbol;Acc:HGNC:9762]	0.464602	0.0248414	1.60482
EGR1	ENSG00000120738	early growth response 1 [Source:HGNC Symbol;Acc:HGNC:3238]	0.45984	0.04556	1.34142
SLC7A5	ENSG00000103257	solute carrier family 7 member 5 [Source:HGNC Symbol;Acc:HGNC:11063]	-0.425167	3.67586e-07	6.43464
MTHFD1L	ENSG00000120254	methylenetetrahydrofolate dehydrogenase (NADP+ dependent) 1 like [Source:HGNC Symbol;Acc:HGNC:21055]	-0.424365	1.87265e-06	5.72754
MAP2K6	ENSG00000108984	mitogen-activated protein kinase kinase 6 [Source:HGNC Symbol;Acc:HGNC:6846]	-0.423633	0.000779035	3.10844
FOXD4	ENSG00000170122	forkhead box D4 [Source:HGNC Symbol;Acc:HGNC:3805]	0.456538	0.0250448	1.60128
MRPL17	ENSG00000158042	mitochondrial ribosomal protein L17 [Source:HGNC Symbol;Acc:HGNC:14053]	-0.421392	3.5422e-06	5.45073
PRMT3	ENSG00000185238	protein arginine methyltransferase 3 [Source:HGNC Symbol;Acc:HGNC:30163]	-0.420875	9.15136e-06	5.03851
RNF170	ENSG00000120925	ring finger protein 170 [Source:HGNC Symbol;Acc:HGNC:25358]	-0.420466	0.00427463	2.3691
ACTR3B	ENSG00000133627	ARP3 actin related protein 3 homolog B [Source:HGNC Symbol;Acc:HGNC:17256]	-0.418806	1.9703e-05	4.70547
S100A13	ENSG00000189171	S100 calcium binding protein A13 [Source:HGNC Symbol;Acc:HGNC:10490]	-0.41873	0.00414688	2.38228
AC106782.2	ENSG00000260219	uncharacterized LOC101928707 [Source:NCBI gene;Acc:101928707]	0.448941	0.034679	1.45993
DACT3	ENSG00000197380	dishevelled binding antagonist of beta catenin 3 [Source:HGNC Symbol;Acc:HGNC:30745]	0.447408	0.0213983	1.66962
LRRC20	ENSG00000172731	leucine rich repeat containing 20 [Source:HGNC Symbol;Acc:HGNC:23421]	-0.416118	0.000403364	3.3943
TYSND1	ENSG00000156521	trypsin domain containing 1 [Source:HGNC Symbol;Acc:HGNC:28531]	-0.415819	0.000269991	3.56865
GNG4	ENSG00000168243	G protein subunit gamma 4 [Source:HGNC Symbol;Acc:HGNC:4407]	-0.415608	4.05007e-06	5.39254
FSCN1	ENSG00000075618	fascin actin-bundling protein 1 [Source:HGNC Symbol;Acc:HGNC:11148]	-0.415061	0.000145505	3.83712
AL008721.2	ENSG00000272977	novel transcript	0.441284	0.034385	1.46363
CDC42EP1	ENSG00000128283	CDC42 effector protein 1 [Source:HGNC Symbol;Acc:HGNC:17014]	-0.414253	3.85533e-06	5.41394
ZIC3	ENSG00000156925	Zic family member 3 [Source:HGNC Symbol;Acc:HGNC:12874]	-0.414072	0.000258902	3.58686
EXOSC4	ENSG00000178896	exosome component 4 [Source:HGNC Symbol;Acc:HGNC:18189]	-0.413513	0.000510093	3.29235
SH3BP5-AS1	ENSG00000224660	SH3BP5 antisense RNA 1 [Source:HGNC Symbol;Acc:HGNC:44501]	0.433426	0.022185	1.65394
HSPE1	ENSG00000115541	heat shock protein family E (Hsp10) member 1 [Source:HGNC Symbol;Acc:HGNC:5269]	-0.4135	3.3627e-05	4.47331
C1orf74	ENSG00000162757	chromosome 1 open reading frame 74 [Source:HGNC Symbol;Acc:HGNC:26319]	-0.413393	0.00711425	2.14787
ENOX1	ENSG00000120658	ecto-NOX disulfide-thiol exchanger 1 [Source:HGNC Symbol;Acc:HGNC:25474]	-0.412831	0.00204277	2.68978
OLMALINC	ENSG00000235823	oligodendrocyte maturation-associated long intergenic non-coding RNA [Source:HGNC Symbol;Acc:HGNC:28060]	-0.41273	0.000427278	3.36929
GREB1	ENSG00000196208	growth regulating estrogen receptor binding 1 [Source:HGNC Symbol;Acc:HGNC:24885]	-0.411826	0.00280538	2.55201
NCBP2-AS2	ENSG00000270170	NCBP2 antisense RNA 2 (head to head) [Source:HGNC Symbol;Acc:HGNC:25121]	-0.411774	0.00530798	2.27507
CHCHD10	ENSG00000250479	coiled-coil-helix-coiled-coil-helix domain containing 10 [Source:HGNC Symbol;Acc:HGNC:15559]	-0.411478	0.000503334	3.29814
ZNF419	ENSG00000105136	zinc finger protein 419 [Source:HGNC Symbol;Acc:HGNC:20648]	0.428635	0.0158621	1.79964
RPP25L	ENSG00000164967	ribonuclease P/MRP subunit p25 like [Source:HGNC Symbol;Acc:HGNC:19909]	-0.410469	0.00138237	2.85938
TFAP4	ENSG00000090447	transcription factor AP-4 [Source:HGNC Symbol;Acc:HGNC:11745]	-0.410285	0.00055878	3.25276
FAM173A	ENSG00000103254	family with sequence similarity 173 member A [Source:HGNC Symbol;Acc:HGNC:14152]	-0.410073	0.00375048	2.42591
KCNH2	ENSG00000055118	potassium voltage-gated channel subfamily H member 2 [Source:HGNC Symbol;Acc:HGNC:6251]	0.424889	0.0291178	1.53584
CISD3	ENSG00000277972	CDGSH iron sulfur domain 3 [Source:HGNC Symbol;Acc:HGNC:27578]	-0.407649	0.000386568	3.41277
PPP1R14A	ENSG00000167641	protein phosphatase 1 regulatory inhibitor subunit 14A [Source:HGNC Symbol;Acc:HGNC:14871]	-0.406558	0.00940354	2.02671
AL513550.1	ENSG00000228506	thiosulfate sulfurtransferase like domain containing 3 [Source:NCBI gene;Acc:100130890]	0.422284	0.0106797	1.97144
RAC3	ENSG00000169750	Rac family small GTPase 3 [Source:HGNC Symbol;Acc:HGNC:9803]	-0.403779	0.000621381	3.20664
RPL17	ENSG00000265681	ribosomal protein L17 [Source:HGNC Symbol;Acc:HGNC:10307]	-0.403693	0.00576707	2.23904
LIN28B	ENSG00000187772	lin-28 homolog B [Source:HGNC Symbol;Acc:HGNC:32207]	-0.403318	3.82282e-05	4.41762
ZBTB12	ENSG00000204366	zinc finger and BTB domain containing 12 [Source:HGNC Symbol;Acc:HGNC:19066]	-0.40294	0.00305942	2.51436
DNPH1	ENSG00000112667	2'-deoxynucleoside 5'-phosphate N-hydrolase 1 [Source:HGNC Symbol;Acc:HGNC:21218]	-0.40292	0.00344468	2.46285
HILPDA	ENSG00000135245	hypoxia inducible lipid droplet associated [Source:HGNC Symbol;Acc:HGNC:28859]	-0.402889	0.00341662	2.4664
SEC14L2	ENSG00000100003	SEC14 like lipid binding 2 [Source:HGNC Symbol;Acc:HGNC:10699]	0.413977	0.0323982	1.48948
LMTK3	ENSG00000142235	lemur tyrosine kinase 3 [Source:HGNC Symbol;Acc:HGNC:19295]	0.413355	0.0408919	1.38836
CICP14	ENSG00000281490	capicua transcriptional repressor pseudogene 14 [Source:HGNC Symbol;Acc:HGNC:38542]	0.413287	0.0489456	1.31029
GFRA1	ENSG00000151892	GDNF family receptor alpha 1 [Source:HGNC Symbol;Acc:HGNC:4243]	0.41273	0.0255248	1.59304
TRIM56	ENSG00000169871	tripartite motif containing 56 [Source:HGNC Symbol;Acc:HGNC:19028]	0.41134	0.0351044	1.45464
GTF3A	ENSG00000122034	general transcription factor IIIA [Source:HGNC Symbol;Acc:HGNC:4662]	-0.40105	1.84284e-05	4.73451
PINX1	ENSG00000254093	PIN2 (TERF1) interacting telomerase inhibitor 1 [Source:HGNC Symbol;Acc:HGNC:30046]	-0.401035	0.00332394	2.47835
MTHFD2	ENSG00000065911	methylenetetrahydrofolate dehydrogenase (NADP+ dependent) 2, methenyltetrahydrofolate cyclohydrolase [Source:HGNC Symbol;Acc:HGNC:7434]	-0.400931	6.68481e-07	6.17491
SNPH	ENSG00000101298	syntaphilin [Source:HGNC Symbol;Acc:HGNC:15931]	0.410245	0.0165921	1.7801
GRAMD1C	ENSG00000178075	GRAM domain containing 1C [Source:HGNC Symbol;Acc:HGNC:25252]	0.41018	0.0307857	1.51165
EPB41L4A	ENSG00000129595	erythrocyte membrane protein band 4.1 like 4A [Source:HGNC Symbol;Acc:HGNC:13278]	0.409352	0.0465112	1.33244
GJA1	ENSG00000152661	gap junction protein alpha 1 [Source:HGNC Symbol;Acc:HGNC:4274]	-0.400905	2.42303e-05	4.61564
TIMM13	ENSG00000099800	translocase of inner mitochondrial membrane 13 [Source:HGNC Symbol;Acc:HGNC:11816]	-0.400571	5.43848e-05	4.26452
ABHD17C	ENSG00000136379	abhydrolase domain containing 17C [Source:HGNC Symbol;Acc:HGNC:26925]	-0.40035	0.000190971	3.71903
SRD5A3	ENSG00000128039	steroid 5 alpha-reductase 3 [Source:HGNC Symbol;Acc:HGNC:25812]	-0.399785	0.000191453	3.71794
COX8A	ENSG00000176340	cytochrome c oxidase subunit 8A [Source:HGNC Symbol;Acc:HGNC:2294]	-0.399685	0.00876504	2.05725
ZNF841	ENSG00000197608	zinc finger protein 841 [Source:HGNC Symbol;Acc:HGNC:27611]	0.404552	0.0189119	1.72326
TTN	ENSG00000155657	titin [Source:HGNC Symbol;Acc:HGNC:12403]	0.404259	0.0162833	1.78826
HOXA-AS3	ENSG00000254369	HOXA cluster antisense RNA 3 [Source:HGNC Symbol;Acc:HGNC:43748]	0.404096	0.0183159	1.73717
DUT	ENSG00000128951	deoxyuridine triphosphatase [Source:HGNC Symbol;Acc:HGNC:3078]	-0.399451	7.72194e-05	4.11227
COA4	ENSG00000181924	cytochrome c oxidase assembly factor 4 homolog [Source:HGNC Symbol;Acc:HGNC:24604]	-0.398819	8.23237e-06	5.08448
STC2	ENSG00000113739	stanniocalcin 2 [Source:HGNC Symbol;Acc:HGNC:11374]	-0.397781	0.000309659	3.50912
KIAA0391	ENSG00000100890	KIAA0391 [Source:HGNC Symbol;Acc:HGNC:19958]	0.403074	0.0247204	1.60694
SHMT2	ENSG00000182199	serine hydroxymethyltransferase 2 [Source:HGNC Symbol;Acc:HGNC:10852]	-0.396457	0.000128127	3.89236
NBPF20	ENSG00000162825	NBPF member 20 [Source:HGNC Symbol;Acc:HGNC:32000]	0.402319	0.0247863	1.60579
PIGV	ENSG00000060642	phosphatidylinositol glycan anchor biosynthesis class V [Source:HGNC Symbol;Acc:HGNC:26031]	0.401082	0.0154232	1.81183
MRPL24	ENSG00000143314	mitochondrial ribosomal protein L24 [Source:HGNC Symbol;Acc:HGNC:14037]	-0.396204	0.00110254	2.95761
KLF9	ENSG00000119138	Kruppel like factor 9 [Source:HGNC Symbol;Acc:HGNC:1123]	-0.395731	0.000215783	3.66598
KIFC2	ENSG00000167702	kinesin family member C2 [Source:HGNC Symbol;Acc:HGNC:29530]	0.400534	0.0104806	1.97961
DNAJC12	ENSG00000108176	DnaJ heat shock protein family (Hsp40) member C12 [Source:HGNC Symbol;Acc:HGNC:28908]	-0.395028	0.00151334	2.82006
EXOSC5	ENSG00000077348	exosome component 5 [Source:HGNC Symbol;Acc:HGNC:24662]	-0.394898	0.00023875	3.62206
RIDA	ENSG00000132541	reactive intermediate imine deaminase A homolog [Source:HGNC Symbol;Acc:HGNC:16897]	-0.393953	0.00669851	2.17402
FABP5	ENSG00000164687	fatty acid binding protein 5 [Source:HGNC Symbol;Acc:HGNC:3560]	-0.392282	0.000130368	3.88483
RPL35A	ENSG00000182899	ribosomal protein L35a [Source:HGNC Symbol;Acc:HGNC:10345]	-0.390654	0.00122126	2.91319
MACROD1	ENSG00000133315	MACRO domain containing 1 [Source:HGNC Symbol;Acc:HGNC:29598]	-0.390459	0.00132623	2.87738
TIMM8A	ENSG00000126953	translocase of inner mitochondrial membrane 8A [Source:HGNC Symbol;Acc:HGNC:11817]	-0.389786	4.31486e-05	4.36503
ABHD14B	ENSG00000114779	abhydrolase domain containing 14B [Source:HGNC Symbol;Acc:HGNC:28235]	-0.389509	0.000302881	3.51873
OXLD1	ENSG00000204237	oxidoreductase like domain containing 1 [Source:HGNC Symbol;Acc:HGNC:27901]	-0.389451	0.00901091	2.04523
ENO2	ENSG00000111674	enolase 2 [Source:HGNC Symbol;Acc:HGNC:3353]	0.394932	0.0122388	1.91226
TMEM177	ENSG00000144120	transmembrane protein 177 [Source:HGNC Symbol;Acc:HGNC:28143]	-0.38894	6.64142e-05	4.17774
SLC25A35	ENSG00000125434	solute carrier family 25 member 35 [Source:HGNC Symbol;Acc:HGNC:31921]	0.393205	0.0285179	1.54488
RPL13AP5	ENSG00000236552	ribosomal protein L13a pseudogene 5 [Source:HGNC Symbol;Acc:HGNC:23736]	-0.388839	1.61361e-05	4.7922
ZBTB8B	ENSG00000273274	zinc finger and BTB domain containing 8B [Source:HGNC Symbol;Acc:HGNC:37057]	0.392783	0.0126943	1.89639
DLG4	ENSG00000132535	discs large MAGUK scaffold protein 4 [Source:HGNC Symbol;Acc:HGNC:2903]	0.390808	0.043936	1.35718
ZNF22	ENSG00000165512	zinc finger protein 22 [Source:HGNC Symbol;Acc:HGNC:13012]	-0.38869	0.0028277	2.54857
SAMD4A	ENSG00000020577	sterile alpha motif domain containing 4A [Source:HGNC Symbol;Acc:HGNC:23023]	-0.38726	0.005147	2.28845
APRT	ENSG00000198931	adenine phosphoribosyltransferase [Source:HGNC Symbol;Acc:HGNC:626]	-0.387123	2.00297e-05	4.69833
DLK2	ENSG00000171462	delta like non-canonical Notch ligand 2 [Source:HGNC Symbol;Acc:HGNC:21113]	0.386709	0.0415746	1.38117
NOVA2	ENSG00000104967	NOVA alternative splicing regulator 2 [Source:HGNC Symbol;Acc:HGNC:7887]	0.386213	0.013328	1.87523
RHOB	ENSG00000143878	ras homolog family member B [Source:HGNC Symbol;Acc:HGNC:668]	-0.387097	1.10589e-05	4.95629
PLEKHM1P1	ENSG00000214176	pleckstrin homology and RUN domain containing M1 pseudogene 1 [Source:HGNC Symbol;Acc:HGNC:35411]	0.384259	0.0107715	1.96773
MTCO1P12	ENSG00000237973	MT-CO1 pseudogene 12 [Source:HGNC Symbol;Acc:HGNC:52014]	0.384168	0.0117712	1.92918
UQCRQ	ENSG00000164405	ubiquinol-cytochrome c reductase complex III subunit VII [Source:HGNC Symbol;Acc:HGNC:29594]	-0.386556	1.09517e-05	4.96052
AC245452.1	ENSG00000224086	novel transcript, antisense to PPM1F and TOP3B	0.382903	0.0246106	1.60888
KCTD15	ENSG00000153885	potassium channel tetramerization domain containing 15 [Source:HGNC Symbol;Acc:HGNC:23297]	-0.385148	2.24302e-05	4.64917
CCDC40	ENSG00000141519	coiled-coil domain containing 40 [Source:HGNC Symbol;Acc:HGNC:26090]	0.381658	0.038723	1.41203
PPP1R14B	ENSG00000173457	protein phosphatase 1 regulatory inhibitor subunit 14B [Source:HGNC Symbol;Acc:HGNC:9057]	-0.385004	0.000258168	3.5881
RPS17	ENSG00000182774	ribosomal protein S17 [Source:HGNC Symbol;Acc:HGNC:10397]	-0.384599	0.00270462	2.56789
VARS	ENSG00000204394	valyl-tRNA synthetase [Source:HGNC Symbol;Acc:HGNC:12651]	-0.384562	2.24523e-06	5.64874
AC012467.2	ENSG00000271976	novel transcript, antisense to IL17RB	0.379442	0.0152205	1.81757
PRELID1	ENSG00000169230	PRELI domain containing 1 [Source:HGNC Symbol;Acc:HGNC:30255]	-0.38451	1.10072e-05	4.95832
APOO	ENSG00000184831	apolipoprotein O [Source:HGNC Symbol;Acc:HGNC:28727]	-0.384266	0.000425291	3.37131
ADAMTS1	ENSG00000154734	ADAM metallopeptidase with thrombospondin type 1 motif 1 [Source:HGNC Symbol;Acc:HGNC:217]	-0.383568	0.00113453	2.94518
RHBDF1	ENSG00000007384	rhomboid 5 homolog 1 [Source:HGNC Symbol;Acc:HGNC:20561]	0.375347	0.014265	1.84573
SHC2	ENSG00000129946	SHC adaptor protein 2 [Source:HGNC Symbol;Acc:HGNC:29869]	0.375321	0.0146136	1.83524
VPS9D1-AS1	ENSG00000261373	VPS9D1 antisense RNA 1 [Source:HGNC Symbol;Acc:HGNC:48915]	-0.381729	0.000143999	3.84164
TBC1D10A	ENSG00000099992	TBC1 domain family member 10A [Source:HGNC Symbol;Acc:HGNC:23609]	0.374808	0.0273585	1.56291
ADORA2B	ENSG00000170425	adenosine A2b receptor [Source:HGNC Symbol;Acc:HGNC:264]	-0.381294	0.00855127	2.06797
PCYOX1L	ENSG00000145882	prenylcysteine oxidase 1 like [Source:HGNC Symbol;Acc:HGNC:28477]	-0.380943	0.00661132	2.17971
MID1IP1	ENSG00000165175	MID1 interacting protein 1 [Source:HGNC Symbol;Acc:HGNC:20715]	-0.380513	7.75007e-06	5.11069
ASS1	ENSG00000130707	argininosuccinate synthase 1 [Source:HGNC Symbol;Acc:HGNC:758]	-0.380252	0.00269128	2.57004
GAB2	ENSG00000033327	GRB2 associated binding protein 2 [Source:HGNC Symbol;Acc:HGNC:14458]	0.372582	0.0363294	1.43974
CNPY4	ENSG00000166997	canopy FGF signaling regulator 4 [Source:HGNC Symbol;Acc:HGNC:28631]	0.37247	0.0146175	1.83513
GTF2H2C	ENSG00000183474	GTF2H2 family member C [Source:HGNC Symbol;Acc:HGNC:31394]	-0.37866	0.00245952	2.60915
ADGRA2	ENSG00000020181	adhesion G protein-coupled receptor A2 [Source:HGNC Symbol;Acc:HGNC:17849]	-0.37835	0.00485868	2.31348
AC068831.7	ENSG00000284946	novel transcript	0.370391	0.028901	1.53909
RASSF2	ENSG00000101265	Ras association domain family member 2 [Source:HGNC Symbol;Acc:HGNC:9883]	0.37023	0.0308978	1.51007
MAPK11	ENSG00000185386	mitogen-activated protein kinase 11 [Source:HGNC Symbol;Acc:HGNC:6873]	0.369909	0.0378136	1.42235
TCIRG1	ENSG00000110719	T cell immune regulator 1, ATPase H+ transporting V0 subunit a3 [Source:HGNC Symbol;Acc:HGNC:11647]	0.368701	0.0350172	1.45572
ISOC2	ENSG00000063241	isochorismatase domain containing 2 [Source:HGNC Symbol;Acc:HGNC:26278]	-0.378144	0.00103057	2.98692
SLC2A6	ENSG00000160326	solute carrier family 2 member 6 [Source:HGNC Symbol;Acc:HGNC:11011]	0.368175	0.011463	1.9407
SNRNP35	ENSG00000184209	small nuclear ribonucleoprotein U11/U12 subunit 35 [Source:HGNC Symbol;Acc:HGNC:30852]	0.36772	0.0351486	1.45409
B4GALT2	ENSG00000117411	beta-1,4-galactosyltransferase 2 [Source:HGNC Symbol;Acc:HGNC:925]	-0.377541	1.57664e-05	4.80227
ZFAND2A	ENSG00000178381	zinc finger AN1-type containing 2A [Source:HGNC Symbol;Acc:HGNC:28073]	0.366408	0.026595	1.5752
SEH1L	ENSG00000085415	SEH1 like nucleoporin [Source:HGNC Symbol;Acc:HGNC:30379]	-0.376875	4.17826e-05	4.379
PTPRM	ENSG00000173482	protein tyrosine phosphatase, receptor type M [Source:HGNC Symbol;Acc:HGNC:9675]	0.365983	0.0122368	1.91233
MRPL57	ENSG00000173141	mitochondrial ribosomal protein L57 [Source:HGNC Symbol;Acc:HGNC:14514]	-0.376668	0.00107235	2.96966
SRM	ENSG00000116649	spermidine synthase [Source:HGNC Symbol;Acc:HGNC:11296]	-0.375427	9.9181e-05	4.00357
E2F5	ENSG00000133740	E2F transcription factor 5 [Source:HGNC Symbol;Acc:HGNC:3119]	-0.373816	0.000546951	3.26205
ZNF431	ENSG00000196705	zinc finger protein 431 [Source:HGNC Symbol;Acc:HGNC:20809]	0.362427	0.0101671	1.9928
ACSS1	ENSG00000154930	acyl-CoA synthetase short chain family member 1 [Source:HGNC Symbol;Acc:HGNC:16091]	-0.373444	0.00111448	2.95293
RNF207	ENSG00000158286	ring finger protein 207 [Source:HGNC Symbol;Acc:HGNC:32947]	0.362229	0.022134	1.65494
NANP	ENSG00000170191	N-acetylneuraminic acid phosphatase [Source:HGNC Symbol;Acc:HGNC:16140]	-0.372649	0.000759972	3.1192
CGRRF1	ENSG00000100532	cell growth regulator with ring finger domain 1 [Source:HGNC Symbol;Acc:HGNC:15528]	0.35906	0.025941	1.58601
SNHG16	ENSG00000163597	small nucleolar RNA host gene 16 [Source:HGNC Symbol;Acc:HGNC:44352]	-0.37246	4.03744e-05	4.39389
TRIM65	ENSG00000141569	tripartite motif containing 65 [Source:HGNC Symbol;Acc:HGNC:27316]	-0.37154	0.00043857	3.35796
ABCB1	ENSG00000085563	ATP binding cassette subfamily B member 1 [Source:HGNC Symbol;Acc:HGNC:40]	0.355829	0.0155724	1.80764
MAP4K2	ENSG00000168067	mitogen-activated protein kinase kinase kinase kinase 2 [Source:HGNC Symbol;Acc:HGNC:6864]	0.355535	0.0115028	1.9392
AIMP2	ENSG00000106305	aminoacyl tRNA synthetase complex interacting multifunctional protein 2 [Source:HGNC Symbol;Acc:HGNC:20609]	-0.3709	0.000785071	3.10509
TEX15	ENSG00000133863	testis expressed 15, meiosis and synapsis associated [Source:HGNC Symbol;Acc:HGNC:11738]	-0.370675	0.00265274	2.5763
MATK	ENSG00000007264	megakaryocyte-associated tyrosine kinase [Source:HGNC Symbol;Acc:HGNC:6906]	-0.370058	0.00337138	2.47219
MRPL3	ENSG00000114686	mitochondrial ribosomal protein L3 [Source:HGNC Symbol;Acc:HGNC:10379]	-0.369786	5.80946e-06	5.23586
SCD	ENSG00000099194	stearoyl-CoA desaturase [Source:HGNC Symbol;Acc:HGNC:10571]	-0.36844	8.58324e-06	5.06635
YARS	ENSG00000134684	tyrosyl-tRNA synthetase [Source:HGNC Symbol;Acc:HGNC:12840]	-0.367551	1.44884e-05	4.83898
LDHA	ENSG00000134333	lactate dehydrogenase A [Source:HGNC Symbol;Acc:HGNC:6535]	-0.366979	7.75289e-08	7.11054
SDHAP3	ENSG00000185986	succinate dehydrogenase complex flavoprotein subunit A pseudogene 3 [Source:HGNC Symbol;Acc:HGNC:18781]	0.352438	0.0272256	1.56502
EML6	ENSG00000214595	echinoderm microtubule associated protein like 6 [Source:HGNC Symbol;Acc:HGNC:35412]	0.35233	0.0271248	1.56663
C1orf216	ENSG00000142686	chromosome 1 open reading frame 216 [Source:HGNC Symbol;Acc:HGNC:26800]	0.352178	0.0231318	1.63579
BTN2A3P	ENSG00000124549	butyrophilin subfamily 2 member A3, pseudogene [Source:HGNC Symbol;Acc:HGNC:13229]	0.3516	0.0497723	1.30301
NUDCD2	ENSG00000170584	NudC domain containing 2 [Source:HGNC Symbol;Acc:HGNC:30535]	-0.365169	0.000249509	3.60291
ATP1B2	ENSG00000129244	ATPase Na+/K+ transporting subunit beta 2 [Source:HGNC Symbol;Acc:HGNC:805]	0.351387	0.0365279	1.43738
RHPN1	ENSG00000158106	rhophilin Rho GTPase binding protein 1 [Source:HGNC Symbol;Acc:HGNC:19973]	0.349963	0.0116331	1.9343
TSPEAR-AS2	ENSG00000182912	TSPEAR antisense RNA 2 [Source:HGNC Symbol;Acc:HGNC:16428]	-0.362786	0.00907234	2.04228
NDUFAF4	ENSG00000123545	NADH:ubiquinone oxidoreductase complex assembly factor 4 [Source:HGNC Symbol;Acc:HGNC:21034]	-0.362768	0.00259824	2.58532
CDCA7	ENSG00000144354	cell division cycle associated 7 [Source:HGNC Symbol;Acc:HGNC:14628]	-0.362721	8.246e-06	5.08376
PLEKHH2	ENSG00000152527	pleckstrin homology, MyTH4 and FERM domain containing H2 [Source:HGNC Symbol;Acc:HGNC:30506]	0.348682	0.0211744	1.67419
RPSAP58	ENSG00000225178	ribosomal protein SA pseudogene 58 [Source:HGNC Symbol;Acc:HGNC:36809]	-0.362233	0.00375908	2.42492
KIF13B	ENSG00000197892	kinesin family member 13B [Source:HGNC Symbol;Acc:HGNC:14405]	0.346891	0.0252396	1.59792
PTMA	ENSG00000187514	prothymosin alpha [Source:HGNC Symbol;Acc:HGNC:9623]	-0.36215	2.39677e-07	6.62037
NME1	ENSG00000239672	NME/NM23 nucleoside diphosphate kinase 1 [Source:HGNC Symbol;Acc:HGNC:7849]	-0.361518	0.000201042	3.69671
GTF3C6	ENSG00000155115	general transcription factor IIIC subunit 6 [Source:HGNC Symbol;Acc:HGNC:20872]	-0.360811	0.000293635	3.53219
BOP1	ENSG00000261236	block of proliferation 1 [Source:HGNC Symbol;Acc:HGNC:15519]	-0.360626	5.08657e-06	5.29357
FXN	ENSG00000165060	frataxin [Source:HGNC Symbol;Acc:HGNC:3951]	-0.358845	0.00365677	2.4369
CENPV	ENSG00000166582	centromere protein V [Source:HGNC Symbol;Acc:HGNC:29920]	-0.358623	1.55713e-05	4.80767
ATP5MC2	ENSG00000135390	ATP synthase membrane subunit c locus 2 [Source:HGNC Symbol;Acc:HGNC:842]	-0.3584	5.42667e-05	4.26547
GTF2E2	ENSG00000197265	general transcription factor IIE subunit 2 [Source:HGNC Symbol;Acc:HGNC:4651]	-0.35837	0.000662266	3.17897
SLC38A3	ENSG00000188338	solute carrier family 38 member 3 [Source:HGNC Symbol;Acc:HGNC:18044]	0.342717	0.0489928	1.30987
SLC25A29	ENSG00000197119	solute carrier family 25 member 29 [Source:HGNC Symbol;Acc:HGNC:20116]	0.342627	0.016639	1.77887
OSBP2	ENSG00000184792	oxysterol binding protein 2 [Source:HGNC Symbol;Acc:HGNC:8504]	0.341171	0.0160235	1.79524
ARHGEF16	ENSG00000130762	Rho guanine nucleotide exchange factor 16 [Source:HGNC Symbol;Acc:HGNC:15515]	0.341128	0.033365	1.47671
EHD2	ENSG00000024422	EH domain containing 2 [Source:HGNC Symbol;Acc:HGNC:3243]	0.341058	0.0455711	1.34131
PARVB	ENSG00000188677	parvin beta [Source:HGNC Symbol;Acc:HGNC:14653]	-0.356777	0.000370196	3.43157
FNDC10	ENSG00000228594	fibronectin type III domain containing 10 [Source:HGNC Symbol;Acc:HGNC:42951]	-0.356244	0.00375372	2.42554
WDR18	ENSG00000065268	WD repeat domain 18 [Source:HGNC Symbol;Acc:HGNC:17956]	-0.356231	0.000154378	3.81141
C20orf27	ENSG00000101220	chromosome 20 open reading frame 27 [Source:HGNC Symbol;Acc:HGNC:15873]	-0.355913	0.000165365	3.78156
SOX12	ENSG00000177732	SRY-box 12 [Source:HGNC Symbol;Acc:HGNC:11198]	-0.355748	0.000362489	3.44071
USP31	ENSG00000103404	ubiquitin specific peptidase 31 [Source:HGNC Symbol;Acc:HGNC:20060]	-0.355323	0.00120162	2.92023
HMGA2	ENSG00000149948	high mobility group AT-hook 2 [Source:HGNC Symbol;Acc:HGNC:5009]	-0.354906	0.000110276	3.95752
TMEM143	ENSG00000161558	transmembrane protein 143 [Source:HGNC Symbol;Acc:HGNC:25603]	0.335135	0.011205	1.95059
IMPACT	ENSG00000154059	impact RWD domain protein [Source:HGNC Symbol;Acc:HGNC:20387]	-0.354407	0.000484536	3.31467
TEAD3	ENSG00000007866	TEA domain transcription factor 3 [Source:HGNC Symbol;Acc:HGNC:11716]	0.333926	0.0149731	1.82469
EIF4EP2	ENSG00000229944	eukaryotic translation initiation factor 4E pseudogene 2 [Source:HGNC Symbol;Acc:HGNC:32428]	-0.353077	0.00309215	2.50974
DEAF1	ENSG00000177030	DEAF1, transcription factor [Source:HGNC Symbol;Acc:HGNC:14677]	-0.352913	9.79767e-06	5.00888
SH3BGRL3	ENSG00000142669	SH3 domain binding glutamate rich protein like 3 [Source:HGNC Symbol;Acc:HGNC:15568]	0.332194	0.0123155	1.90955
CLU	ENSG00000120885	clusterin [Source:HGNC Symbol;Acc:HGNC:2095]	0.331951	0.0297786	1.5261
COMMD6	ENSG00000188243	COMM domain containing 6 [Source:HGNC Symbol;Acc:HGNC:24015]	-0.352767	0.00592552	2.22727
KLHL24	ENSG00000114796	kelch like family member 24 [Source:HGNC Symbol;Acc:HGNC:25947]	0.330887	0.0208327	1.68125
AMER1	ENSG00000184675	APC membrane recruitment protein 1 [Source:HGNC Symbol;Acc:HGNC:26837]	-0.3526	0.00248573	2.60455
SHLD2	ENSG00000122376	shieldin complex subunit 2 [Source:HGNC Symbol;Acc:HGNC:28773]	-0.351884	9.69505e-05	4.01345
HOXB4	ENSG00000182742	homeobox B4 [Source:HGNC Symbol;Acc:HGNC:5115]	0.329631	0.0232078	1.63437
MOK	ENSG00000080823	MOK protein kinase [Source:HGNC Symbol;Acc:HGNC:9833]	0.328769	0.0158495	1.79998
NPHP1	ENSG00000144061	nephrocystin 1 [Source:HGNC Symbol;Acc:HGNC:7905]	0.328628	0.030033	1.5224
TEP1	ENSG00000129566	telomerase associated protein 1 [Source:HGNC Symbol;Acc:HGNC:11726]	0.328086	0.0146572	1.83395
GRHL1	ENSG00000134317	grainyhead like transcription factor 1 [Source:HGNC Symbol;Acc:HGNC:17923]	0.327874	0.0390466	1.40842
SLC25A15	ENSG00000102743	solute carrier family 25 member 15 [Source:HGNC Symbol;Acc:HGNC:10985]	-0.349953	0.0028722	2.54178
NDRG1	ENSG00000104419	N-myc downstream regulated 1 [Source:HGNC Symbol;Acc:HGNC:7679]	-0.349782	0.000921833	3.03535
AC135050.6	ENSG00000278133	novel transcript, sense intronic to KAT8	0.326096	0.0332198	1.4786
ARRB1	ENSG00000137486	arrestin beta 1 [Source:HGNC Symbol;Acc:HGNC:711]	-0.34942	0.00405612	2.39189
SEMA4G	ENSG00000095539	semaphorin 4G [Source:HGNC Symbol;Acc:HGNC:10735]	0.325619	0.0441337	1.35523
ELOVL6	ENSG00000170522	ELOVL fatty acid elongase 6 [Source:HGNC Symbol;Acc:HGNC:15829]	-0.348911	6.87937e-05	4.16245
ARMC7	ENSG00000125449	armadillo repeat containing 7 [Source:HGNC Symbol;Acc:HGNC:26168]	0.324847	0.0141032	1.85068
TMEM62	ENSG00000137842	transmembrane protein 62 [Source:HGNC Symbol;Acc:HGNC:26269]	0.324823	0.0337885	1.47123
STUB1	ENSG00000103266	STIP1 homology and U-box containing protein 1 [Source:HGNC Symbol;Acc:HGNC:11427]	-0.348513	0.00248854	2.60406
NME4	ENSG00000103202	NME/NM23 nucleoside diphosphate kinase 4 [Source:HGNC Symbol;Acc:HGNC:7852]	-0.348308	0.0010053	2.9977
FAR2	ENSG00000064763	fatty acyl-CoA reductase 2 [Source:HGNC Symbol;Acc:HGNC:25531]	-0.348071	0.0039239	2.40628
LONRF1	ENSG00000154359	LON peptidase N-terminal domain and ring finger 1 [Source:HGNC Symbol;Acc:HGNC:26302]	-0.347981	0.00659451	2.18082
TEAD4	ENSG00000197905	TEA domain transcription factor 4 [Source:HGNC Symbol;Acc:HGNC:11717]	-0.347425	0.00146049	2.8355
ABCA5	ENSG00000154265	ATP binding cassette subfamily A member 5 [Source:HGNC Symbol;Acc:HGNC:35]	0.323158	0.0455077	1.34192
FAM155B	ENSG00000130054	family with sequence similarity 155 member B [Source:HGNC Symbol;Acc:HGNC:30701]	-0.346991	0.00245378	2.61016
HIST1H1C	ENSG00000187837	histone cluster 1 H1 family member c [Source:HGNC Symbol;Acc:HGNC:4716]	0.322433	0.0488649	1.311
AL390728.4	ENSG00000227671	zinc finger protein pseudogene	0.322339	0.0411546	1.38558
BLOC1S4	ENSG00000186222	biogenesis of lysosomal organelles complex 1 subunit 4 [Source:HGNC Symbol;Acc:HGNC:24206]	-0.34697	0.00868744	2.06111
RGL1	ENSG00000143344	ral guanine nucleotide dissociation stimulator like 1 [Source:HGNC Symbol;Acc:HGNC:30281]	0.321581	0.048998	1.30982
PAK1IP1	ENSG00000111845	PAK1 interacting protein 1 [Source:HGNC Symbol;Acc:HGNC:20882]	-0.346688	0.00109443	2.96081
DHCR7	ENSG00000172893	7-dehydrocholesterol reductase [Source:HGNC Symbol;Acc:HGNC:2860]	-0.346474	7.33252e-05	4.13475
AMDHD2	ENSG00000162066	amidohydrolase domain containing 2 [Source:HGNC Symbol;Acc:HGNC:24262]	0.318897	0.0485097	1.31417
TMEM243	ENSG00000135185	transmembrane protein 243 [Source:HGNC Symbol;Acc:HGNC:21707]	-0.346339	0.00307955	2.51151
DDAH2	ENSG00000213722	dimethylarginine dimethylaminohydrolase 2 [Source:HGNC Symbol;Acc:HGNC:2716]	0.318209	0.0201011	1.69678
IGFBP5	ENSG00000115461	insulin like growth factor binding protein 5 [Source:HGNC Symbol;Acc:HGNC:5474]	-0.346228	0.0047247	2.32563
TRPV1	ENSG00000196689	transient receptor potential cation channel subfamily V member 1 [Source:HGNC Symbol;Acc:HGNC:12716]	0.317772	0.0310036	1.50859
EOGT	ENSG00000163378	EGF domain specific O-linked N-acetylglucosamine transferase [Source:HGNC Symbol;Acc:HGNC:28526]	0.316859	0.0191238	1.71842
CARM1	ENSG00000142453	coactivator associated arginine methyltransferase 1 [Source:HGNC Symbol;Acc:HGNC:23393]	-0.345582	1.14125e-05	4.94262
PABPC1L	ENSG00000101104	poly(A) binding protein cytoplasmic 1 like [Source:HGNC Symbol;Acc:HGNC:15797]	0.316316	0.0105116	1.97833
SIGMAR1	ENSG00000147955	sigma non-opioid intracellular receptor 1 [Source:HGNC Symbol;Acc:HGNC:8157]	-0.34555	2.04969e-05	4.68831
AKR1A1	ENSG00000117448	aldo-keto reductase family 1 member A1 [Source:HGNC Symbol;Acc:HGNC:380]	-0.345137	0.000596389	3.22447
TPST1	ENSG00000169902	tyrosylprotein sulfotransferase 1 [Source:HGNC Symbol;Acc:HGNC:12020]	0.315752	0.0260685	1.58388
EIF5AL1	ENSG00000253626	eukaryotic translation initiation factor 5A-like 1 [Source:HGNC Symbol;Acc:HGNC:17419]	-0.344832	0.0046713	2.33056
HMGCS1	ENSG00000112972	3-hydroxy-3-methylglutaryl-CoA synthase 1 [Source:HGNC Symbol;Acc:HGNC:5007]	-0.344399	1.85832e-05	4.73088
NFAT5	ENSG00000102908	nuclear factor of activated T cells 5 [Source:HGNC Symbol;Acc:HGNC:7774]	0.31504	0.013143	1.88131
SEC31B	ENSG00000075826	SEC31 homolog B, COPII coat complex component [Source:HGNC Symbol;Acc:HGNC:23197]	0.314521	0.0231763	1.63496
IQSEC2	ENSG00000124313	IQ motif and Sec7 domain 2 [Source:HGNC Symbol;Acc:HGNC:29059]	0.313519	0.0310542	1.50788
RBX1	ENSG00000100387	ring-box 1 [Source:HGNC Symbol;Acc:HGNC:9928]	-0.343675	0.000139186	3.85641
NAT8L	ENSG00000185818	N-acetyltransferase 8 like [Source:HGNC Symbol;Acc:HGNC:26742]	-0.342774	0.00194332	2.71145
TRIM3	ENSG00000110171	tripartite motif containing 3 [Source:HGNC Symbol;Acc:HGNC:10064]	0.313103	0.0138286	1.85922
SAC3D1	ENSG00000168061	SAC3 domain containing 1 [Source:HGNC Symbol;Acc:HGNC:30179]	-0.342658	0.00834669	2.07849
PKD1P6	ENSG00000250251	polycystin 1, transient receptor potential channel interacting pseudogene 6 [Source:HGNC Symbol;Acc:HGNC:30070]	0.312791	0.011668	1.93301
MRPS12	ENSG00000128626	mitochondrial ribosomal protein S12 [Source:HGNC Symbol;Acc:HGNC:10380]	-0.342652	0.000756615	3.12113
ZNF215	ENSG00000149054	zinc finger protein 215 [Source:HGNC Symbol;Acc:HGNC:13007]	0.312202	0.0235094	1.62876
EN2	ENSG00000164778	engrailed homeobox 2 [Source:HGNC Symbol;Acc:HGNC:3343]	-0.34263	0.000192745	3.71502
CADM4	ENSG00000105767	cell adhesion molecule 4 [Source:HGNC Symbol;Acc:HGNC:30825]	0.312037	0.0492408	1.30768
TESK1	ENSG00000107140	testis associated actin remodelling kinase 1 [Source:HGNC Symbol;Acc:HGNC:11731]	0.311493	0.013525	1.86886
CFAP44	ENSG00000206530	cilia and flagella associated protein 44 [Source:HGNC Symbol;Acc:HGNC:25631]	0.311371	0.040373	1.39391
MMAB	ENSG00000139428	methylmalonic aciduria (cobalamin deficiency) cblB type [Source:HGNC Symbol;Acc:HGNC:19331]	-0.341158	0.000388452	3.41066
PAX3	ENSG00000135903	paired box 3 [Source:HGNC Symbol;Acc:HGNC:8617]	0.311125	0.0113737	1.9441
POLR3K	ENSG00000161980	RNA polymerase III subunit K [Source:HGNC Symbol;Acc:HGNC:14121]	-0.341079	0.000681342	3.16663
FOXA1	ENSG00000129514	forkhead box A1 [Source:HGNC Symbol;Acc:HGNC:5021]	0.310585	0.0379492	1.4208
POU3F2	ENSG00000184486	POU class 3 homeobox 2 [Source:HGNC Symbol;Acc:HGNC:9215]	-0.340869	0.000468099	3.32966
FDFT1	ENSG00000079459	farnesyl-diphosphate farnesyltransferase 1 [Source:HGNC Symbol;Acc:HGNC:3629]	-0.34005	6.27374e-05	4.20247
RMI2	ENSG00000175643	RecQ mediated genome instability 2 [Source:HGNC Symbol;Acc:HGNC:28349]	-0.339517	0.00192044	2.7166
ASB13	ENSG00000196372	ankyrin repeat and SOCS box containing 13 [Source:HGNC Symbol;Acc:HGNC:19765]	-0.339486	0.00105353	2.97735
TAP1	ENSG00000168394	transporter 1, ATP binding cassette subfamily B member [Source:HGNC Symbol;Acc:HGNC:43]	0.309013	0.0346575	1.4602
MAPK7	ENSG00000166484	mitogen-activated protein kinase 7 [Source:HGNC Symbol;Acc:HGNC:6880]	0.3089	0.0101478	1.99363
ERO1B	ENSG00000086619	endoplasmic reticulum oxidoreductase 1 beta [Source:HGNC Symbol;Acc:HGNC:14355]	0.308208	0.0126711	1.89718
RPL26	ENSG00000161970	ribosomal protein L26 [Source:HGNC Symbol;Acc:HGNC:10327]	-0.339085	0.00862177	2.0644
POP7	ENSG00000172336	POP7 homolog, ribonuclease P/MRP subunit [Source:HGNC Symbol;Acc:HGNC:19949]	-0.338826	0.00110947	2.95489
DUSP9	ENSG00000130829	dual specificity phosphatase 9 [Source:HGNC Symbol;Acc:HGNC:3076]	-0.338789	0.00644743	2.19061
LIMD2	ENSG00000136490	LIM domain containing 2 [Source:HGNC Symbol;Acc:HGNC:28142]	0.306432	0.0329925	1.48158
PHGDH	ENSG00000092621	phosphoglycerate dehydrogenase [Source:HGNC Symbol;Acc:HGNC:8923]	-0.338215	0.000693102	3.1592
C3orf62	ENSG00000188315	chromosome 3 open reading frame 62 [Source:HGNC Symbol;Acc:HGNC:24771]	0.305785	0.04765	1.32194
PROX1	ENSG00000117707	prospero homeobox 1 [Source:HGNC Symbol;Acc:HGNC:9459]	0.305762	0.0462779	1.33463
TMEM234	ENSG00000160055	transmembrane protein 234 [Source:HGNC Symbol;Acc:HGNC:28837]	0.305744	0.0282882	1.54839
SIPA1	ENSG00000213445	signal-induced proliferation-associated 1 [Source:HGNC Symbol;Acc:HGNC:10885]	0.30541	0.0163331	1.78693
FANCE	ENSG00000112039	FA complementation group E [Source:HGNC Symbol;Acc:HGNC:3586]	-0.337899	0.00352438	2.45292
CCDC150	ENSG00000144395	coiled-coil domain containing 150 [Source:HGNC Symbol;Acc:HGNC:26834]	0.304753	0.0119759	1.92169
COL6A2	ENSG00000142173	collagen type VI alpha 2 chain [Source:HGNC Symbol;Acc:HGNC:2212]	0.304075	0.0217902	1.66174
SLC8B1	ENSG00000089060	solute carrier family 8 member B1 [Source:HGNC Symbol;Acc:HGNC:26175]	0.302933	0.0333795	1.47652
STEAP3	ENSG00000115107	STEAP3 metalloreductase [Source:HGNC Symbol;Acc:HGNC:24592]	-0.337769	0.00126415	2.8982
PQLC2	ENSG00000040487	PQ loop repeat containing 2 [Source:HGNC Symbol;Acc:HGNC:26001]	0.301901	0.0129743	1.88692
GSN	ENSG00000148180	gelsolin [Source:HGNC Symbol;Acc:HGNC:4620]	0.301756	0.0186068	1.73033
CRY2	ENSG00000121671	cryptochrome circadian regulator 2 [Source:HGNC Symbol;Acc:HGNC:2385]	0.301685	0.0145061	1.83845
TBL1X	ENSG00000101849	transducin beta like 1 X-linked [Source:HGNC Symbol;Acc:HGNC:11585]	-0.337587	0.000320601	3.49404
NUP35	ENSG00000163002	nucleoporin 35 [Source:HGNC Symbol;Acc:HGNC:29797]	-0.337555	0.00673204	2.17185
LPIN3	ENSG00000132793	lipin 3 [Source:HGNC Symbol;Acc:HGNC:14451]	0.300564	0.0208367	1.68117
HEBP1	ENSG00000013583	heme binding protein 1 [Source:HGNC Symbol;Acc:HGNC:17176]	-0.337384	0.00321661	2.4926
SNRPG	ENSG00000143977	small nuclear ribonucleoprotein polypeptide G [Source:HGNC Symbol;Acc:HGNC:11163]	-0.33555	0.000462152	3.33522
CES3	ENSG00000172828	carboxylesterase 3 [Source:HGNC Symbol;Acc:HGNC:1865]	0.298467	0.0108684	1.96383
TMEM129	ENSG00000168936	transmembrane protein 129 [Source:HGNC Symbol;Acc:HGNC:25137]	-0.335477	0.00248289	2.60504
GMIP	ENSG00000089639	GEM interacting protein [Source:HGNC Symbol;Acc:HGNC:24852]	0.296967	0.0416092	1.38081
RPL18AP3	ENSG00000213442	ribosomal protein L18a pseudogene 3 [Source:HGNC Symbol;Acc:HGNC:31387]	-0.335387	0.000564615	3.24825
RSAD1	ENSG00000136444	radical S-adenosyl methionine domain containing 1 [Source:HGNC Symbol;Acc:HGNC:25634]	-0.334783	0.00163642	2.7861
NME3	ENSG00000103024	NME/NM23 nucleoside diphosphate kinase 3 [Source:HGNC Symbol;Acc:HGNC:7851]	-0.334238	0.00312605	2.505
LRRC37BP1	ENSG00000250462	leucine rich repeat containing 37B pseudogene 1 [Source:HGNC Symbol;Acc:HGNC:25390]	0.295851	0.0254847	1.59372
R3HCC1L	ENSG00000166024	R3H domain and coiled-coil containing 1 like [Source:HGNC Symbol;Acc:HGNC:23512]	0.295806	0.0116265	1.93455
ZNF736	ENSG00000234444	zinc finger protein 736 [Source:HGNC Symbol;Acc:HGNC:32467]	0.295764	0.018799	1.72587
GCLM	ENSG00000023909	glutamate-cysteine ligase modifier subunit [Source:HGNC Symbol;Acc:HGNC:4312]	0.295389	0.0268269	1.57143
DCTPP1	ENSG00000179958	dCTP pyrophosphatase 1 [Source:HGNC Symbol;Acc:HGNC:28777]	-0.333455	0.000244685	3.61139
DYRK1B	ENSG00000105204	dual specificity tyrosine phosphorylation regulated kinase 1B [Source:HGNC Symbol;Acc:HGNC:3092]	0.294798	0.012814	1.89232
MT-ND6	ENSG00000198695	mitochondrially encoded NADH:ubiquinone oxidoreductase core subunit 6 [Source:HGNC Symbol;Acc:HGNC:7462]	0.294425	0.013859	1.85827
RPF2	ENSG00000197498	ribosome production factor 2 homolog [Source:HGNC Symbol;Acc:HGNC:20870]	-0.332521	0.000180934	3.74248
MRPS34	ENSG00000074071	mitochondrial ribosomal protein S34 [Source:HGNC Symbol;Acc:HGNC:16618]	-0.3325	0.00421639	2.37506
MICA	ENSG00000204520	MHC class I polypeptide-related sequence A [Source:HGNC Symbol;Acc:HGNC:7090]	0.293437	0.0316087	1.50019
SLC12A6	ENSG00000140199	solute carrier family 12 member 6 [Source:HGNC Symbol;Acc:HGNC:10914]	0.293384	0.0120051	1.92063
GART	ENSG00000159131	phosphoribosylglycinamide formyltransferase, phosphoribosylglycinamide synthetase, phosphoribosylaminoimidazole synthetase [Source:HGNC Symbol;Acc:HGNC:4163]	-0.331539	7.53212e-05	4.12308
TSEN15	ENSG00000198860	tRNA splicing endonuclease subunit 15 [Source:HGNC Symbol;Acc:HGNC:16791]	-0.331214	0.000496977	3.30366
SEMA4B	ENSG00000185033	semaphorin 4B [Source:HGNC Symbol;Acc:HGNC:10730]	0.29251	0.025712	1.58986
ITGAV	ENSG00000138448	integrin subunit alpha V [Source:HGNC Symbol;Acc:HGNC:6150]	0.292017	0.0287822	1.54088
SERTAD4	ENSG00000082497	SERTA domain containing 4 [Source:HGNC Symbol;Acc:HGNC:25236]	-0.331012	0.00722379	2.14123
CTSV	ENSG00000136943	cathepsin V [Source:HGNC Symbol;Acc:HGNC:2538]	0.291832	0.0123952	1.90675
PGM2L1	ENSG00000165434	phosphoglucomutase 2 like 1 [Source:HGNC Symbol;Acc:HGNC:20898]	0.291818	0.043148	1.36504
ARRDC1-AS1	ENSG00000203993	ARRDC1 antisense RNA 1 [Source:HGNC Symbol;Acc:HGNC:23395]	-0.330502	0.0032692	2.48556
AGPAT5	ENSG00000155189	1-acylglycerol-3-phosphate O-acyltransferase 5 [Source:HGNC Symbol;Acc:HGNC:20886]	-0.330174	0.00295358	2.52965
PSD3	ENSG00000156011	pleckstrin and Sec7 domain containing 3 [Source:HGNC Symbol;Acc:HGNC:19093]	-0.329285	0.00561472	2.25067
SLC4A11	ENSG00000088836	solute carrier family 4 member 11 [Source:HGNC Symbol;Acc:HGNC:16438]	0.290947	0.018725	1.72758
BAMBI	ENSG00000095739	BMP and activin membrane bound inhibitor [Source:HGNC Symbol;Acc:HGNC:30251]	0.289718	0.0157072	1.8039
ABHD3	ENSG00000158201	abhydrolase domain containing 3 [Source:HGNC Symbol;Acc:HGNC:18718]	0.289642	0.0157219	1.8035
ZNF75A	ENSG00000162086	zinc finger protein 75a [Source:HGNC Symbol;Acc:HGNC:13146]	0.289543	0.0340024	1.46849
NCS1	ENSG00000107130	neuronal calcium sensor 1 [Source:HGNC Symbol;Acc:HGNC:3953]	-0.328912	0.00104982	2.97888
INPP5J	ENSG00000185133	inositol polyphosphate-5-phosphatase J [Source:HGNC Symbol;Acc:HGNC:8956]	0.288715	0.0168773	1.7727
CEP152	ENSG00000103995	centrosomal protein 152 [Source:HGNC Symbol;Acc:HGNC:29298]	0.288227	0.0121872	1.9141
RSPH3	ENSG00000130363	radial spoke head 3 homolog [Source:HGNC Symbol;Acc:HGNC:21054]	0.288045	0.0179614	1.74566
LRP10	ENSG00000197324	LDL receptor related protein 10 [Source:HGNC Symbol;Acc:HGNC:14553]	0.287953	0.0171799	1.76498
CCNE2	ENSG00000175305	cyclin E2 [Source:HGNC Symbol;Acc:HGNC:1590]	0.287913	0.0199942	1.6991
RPS27AP16	ENSG00000224631	ribosomal protein S27a pseudogene 16 [Source:HGNC Symbol;Acc:HGNC:36855]	-0.328712	0.00653625	2.18467
MCOLN1	ENSG00000090674	mucolipin 1 [Source:HGNC Symbol;Acc:HGNC:13356]	0.286923	0.0356785	1.44759
PNO1	ENSG00000115946	partner of NOB1 homolog [Source:HGNC Symbol;Acc:HGNC:32790]	-0.328588	0.000675292	3.17051
RPS15	ENSG00000115268	ribosomal protein S15 [Source:HGNC Symbol;Acc:HGNC:10388]	-0.328041	3.64091e-05	4.43879
ZNF580	ENSG00000213015	zinc finger protein 580 [Source:HGNC Symbol;Acc:HGNC:29473]	-0.32621	0.00264259	2.57797
ESD	ENSG00000139684	esterase D [Source:HGNC Symbol;Acc:HGNC:3465]	-0.325325	2.37647e-05	4.62407
LPP	ENSG00000145012	LIM domain containing preferred translocation partner in lipoma [Source:HGNC Symbol;Acc:HGNC:6679]	0.28478	0.0314456	1.50244
GARS	ENSG00000106105	glycyl-tRNA synthetase [Source:HGNC Symbol;Acc:HGNC:4162]	-0.325054	2.37812e-05	4.62377
EFHC1	ENSG00000096093	EF-hand domain containing 1 [Source:HGNC Symbol;Acc:HGNC:16406]	0.284688	0.0395902	1.40241
CCDC71	ENSG00000177352	coiled-coil domain containing 71 [Source:HGNC Symbol;Acc:HGNC:25760]	-0.324796	0.00262929	2.58016
CEP131	ENSG00000141577	centrosomal protein 131 [Source:HGNC Symbol;Acc:HGNC:29511]	0.283368	0.016672	1.77801
SV2A	ENSG00000159164	synaptic vesicle glycoprotein 2A [Source:HGNC Symbol;Acc:HGNC:20566]	0.28276	0.032053	1.49413
AC060780.1	ENSG00000267002	novel transcript	0.282192	0.0422727	1.37394
BCAM	ENSG00000187244	basal cell adhesion molecule (Lutheran blood group) [Source:HGNC Symbol;Acc:HGNC:6722]	0.282141	0.0387225	1.41204
NUP37	ENSG00000075188	nucleoporin 37 [Source:HGNC Symbol;Acc:HGNC:29929]	-0.324612	0.000460011	3.33723
PRADC1	ENSG00000135617	protease associated domain containing 1 [Source:HGNC Symbol;Acc:HGNC:16047]	0.280631	0.0332031	1.47882
CKAP2L	ENSG00000169607	cytoskeleton associated protein 2 like [Source:HGNC Symbol;Acc:HGNC:26877]	0.280495	0.0143333	1.84365
ATIC	ENSG00000138363	5-aminoimidazole-4-carboxamide ribonucleotide formyltransferase/IMP cyclohydrolase [Source:HGNC Symbol;Acc:HGNC:794]	-0.324588	7.54335e-05	4.12244
NXF1	ENSG00000162231	nuclear RNA export factor 1 [Source:HGNC Symbol;Acc:HGNC:8071]	0.27897	0.0145829	1.83616
SLC45A4	ENSG00000022567	solute carrier family 45 member 4 [Source:HGNC Symbol;Acc:HGNC:29196]	0.278505	0.0250169	1.60177
GAL	ENSG00000069482	galanin and GMAP prepropeptide [Source:HGNC Symbol;Acc:HGNC:4114]	-0.324508	0.000890598	3.05032
CLN8	ENSG00000182372	CLN8, transmembrane ER and ERGIC protein [Source:HGNC Symbol;Acc:HGNC:2079]	0.277913	0.034302	1.46468
MIEN1	ENSG00000141741	migration and invasion enhancer 1 [Source:HGNC Symbol;Acc:HGNC:28230]	-0.324503	0.00476197	2.32221
CUL9	ENSG00000112659	cullin 9 [Source:HGNC Symbol;Acc:HGNC:15982]	0.277279	0.016746	1.77609
CACNB3	ENSG00000167535	calcium voltage-gated channel auxiliary subunit beta 3 [Source:HGNC Symbol;Acc:HGNC:1403]	0.276984	0.044406	1.35256
KLHL20	ENSG00000076321	kelch like family member 20 [Source:HGNC Symbol;Acc:HGNC:25056]	0.276971	0.0191255	1.71839
EMSY	ENSG00000158636	EMSY, BRCA2 interacting transcriptional repressor [Source:HGNC Symbol;Acc:HGNC:18071]	0.276926	0.016107	1.79299
EIF5A	ENSG00000132507	eukaryotic translation initiation factor 5A [Source:HGNC Symbol;Acc:HGNC:3300]	-0.324449	0.000144812	3.83919
TXNL4A	ENSG00000141759	thioredoxin like 4A [Source:HGNC Symbol;Acc:HGNC:30551]	-0.323782	0.00018986	3.72157
SLC38A7	ENSG00000103042	solute carrier family 38 member 7 [Source:HGNC Symbol;Acc:HGNC:25582]	0.27645	0.0234441	1.62997
DAGLB	ENSG00000164535	diacylglycerol lipase beta [Source:HGNC Symbol;Acc:HGNC:28923]	0.276159	0.0215512	1.66653
GRPEL2	ENSG00000164284	GrpE like 2, mitochondrial [Source:HGNC Symbol;Acc:HGNC:21060]	-0.32372	0.00601715	2.22061
SYNRG	ENSG00000275066	synergin gamma [Source:HGNC Symbol;Acc:HGNC:557]	0.274615	0.0152352	1.81715
YPEL3	ENSG00000090238	yippee like 3 [Source:HGNC Symbol;Acc:HGNC:18327]	0.273047	0.0424606	1.37201
TUFT1	ENSG00000143367	tuftelin 1 [Source:HGNC Symbol;Acc:HGNC:12422]	0.272958	0.0196679	1.70624
SIX2	ENSG00000170577	SIX homeobox 2 [Source:HGNC Symbol;Acc:HGNC:10888]	-0.323652	0.00152167	2.81768
C7orf43	ENSG00000146826	chromosome 7 open reading frame 43 [Source:HGNC Symbol;Acc:HGNC:25604]	0.27267	0.0338057	1.47101
IFRD2	ENSG00000214706	interferon related developmental regulator 2 [Source:HGNC Symbol;Acc:HGNC:5457]	-0.32347	9.84482e-05	4.00679
UCK2	ENSG00000143179	uridine-cytidine kinase 2 [Source:HGNC Symbol;Acc:HGNC:12562]	-0.323439	0.000165589	3.78097
CTTNBP2NL	ENSG00000143079	CTTNBP2 N-terminal like [Source:HGNC Symbol;Acc:HGNC:25330]	0.271553	0.0127005	1.89618
ZNF707	ENSG00000181135	zinc finger protein 707 [Source:HGNC Symbol;Acc:HGNC:27815]	0.270842	0.0376939	1.42373
IRAK4	ENSG00000198001	interleukin 1 receptor associated kinase 4 [Source:HGNC Symbol;Acc:HGNC:17967]	0.270794	0.0355637	1.44899
ZDHHC2	ENSG00000104219	zinc finger DHHC-type containing 2 [Source:HGNC Symbol;Acc:HGNC:18469]	-0.322325	0.00996888	2.00135
HECA	ENSG00000112406	hdc homolog, cell cycle regulator [Source:HGNC Symbol;Acc:HGNC:21041]	0.270669	0.0148703	1.82768
NDUFB2	ENSG00000090266	NADH:ubiquinone oxidoreductase subunit B2 [Source:HGNC Symbol;Acc:HGNC:7697]	-0.321372	0.000223631	3.65047
NAA20	ENSG00000173418	N(alpha)-acetyltransferase 20, NatB catalytic subunit [Source:HGNC Symbol;Acc:HGNC:15908]	-0.321028	0.0031904	2.49615
LAMTOR4	ENSG00000188186	late endosomal/lysosomal adaptor, MAPK and MTOR activator 4 [Source:HGNC Symbol;Acc:HGNC:33772]	-0.320872	0.00550308	2.25939
NFKB2	ENSG00000077150	nuclear factor kappa B subunit 2 [Source:HGNC Symbol;Acc:HGNC:7795]	0.268718	0.019835	1.70257
DACT1	ENSG00000165617	dishevelled binding antagonist of beta catenin 1 [Source:HGNC Symbol;Acc:HGNC:17748]	0.268537	0.0363	1.44009
HIVEP1	ENSG00000095951	human immunodeficiency virus type I enhancer binding protein 1 [Source:HGNC Symbol;Acc:HGNC:4920]	0.268522	0.0384079	1.41558
CWC25	ENSG00000273559	CWC25 spliceosome associated protein homolog [Source:HGNC Symbol;Acc:HGNC:25989]	0.26851	0.0119393	1.92302
ANKRD13B	ENSG00000198720	ankyrin repeat domain 13B [Source:HGNC Symbol;Acc:HGNC:26363]	-0.320836	0.000779017	3.10845
CTNS	ENSG00000040531	cystinosin, lysosomal cystine transporter [Source:HGNC Symbol;Acc:HGNC:2518]	0.267236	0.0230795	1.63677
MAST3	ENSG00000099308	microtubule associated serine/threonine kinase 3 [Source:HGNC Symbol;Acc:HGNC:19036]	0.266836	0.0345653	1.46136
RRS1	ENSG00000179041	ribosome biogenesis regulator homolog [Source:HGNC Symbol;Acc:HGNC:17083]	-0.320329	0.00152458	2.81685
HMBS	ENSG00000256269	hydroxymethylbilane synthase [Source:HGNC Symbol;Acc:HGNC:4982]	-0.320005	0.000696848	3.15686
CKB	ENSG00000166165	creatine kinase B [Source:HGNC Symbol;Acc:HGNC:1991]	-0.318351	9.37168e-05	4.02818
ATRAID	ENSG00000138085	all-trans retinoic acid induced differentiation factor [Source:HGNC Symbol;Acc:HGNC:24090]	-0.317575	0.00146852	2.83312
MND1	ENSG00000121211	meiotic nuclear divisions 1 [Source:HGNC Symbol;Acc:HGNC:24839]	-0.317114	0.00468273	2.3295
PYCR3	ENSG00000104524	pyrroline-5-carboxylate reductase 3 [Source:HGNC Symbol;Acc:HGNC:25846]	-0.314971	0.00356406	2.44805
ASNSD1	ENSG00000138381	asparagine synthetase domain containing 1 [Source:HGNC Symbol;Acc:HGNC:24910]	-0.314765	0.000209496	3.67882
RNF31	ENSG00000092098	ring finger protein 31 [Source:HGNC Symbol;Acc:HGNC:16031]	0.263762	0.037499	1.42598
SLC7A2	ENSG00000003989	solute carrier family 7 member 2 [Source:HGNC Symbol;Acc:HGNC:11060]	-0.314328	0.000452812	3.34408
DNM1	ENSG00000106976	dynamin 1 [Source:HGNC Symbol;Acc:HGNC:2972]	0.263439	0.0173487	1.76073
FAM69B	ENSG00000165716	family with sequence similarity 69 member B [Source:HGNC Symbol;Acc:HGNC:28290]	-0.313532	0.000947253	3.02353
FAU	ENSG00000149806	FAU, ubiquitin like and ribosomal protein S30 fusion [Source:HGNC Symbol;Acc:HGNC:3597]	-0.313129	8.22141e-05	4.08505
WDR90	ENSG00000161996	WD repeat domain 90 [Source:HGNC Symbol;Acc:HGNC:26960]	0.263066	0.0439912	1.35663
DPF1	ENSG00000011332	double PHD fingers 1 [Source:HGNC Symbol;Acc:HGNC:20225]	0.263042	0.0445272	1.35137
NIFK	ENSG00000155438	nucleolar protein interacting with the FHA domain of MKI67 [Source:HGNC Symbol;Acc:HGNC:17838]	-0.312823	0.00177452	2.75092
DCAF4	ENSG00000119599	DDB1 and CUL4 associated factor 4 [Source:HGNC Symbol;Acc:HGNC:20229]	-0.312562	0.00530493	2.27532
SLC39A10	ENSG00000196950	solute carrier family 39 member 10 [Source:HGNC Symbol;Acc:HGNC:20861]	-0.31235	0.00186758	2.72872
TAF4B	ENSG00000141384	TATA-box binding protein associated factor 4b [Source:HGNC Symbol;Acc:HGNC:11538]	-0.311204	0.0019148	2.71788
MBD6	ENSG00000166987	methyl-CpG binding domain protein 6 [Source:HGNC Symbol;Acc:HGNC:20445]	0.260549	0.0132686	1.87718
FAM160B1	ENSG00000151553	family with sequence similarity 160 member B1 [Source:HGNC Symbol;Acc:HGNC:29320]	0.260454	0.0392708	1.40593
NLGN2	ENSG00000169992	neuroligin 2 [Source:HGNC Symbol;Acc:HGNC:14290]	0.260347	0.0196209	1.70728
RPS14	ENSG00000164587	ribosomal protein S14 [Source:HGNC Symbol;Acc:HGNC:10387]	-0.311087	0.00050434	3.29728
SLC9A1	ENSG00000090020	solute carrier family 9 member A1 [Source:HGNC Symbol;Acc:HGNC:11071]	0.25993	0.0207544	1.68289
GRN	ENSG00000030582	granulin precursor [Source:HGNC Symbol;Acc:HGNC:4601]	0.259382	0.0106934	1.97088
VPS13C	ENSG00000129003	vacuolar protein sorting 13 homolog C [Source:HGNC Symbol;Acc:HGNC:23594]	0.259145	0.0123178	1.90947
IL17RA	ENSG00000177663	interleukin 17 receptor A [Source:HGNC Symbol;Acc:HGNC:5985]	0.258851	0.0174111	1.75917
LIMK2	ENSG00000182541	LIM domain kinase 2 [Source:HGNC Symbol;Acc:HGNC:6614]	0.258694	0.0228343	1.64141
GTF2IP20	ENSG00000272645	general transcription factor IIi pseudogene 20 [Source:HGNC Symbol;Acc:HGNC:51732]	0.258402	0.0426643	1.36994
NFIB	ENSG00000147862	nuclear factor I B [Source:HGNC Symbol;Acc:HGNC:7785]	0.258348	0.0340227	1.46823
AHSA2P	ENSG00000173209	activator of HSP90 ATPase homolog 2, pseudogene [Source:HGNC Symbol;Acc:HGNC:20437]	0.257725	0.0289243	1.53874
ELP3	ENSG00000134014	elongator acetyltransferase complex subunit 3 [Source:HGNC Symbol;Acc:HGNC:20696]	-0.31084	0.00155436	2.80845
RUNDC1	ENSG00000198863	RUN domain containing 1 [Source:HGNC Symbol;Acc:HGNC:25418]	0.256693	0.022383	1.65008
TBX3	ENSG00000135111	T-box 3 [Source:HGNC Symbol;Acc:HGNC:11602]	0.255663	0.0141596	1.84895
TSC22D4	ENSG00000166925	TSC22 domain family member 4 [Source:HGNC Symbol;Acc:HGNC:21696]	0.255239	0.020353	1.69137
RPS7P1	ENSG00000263266	ribosomal protein S7 pseudogene 1 [Source:HGNC Symbol;Acc:HGNC:17081]	-0.310324	6.56057e-05	4.18306
MYSM1	ENSG00000162601	Myb like, SWIRM and MPN domains 1 [Source:HGNC Symbol;Acc:HGNC:29401]	0.254828	0.0319884	1.49501
SNRPD1	ENSG00000167088	small nuclear ribonucleoprotein D1 polypeptide [Source:HGNC Symbol;Acc:HGNC:11158]	-0.309988	2.33694e-05	4.63135
TRIP4	ENSG00000103671	thyroid hormone receptor interactor 4 [Source:HGNC Symbol;Acc:HGNC:12310]	0.253265	0.0278036	1.5559
CREBL2	ENSG00000111269	cAMP responsive element binding protein like 2 [Source:HGNC Symbol;Acc:HGNC:2350]	0.252681	0.0272445	1.56472
XPOT	ENSG00000184575	exportin for tRNA [Source:HGNC Symbol;Acc:HGNC:12826]	-0.309605	3.22808e-05	4.49106
TOX4	ENSG00000092203	TOX high mobility group box family member 4 [Source:HGNC Symbol;Acc:HGNC:20161]	0.252421	0.0118112	1.92771
CDC25C	ENSG00000158402	cell division cycle 25C [Source:HGNC Symbol;Acc:HGNC:1727]	0.251667	0.0168906	1.77236
CASP9	ENSG00000132906	caspase 9 [Source:HGNC Symbol;Acc:HGNC:1511]	0.251567	0.0495315	1.30512
BHLHB9	ENSG00000198908	basic helix-loop-helix family member b9 [Source:HGNC Symbol;Acc:HGNC:29353]	0.251555	0.0378503	1.42193
KNL1	ENSG00000137812	kinetochore scaffold 1 [Source:HGNC Symbol;Acc:HGNC:24054]	0.250973	0.0379397	1.42091
IPP	ENSG00000197429	intracisternal A particle-promoted polypeptide [Source:HGNC Symbol;Acc:HGNC:6108]	0.250706	0.0468398	1.32939
TNFRSF1A	ENSG00000067182	TNF receptor superfamily member 1A [Source:HGNC Symbol;Acc:HGNC:11916]	0.250441	0.0217769	1.662
RASSF7	ENSG00000099849	Ras association domain family member 7 [Source:HGNC Symbol;Acc:HGNC:1166]	0.249993	0.0440429	1.35612
CYTH1	ENSG00000108669	cytohesin 1 [Source:HGNC Symbol;Acc:HGNC:9501]	0.249598	0.0113569	1.94474
SUCLG2	ENSG00000172340	succinate-CoA ligase GDP-forming beta subunit [Source:HGNC Symbol;Acc:HGNC:11450]	-0.30928	0.000805839	3.09375
STAT3	ENSG00000168610	signal transducer and activator of transcription 3 [Source:HGNC Symbol;Acc:HGNC:11364]	0.249072	0.0109324	1.96129
RAB11FIP1	ENSG00000156675	RAB11 family interacting protein 1 [Source:HGNC Symbol;Acc:HGNC:30265]	0.248507	0.0207146	1.68372
HIPK3	ENSG00000110422	homeodomain interacting protein kinase 3 [Source:HGNC Symbol;Acc:HGNC:4915]	0.24849	0.02072	1.68361
LTBP3	ENSG00000168056	latent transforming growth factor beta binding protein 3 [Source:HGNC Symbol;Acc:HGNC:6716]	0.248327	0.0211512	1.67466
BTN2A1	ENSG00000112763	butyrophilin subfamily 2 member A1 [Source:HGNC Symbol;Acc:HGNC:1136]	0.247711	0.0101401	1.99396
ATG4A	ENSG00000101844	autophagy related 4A cysteine peptidase [Source:HGNC Symbol;Acc:HGNC:16489]	0.247404	0.024419	1.61227
PLXNA2	ENSG00000076356	plexin A2 [Source:HGNC Symbol;Acc:HGNC:9100]	0.247164	0.0319854	1.49505
TOGARAM1	ENSG00000198718	TOG array regulator of axonemal microtubules 1 [Source:HGNC Symbol;Acc:HGNC:19959]	0.24708	0.0494036	1.30624
STAM2	ENSG00000115145	signal transducing adaptor molecule 2 [Source:HGNC Symbol;Acc:HGNC:11358]	0.246691	0.0302629	1.51909
H2AFZ	ENSG00000164032	H2A histone family member Z [Source:HGNC Symbol;Acc:HGNC:4741]	-0.309206	0.000530644	3.2752
ATF4	ENSG00000128272	activating transcription factor 4 [Source:HGNC Symbol;Acc:HGNC:786]	-0.309025	0.000196065	3.7076
CMTR2	ENSG00000180917	cap methyltransferase 2 [Source:HGNC Symbol;Acc:HGNC:25635]	0.245111	0.0385898	1.41353
MRPL40	ENSG00000185608	mitochondrial ribosomal protein L40 [Source:HGNC Symbol;Acc:HGNC:14491]	-0.30871	0.00111621	2.95226
ATP6V1C1	ENSG00000155097	ATPase H+ transporting V1 subunit C1 [Source:HGNC Symbol;Acc:HGNC:856]	0.244429	0.0146414	1.83442
TXNL4B	ENSG00000140830	thioredoxin like 4B [Source:HGNC Symbol;Acc:HGNC:26041]	0.244344	0.0404469	1.39311
PHC3	ENSG00000173889	polyhomeotic homolog 3 [Source:HGNC Symbol;Acc:HGNC:15682]	0.244213	0.0444194	1.35243
HIBADH	ENSG00000106049	3-hydroxyisobutyrate dehydrogenase [Source:HGNC Symbol;Acc:HGNC:4907]	-0.308629	0.00101148	2.99504
GORASP1	ENSG00000114745	golgi reassembly stacking protein 1 [Source:HGNC Symbol;Acc:HGNC:16769]	0.243611	0.0113183	1.94622
ATP7A	ENSG00000165240	ATPase copper transporting alpha [Source:HGNC Symbol;Acc:HGNC:869]	0.243047	0.0382715	1.41712
VPS13B	ENSG00000132549	vacuolar protein sorting 13 homolog B [Source:HGNC Symbol;Acc:HGNC:2183]	0.242737	0.0195378	1.70912
CASKIN2	ENSG00000177303	CASK interacting protein 2 [Source:HGNC Symbol;Acc:HGNC:18200]	0.242605	0.0371227	1.43036
NPC2	ENSG00000119655	NPC intracellular cholesterol transporter 2 [Source:HGNC Symbol;Acc:HGNC:14537]	0.242492	0.0183469	1.73644
GNL3	ENSG00000163938	G protein nucleolar 3 [Source:HGNC Symbol;Acc:HGNC:29931]	-0.308606	2.15482e-05	4.66659
MAP1B	ENSG00000131711	microtubule associated protein 1B [Source:HGNC Symbol;Acc:HGNC:6836]	0.241992	0.0158247	1.80067
MXI1	ENSG00000119950	MAX interactor 1, dimerization protein [Source:HGNC Symbol;Acc:HGNC:7534]	-0.308504	0.000984249	3.0069
MIGA2	ENSG00000148343	mitoguardin 2 [Source:HGNC Symbol;Acc:HGNC:23621]	0.241707	0.0254687	1.59399
RTL8A	ENSG00000203950	retrotransposon Gag like 8A [Source:HGNC Symbol;Acc:HGNC:24514]	-0.308503	0.00181377	2.74142
SINHCAF	ENSG00000139146	SIN3-HDAC complex associated factor [Source:HGNC Symbol;Acc:HGNC:30702]	-0.308189	9.4517e-05	4.02449
GBE1	ENSG00000114480	1,4-alpha-glucan branching enzyme 1 [Source:HGNC Symbol;Acc:HGNC:4180]	0.24125	0.0325356	1.48764
USP30	ENSG00000135093	ubiquitin specific peptidase 30 [Source:HGNC Symbol;Acc:HGNC:20065]	0.240773	0.0318239	1.49725
STK11IP	ENSG00000144589	serine/threonine kinase 11 interacting protein [Source:HGNC Symbol;Acc:HGNC:19184]	0.240495	0.0347542	1.45899
RSRP1	ENSG00000117616	arginine and serine rich protein 1 [Source:HGNC Symbol;Acc:HGNC:25234]	0.240041	0.035417	1.45079
TMEM127	ENSG00000135956	transmembrane protein 127 [Source:HGNC Symbol;Acc:HGNC:26038]	0.239896	0.024118	1.61766
SLC6A15	ENSG00000072041	solute carrier family 6 member 15 [Source:HGNC Symbol;Acc:HGNC:13621]	-0.308094	0.00157466	2.80281
NR2F6	ENSG00000160113	nuclear receptor subfamily 2 group F member 6 [Source:HGNC Symbol;Acc:HGNC:7977]	-0.307591	0.000863557	3.06371
MOB3A	ENSG00000172081	MOB kinase activator 3A [Source:HGNC Symbol;Acc:HGNC:29802]	0.238474	0.0347018	1.45965
LDHB	ENSG00000111716	lactate dehydrogenase B [Source:HGNC Symbol;Acc:HGNC:6541]	-0.307402	0.00224641	2.64851
SUN2	ENSG00000100242	Sad1 and UNC84 domain containing 2 [Source:HGNC Symbol;Acc:HGNC:14210]	0.238343	0.0153328	1.81438
ATG2A	ENSG00000110046	autophagy related 2A [Source:HGNC Symbol;Acc:HGNC:29028]	0.238251	0.0122583	1.91157
KCTD7	ENSG00000243335	potassium channel tetramerization domain containing 7 [Source:HGNC Symbol;Acc:HGNC:21957]	0.238055	0.0257616	1.58903
SGSM2	ENSG00000141258	small G protein signaling modulator 2 [Source:HGNC Symbol;Acc:HGNC:29026]	0.23791	0.0147987	1.82978
CCDC14	ENSG00000175455	coiled-coil domain containing 14 [Source:HGNC Symbol;Acc:HGNC:25766]	0.237775	0.0479798	1.31894
LSM2	ENSG00000204392	LSM2 homolog, U6 small nuclear RNA and mRNA degradation associated [Source:HGNC Symbol;Acc:HGNC:13940]	-0.307214	0.00472609	2.3255
ARL8A	ENSG00000143862	ADP ribosylation factor like GTPase 8A [Source:HGNC Symbol;Acc:HGNC:25192]	0.237301	0.0327808	1.48438
AP4E1	ENSG00000081014	adaptor related protein complex 4 subunit epsilon 1 [Source:HGNC Symbol;Acc:HGNC:573]	0.236602	0.0362398	1.44081
TULP3	ENSG00000078246	tubby like protein 3 [Source:HGNC Symbol;Acc:HGNC:12425]	0.236602	0.0275064	1.56057
TXN	ENSG00000136810	thioredoxin [Source:HGNC Symbol;Acc:HGNC:12435]	-0.307006	2.05689e-05	4.68679
BICRA	ENSG00000063169	BRD4 interacting chromatin remodeling complex associated protein [Source:HGNC Symbol;Acc:HGNC:4332]	0.236232	0.0262138	1.58147
MSX2	ENSG00000120149	msh homeobox 2 [Source:HGNC Symbol;Acc:HGNC:7392]	0.235987	0.0157163	1.80365
PIK3C3	ENSG00000078142	phosphatidylinositol 3-kinase catalytic subunit type 3 [Source:HGNC Symbol;Acc:HGNC:8974]	0.235953	0.0172884	1.76225
PCNX2	ENSG00000135749	pecanex 2 [Source:HGNC Symbol;Acc:HGNC:8736]	0.235864	0.0180508	1.7435
METTL5	ENSG00000138382	methyltransferase like 5 [Source:HGNC Symbol;Acc:HGNC:25006]	-0.306641	0.000554037	3.25646
FOXO4	ENSG00000184481	forkhead box O4 [Source:HGNC Symbol;Acc:HGNC:7139]	0.235252	0.0465681	1.33191
ZNF706	ENSG00000120963	zinc finger protein 706 [Source:HGNC Symbol;Acc:HGNC:24992]	-0.306314	0.00196733	2.70612
ITSN2	ENSG00000198399	intersectin 2 [Source:HGNC Symbol;Acc:HGNC:6184]	0.234471	0.0111982	1.95085
SLC25A44	ENSG00000160785	solute carrier family 25 member 44 [Source:HGNC Symbol;Acc:HGNC:29036]	0.233884	0.0377718	1.42283
LONRF2	ENSG00000170500	LON peptidase N-terminal domain and ring finger 2 [Source:HGNC Symbol;Acc:HGNC:24788]	0.23355	0.0413644	1.38337
ZNF384	ENSG00000126746	zinc finger protein 384 [Source:HGNC Symbol;Acc:HGNC:11955]	0.233442	0.0363756	1.43919
TET2	ENSG00000168769	tet methylcytosine dioxygenase 2 [Source:HGNC Symbol;Acc:HGNC:25941]	0.23327	0.043205	1.36447
CD59	ENSG00000085063	CD59 molecule (CD59 blood group) [Source:HGNC Symbol;Acc:HGNC:1689]	0.233165	0.0154117	1.81215
IFT122	ENSG00000163913	intraflagellar transport 122 [Source:HGNC Symbol;Acc:HGNC:13556]	0.232768	0.0285872	1.54383
DOLPP1	ENSG00000167130	dolichyldiphosphatase 1 [Source:HGNC Symbol;Acc:HGNC:29565]	0.232761	0.0230596	1.63715
GOSR2	ENSG00000108433	golgi SNAP receptor complex member 2 [Source:HGNC Symbol;Acc:HGNC:4431]	0.232228	0.0376765	1.42393
TJAP1	ENSG00000137221	tight junction associated protein 1 [Source:HGNC Symbol;Acc:HGNC:17949]	0.231461	0.0109878	1.95909
TOM1L2	ENSG00000175662	target of myb1 like 2 membrane trafficking protein [Source:HGNC Symbol;Acc:HGNC:11984]	0.231366	0.0367678	1.43453
GRIPAP1	ENSG00000068400	GRIP1 associated protein 1 [Source:HGNC Symbol;Acc:HGNC:18706]	0.230997	0.018323	1.737
PRKRIP1	ENSG00000128563	PRKR interacting protein 1 [Source:HGNC Symbol;Acc:HGNC:21894]	0.230634	0.0197315	1.70484
NSMCE1	ENSG00000169189	NSE1 homolog, SMC5-SMC6 complex component [Source:HGNC Symbol;Acc:HGNC:29897]	-0.305958	0.00794911	2.09968
GPATCH2L	ENSG00000089916	G-patch domain containing 2 like [Source:HGNC Symbol;Acc:HGNC:20210]	0.229425	0.0181143	1.74198
ALS2	ENSG00000003393	ALS2, alsin Rho guanine nucleotide exchange factor [Source:HGNC Symbol;Acc:HGNC:443]	0.229386	0.0147608	1.83089
ATP9A	ENSG00000054793	ATPase phospholipid transporting 9A (putative) [Source:HGNC Symbol;Acc:HGNC:13540]	0.229251	0.0145912	1.83591
CLSTN3	ENSG00000139182	calsyntenin 3 [Source:HGNC Symbol;Acc:HGNC:18371]	0.229099	0.0391681	1.40707
NCOA3	ENSG00000124151	nuclear receptor coactivator 3 [Source:HGNC Symbol;Acc:HGNC:7670]	0.228755	0.0163207	1.78726
CEP97	ENSG00000182504	centrosomal protein 97 [Source:HGNC Symbol;Acc:HGNC:26244]	0.228674	0.0420061	1.37669
EFCAB14	ENSG00000159658	EF-hand calcium binding domain 14 [Source:HGNC Symbol;Acc:HGNC:29051]	0.228235	0.0261394	1.5827
NPC1	ENSG00000141458	NPC intracellular cholesterol transporter 1 [Source:HGNC Symbol;Acc:HGNC:7897]	0.228227	0.0134454	1.87143
SEC24D	ENSG00000150961	SEC24 homolog D, COPII coat complex component [Source:HGNC Symbol;Acc:HGNC:10706]	0.228111	0.0189345	1.72275
DMKN	ENSG00000161249	dermokine [Source:HGNC Symbol;Acc:HGNC:25063]	-0.305822	0.000479962	3.31879
LGR4	ENSG00000205213	leucine rich repeat containing G protein-coupled receptor 4 [Source:HGNC Symbol;Acc:HGNC:13299]	0.227686	0.0356774	1.44761
DMTF1	ENSG00000135164	cyclin D binding myb like transcription factor 1 [Source:HGNC Symbol;Acc:HGNC:14603]	0.227107	0.0151068	1.82083
ASPM	ENSG00000066279	abnormal spindle microtubule assembly [Source:HGNC Symbol;Acc:HGNC:19048]	0.226564	0.0318636	1.4967
ZBTB4	ENSG00000174282	zinc finger and BTB domain containing 4 [Source:HGNC Symbol;Acc:HGNC:23847]	0.22601	0.0429868	1.36666
MAN2A2	ENSG00000196547	mannosidase alpha class 2A member 2 [Source:HGNC Symbol;Acc:HGNC:6825]	0.225839	0.0161774	1.79109
RAB15	ENSG00000139998	RAB15, member RAS oncogene family [Source:HGNC Symbol;Acc:HGNC:20150]	0.225792	0.0352009	1.45345
TRO	ENSG00000067445	trophinin [Source:HGNC Symbol;Acc:HGNC:12326]	0.225364	0.0344779	1.46246
LAMP1	ENSG00000185896	lysosomal associated membrane protein 1 [Source:HGNC Symbol;Acc:HGNC:6499]	0.225184	0.0329214	1.48252
TFAP2A	ENSG00000137203	transcription factor AP-2 alpha [Source:HGNC Symbol;Acc:HGNC:11742]	0.224826	0.0376455	1.42429
RETREG2	ENSG00000144567	reticulophagy regulator family member 2 [Source:HGNC Symbol;Acc:HGNC:28450]	0.224685	0.0328539	1.48341
BCORL1	ENSG00000085185	BCL6 corepressor like 1 [Source:HGNC Symbol;Acc:HGNC:25657]	0.224487	0.0185534	1.73158
STX5	ENSG00000162236	syntaxin 5 [Source:HGNC Symbol;Acc:HGNC:11440]	0.224414	0.0238858	1.62186
TSC1	ENSG00000165699	TSC complex subunit 1 [Source:HGNC Symbol;Acc:HGNC:12362]	0.22314	0.0127505	1.89447
FAM117A	ENSG00000121104	family with sequence similarity 117 member A [Source:HGNC Symbol;Acc:HGNC:24179]	0.222823	0.040431	1.39329
STX3	ENSG00000166900	syntaxin 3 [Source:HGNC Symbol;Acc:HGNC:11438]	0.222706	0.0243398	1.61368
MRTFA	ENSG00000196588	myocardin related transcription factor A [Source:HGNC Symbol;Acc:HGNC:14334]	0.222602	0.0312329	1.50539
FAM193B	ENSG00000146067	family with sequence similarity 193 member B [Source:HGNC Symbol;Acc:HGNC:25524]	0.222495	0.0240222	1.61939
NECTIN2	ENSG00000130202	nectin cell adhesion molecule 2 [Source:HGNC Symbol;Acc:HGNC:9707]	0.221813	0.0223802	1.65014
PIP4K2C	ENSG00000166908	phosphatidylinositol-5-phosphate 4-kinase type 2 gamma [Source:HGNC Symbol;Acc:HGNC:23786]	0.221699	0.0288035	1.54056
ZER1	ENSG00000160445	zyg-11 related cell cycle regulator [Source:HGNC Symbol;Acc:HGNC:30960]	0.221459	0.0181788	1.74044
KIAA1522	ENSG00000162522	KIAA1522 [Source:HGNC Symbol;Acc:HGNC:29301]	0.221337	0.0409702	1.38753
MKI67	ENSG00000148773	marker of proliferation Ki-67 [Source:HGNC Symbol;Acc:HGNC:7107]	0.221273	0.0274498	1.56146
RSU1	ENSG00000148484	Ras suppressor protein 1 [Source:HGNC Symbol;Acc:HGNC:10464]	0.220945	0.0312258	1.50549
ATG14	ENSG00000126775	autophagy related 14 [Source:HGNC Symbol;Acc:HGNC:19962]	0.220558	0.03996	1.39837
TBRG4	ENSG00000136270	transforming growth factor beta regulator 4 [Source:HGNC Symbol;Acc:HGNC:17443]	-0.304733	0.000230701	3.63695
NIPAL3	ENSG00000001461	NIPA like domain containing 3 [Source:HGNC Symbol;Acc:HGNC:25233]	0.219837	0.0205322	1.68756
MFGE8	ENSG00000140545	milk fat globule-EGF factor 8 protein [Source:HGNC Symbol;Acc:HGNC:7036]	0.219118	0.0439106	1.35743
RAB5B	ENSG00000111540	RAB5B, member RAS oncogene family [Source:HGNC Symbol;Acc:HGNC:9784]	0.218714	0.0197135	1.70524
ROBO1	ENSG00000169855	roundabout guidance receptor 1 [Source:HGNC Symbol;Acc:HGNC:10249]	0.218524	0.0119623	1.92219
MRTFB	ENSG00000186260	myocardin related transcription factor B [Source:HGNC Symbol;Acc:HGNC:29819]	0.218413	0.0231694	1.63509
SERPINH1	ENSG00000149257	serpin family H member 1 [Source:HGNC Symbol;Acc:HGNC:1546]	0.218131	0.0201791	1.6951
NUF2	ENSG00000143228	NUF2, NDC80 kinetochore complex component [Source:HGNC Symbol;Acc:HGNC:14621]	0.217986	0.0128295	1.89179
ADRM1	ENSG00000130706	adhesion regulating molecule 1 [Source:HGNC Symbol;Acc:HGNC:15759]	0.21721	0.0352679	1.45262
ZNF778	ENSG00000170100	zinc finger protein 778 [Source:HGNC Symbol;Acc:HGNC:26479]	0.216551	0.0422994	1.37367
DNAJB1	ENSG00000132002	DnaJ heat shock protein family (Hsp40) member B1 [Source:HGNC Symbol;Acc:HGNC:5270]	0.216332	0.0254962	1.59352
ZNF189	ENSG00000136870	zinc finger protein 189 [Source:HGNC Symbol;Acc:HGNC:12980]	0.216187	0.0264534	1.57752
TMF1	ENSG00000144747	TATA element modulatory factor 1 [Source:HGNC Symbol;Acc:HGNC:11870]	0.216181	0.027648	1.55834
BRPF1	ENSG00000156983	bromodomain and PHD finger containing 1 [Source:HGNC Symbol;Acc:HGNC:14255]	0.215761	0.0278264	1.55554
PIGG	ENSG00000174227	phosphatidylinositol glycan anchor biosynthesis class G [Source:HGNC Symbol;Acc:HGNC:25985]	0.215661	0.0265598	1.57577
ZNF791	ENSG00000173875	zinc finger protein 791 [Source:HGNC Symbol;Acc:HGNC:26895]	0.215322	0.0472145	1.32592
VPS18	ENSG00000104142	VPS18, CORVET/HOPS core subunit [Source:HGNC Symbol;Acc:HGNC:15972]	0.215125	0.0468333	1.32945
VANGL2	ENSG00000162738	VANGL planar cell polarity protein 2 [Source:HGNC Symbol;Acc:HGNC:15511]	0.215117	0.025981	1.58534
NAA60	ENSG00000122390	N(alpha)-acetyltransferase 60, NatF catalytic subunit [Source:HGNC Symbol;Acc:HGNC:25875]	0.215002	0.0477158	1.32134
SETX	ENSG00000107290	senataxin [Source:HGNC Symbol;Acc:HGNC:445]	0.21407	0.0367788	1.4344
PKD1	ENSG00000008710	polycystin 1, transient receptor potential channel interacting [Source:HGNC Symbol;Acc:HGNC:9008]	0.213993	0.0412975	1.38408
SLC39A9	ENSG00000029364	solute carrier family 39 member 9 [Source:HGNC Symbol;Acc:HGNC:20182]	0.212852	0.0128523	1.89102
INSR	ENSG00000171105	insulin receptor [Source:HGNC Symbol;Acc:HGNC:6091]	0.212656	0.0335882	1.47381
ZIC2	ENSG00000043355	Zic family member 2 [Source:HGNC Symbol;Acc:HGNC:12873]	0.212435	0.0188513	1.72466
ITM2C	ENSG00000135916	integral membrane protein 2C [Source:HGNC Symbol;Acc:HGNC:6175]	0.212197	0.0181377	1.74142
KIAA0232	ENSG00000170871	KIAA0232 [Source:HGNC Symbol;Acc:HGNC:28992]	0.2116	0.0418704	1.37809
GPRASP2	ENSG00000158301	G protein-coupled receptor associated sorting protein 2 [Source:HGNC Symbol;Acc:HGNC:25169]	0.211322	0.0405748	1.39174
TP73-AS1	ENSG00000227372	TP73 antisense RNA 1 [Source:HGNC Symbol;Acc:HGNC:29052]	0.211285	0.0234376	1.63009
NCDN	ENSG00000020129	neurochondrin [Source:HGNC Symbol;Acc:HGNC:17597]	0.211097	0.0256352	1.59116
PSMD11	ENSG00000108671	proteasome 26S subunit, non-ATPase 11 [Source:HGNC Symbol;Acc:HGNC:9556]	0.21102	0.0265883	1.57531
XRN1	ENSG00000114127	5'-3' exoribonuclease 1 [Source:HGNC Symbol;Acc:HGNC:30654]	0.210996	0.0344755	1.46249
WBP2	ENSG00000132471	WW domain binding protein 2 [Source:HGNC Symbol;Acc:HGNC:12738]	0.21089	0.0207153	1.68371
RNF123	ENSG00000164068	ring finger protein 123 [Source:HGNC Symbol;Acc:HGNC:21148]	0.209704	0.0231405	1.63563
TMEM8A	ENSG00000129925	transmembrane protein 8A [Source:HGNC Symbol;Acc:HGNC:17205]	0.209384	0.0189101	1.72331
KIF2C	ENSG00000142945	kinesin family member 2C [Source:HGNC Symbol;Acc:HGNC:6393]	0.209286	0.0225816	1.64624
ZKSCAN5	ENSG00000196652	zinc finger with KRAB and SCAN domains 5 [Source:HGNC Symbol;Acc:HGNC:12867]	0.208898	0.0374913	1.42607
ZNF503	ENSG00000165655	zinc finger protein 503 [Source:HGNC Symbol;Acc:HGNC:23589]	0.208284	0.0472307	1.32578
ZFP36L1	ENSG00000185650	ZFP36 ring finger protein like 1 [Source:HGNC Symbol;Acc:HGNC:1107]	0.2078	0.0384145	1.4155
RANBP10	ENSG00000141084	RAN binding protein 10 [Source:HGNC Symbol;Acc:HGNC:29285]	0.207423	0.0345465	1.4616
CENPT	ENSG00000102901	centromere protein T [Source:HGNC Symbol;Acc:HGNC:25787]	0.207256	0.0362152	1.44111
PPP1R10	ENSG00000204569	protein phosphatase 1 regulatory subunit 10 [Source:HGNC Symbol;Acc:HGNC:9284]	0.20622	0.0270205	1.56831
ARMCX3	ENSG00000102401	armadillo repeat containing X-linked 3 [Source:HGNC Symbol;Acc:HGNC:24065]	0.206008	0.0287711	1.54104
UBA52	ENSG00000221983	ubiquitin A-52 residue ribosomal protein fusion product 1 [Source:HGNC Symbol;Acc:HGNC:12458]	0.205557	0.0212433	1.67278
EED	ENSG00000074266	embryonic ectoderm development [Source:HGNC Symbol;Acc:HGNC:3188]	0.205492	0.0436725	1.35979
PRR11	ENSG00000068489	proline rich 11 [Source:HGNC Symbol;Acc:HGNC:25619]	0.205025	0.0427985	1.36857
RGP1	ENSG00000107185	RGP1 homolog, RAB6A GEF complex partner 1 [Source:HGNC Symbol;Acc:HGNC:21965]	0.204993	0.0213134	1.67135
GDI1	ENSG00000203879	GDP dissociation inhibitor 1 [Source:HGNC Symbol;Acc:HGNC:4226]	0.204922	0.0103274	1.98601
LMNA	ENSG00000160789	lamin A/C [Source:HGNC Symbol;Acc:HGNC:6636]	0.204366	0.043957	1.35697
WDR47	ENSG00000085433	WD repeat domain 47 [Source:HGNC Symbol;Acc:HGNC:29141]	0.204272	0.047959	1.31913
MAP1LC3B	ENSG00000140941	microtubule associated protein 1 light chain 3 beta [Source:HGNC Symbol;Acc:HGNC:13352]	0.204066	0.0234533	1.6298
ACOX1	ENSG00000161533	acyl-CoA oxidase 1 [Source:HGNC Symbol;Acc:HGNC:119]	0.20313	0.0432409	1.36411
YY1AP1	ENSG00000163374	YY1 associated protein 1 [Source:HGNC Symbol;Acc:HGNC:30935]	0.202523	0.03278	1.48439
SLF2	ENSG00000119906	SMC5-SMC6 complex localization factor 2 [Source:HGNC Symbol;Acc:HGNC:17814]	0.202332	0.0421908	1.37478
SPEN	ENSG00000065526	spen family transcriptional repressor [Source:HGNC Symbol;Acc:HGNC:17575]	0.20229	0.0263254	1.57963
SEMA6A	ENSG00000092421	semaphorin 6A [Source:HGNC Symbol;Acc:HGNC:10738]	0.202087	0.0285312	1.54468
CREB3	ENSG00000107175	cAMP responsive element binding protein 3 [Source:HGNC Symbol;Acc:HGNC:2347]	0.202058	0.0395245	1.40313
DVL3	ENSG00000161202	dishevelled segment polarity protein 3 [Source:HGNC Symbol;Acc:HGNC:3087]	0.201437	0.0316572	1.49953
MTND2P28	ENSG00000225630	MT-ND2 pseudogene 28 [Source:HGNC Symbol;Acc:HGNC:42129]	0.201436	0.042627	1.37031
IP6K2	ENSG00000068745	inositol hexakisphosphate kinase 2 [Source:HGNC Symbol;Acc:HGNC:17313]	0.201398	0.0222523	1.65263
HIF1AN	ENSG00000166135	hypoxia inducible factor 1 subunit alpha inhibitor [Source:HGNC Symbol;Acc:HGNC:17113]	0.2007	0.0139946	1.85404
DPYSL4	ENSG00000151640	dihydropyrimidinase like 4 [Source:HGNC Symbol;Acc:HGNC:3016]	0.200356	0.0448734	1.34801
GON4L	ENSG00000116580	gon-4 like [Source:HGNC Symbol;Acc:HGNC:25973]	0.200319	0.0209456	1.67891
ARHGEF1	ENSG00000076928	Rho guanine nucleotide exchange factor 1 [Source:HGNC Symbol;Acc:HGNC:681]	0.200013	0.0240822	1.6183
APAF1	ENSG00000120868	apoptotic peptidase activating factor 1 [Source:HGNC Symbol;Acc:HGNC:576]	0.199524	0.0377359	1.42324
NEO1	ENSG00000067141	neogenin 1 [Source:HGNC Symbol;Acc:HGNC:7754]	0.197951	0.0176295	1.75376
KBTBD2	ENSG00000170852	kelch repeat and BTB domain containing 2 [Source:HGNC Symbol;Acc:HGNC:21751]	0.197856	0.0429109	1.36743
PRPSAP1	ENSG00000161542	phosphoribosyl pyrophosphate synthetase associated protein 1 [Source:HGNC Symbol;Acc:HGNC:9466]	0.197101	0.0251201	1.59998
BSDC1	ENSG00000160058	BSD domain containing 1 [Source:HGNC Symbol;Acc:HGNC:25501]	0.196849	0.0155325	1.80876
PSAP	ENSG00000197746	prosaposin [Source:HGNC Symbol;Acc:HGNC:9498]	0.196742	0.0204479	1.68935
SLC41A1	ENSG00000133065	solute carrier family 41 member 1 [Source:HGNC Symbol;Acc:HGNC:19429]	0.195347	0.022217	1.65331
PTTG1IP	ENSG00000183255	PTTG1 interacting protein [Source:HGNC Symbol;Acc:HGNC:13524]	0.195073	0.0266787	1.57383
JUP	ENSG00000173801	junction plakoglobin [Source:HGNC Symbol;Acc:HGNC:6207]	0.194539	0.0424917	1.3717
PIP5K1C	ENSG00000186111	phosphatidylinositol-4-phosphate 5-kinase type 1 gamma [Source:HGNC Symbol;Acc:HGNC:8996]	0.194181	0.0369326	1.43259
PLXNB2	ENSG00000196576	plexin B2 [Source:HGNC Symbol;Acc:HGNC:9104]	0.1941	0.0296395	1.52813
MAP7	ENSG00000135525	microtubule associated protein 7 [Source:HGNC Symbol;Acc:HGNC:6869]	0.194091	0.0488785	1.31088
UBR3	ENSG00000144357	ubiquitin protein ligase E3 component n-recognin 3 [Source:HGNC Symbol;Acc:HGNC:30467]	0.19395	0.0323141	1.49061
TP53BP1	ENSG00000067369	tumor protein p53 binding protein 1 [Source:HGNC Symbol;Acc:HGNC:11999]	0.193254	0.0416868	1.38
ATP6V1D	ENSG00000100554	ATPase H+ transporting V1 subunit D [Source:HGNC Symbol;Acc:HGNC:13527]	0.192998	0.0229233	1.63972
DMWD	ENSG00000185800	DM1 locus, WD repeat containing [Source:HGNC Symbol;Acc:HGNC:2936]	0.192355	0.0480555	1.31826
2023-03-06	ENSG00000145495	membrane associated ring-CH-type finger 6 [Source:HGNC Symbol;Acc:HGNC:30550]	0.192143	0.0419706	1.37706
CALR	ENSG00000179218	calreticulin [Source:HGNC Symbol;Acc:HGNC:1455]	0.192038	0.0222626	1.65242
EEF1A2	ENSG00000101210	eukaryotic translation elongation factor 1 alpha 2 [Source:HGNC Symbol;Acc:HGNC:3192]	0.191279	0.0444188	1.35243
SERINC1	ENSG00000111897	serine incorporator 1 [Source:HGNC Symbol;Acc:HGNC:13464]	0.191074	0.0342091	1.46586
CDKN2C	ENSG00000123080	cyclin dependent kinase inhibitor 2C [Source:HGNC Symbol;Acc:HGNC:1789]	0.190892	0.0322777	1.4911
KDM5B	ENSG00000117139	lysine demethylase 5B [Source:HGNC Symbol;Acc:HGNC:18039]	0.190785	0.0405478	1.39203
KPNA6	ENSG00000025800	karyopherin subunit alpha 6 [Source:HGNC Symbol;Acc:HGNC:6399]	0.190239	0.0185823	1.7309
FAF2	ENSG00000113194	Fas associated factor family member 2 [Source:HGNC Symbol;Acc:HGNC:24666]	0.189872	0.0207809	1.68234
TRAFD1	ENSG00000135148	TRAF-type zinc finger domain containing 1 [Source:HGNC Symbol;Acc:HGNC:24808]	0.188236	0.0385578	1.41389
SCAMP2	ENSG00000140497	secretory carrier membrane protein 2 [Source:HGNC Symbol;Acc:HGNC:10564]	0.188221	0.0455892	1.34114
MACO1	ENSG00000204178	macoilin 1 [Source:HGNC Symbol;Acc:HGNC:25572]	0.1878	0.0465689	1.3319
UBR4	ENSG00000127481	ubiquitin protein ligase E3 component n-recognin 4 [Source:HGNC Symbol;Acc:HGNC:30313]	0.187609	0.0383373	1.41638
PSMD1	ENSG00000173692	proteasome 26S subunit, non-ATPase 1 [Source:HGNC Symbol;Acc:HGNC:9554]	0.187565	0.0431756	1.36476
CALCOCO2	ENSG00000136436	calcium binding and coiled-coil domain 2 [Source:HGNC Symbol;Acc:HGNC:29912]	0.186863	0.0397347	1.40083
GGCX	ENSG00000115486	gamma-glutamyl carboxylase [Source:HGNC Symbol;Acc:HGNC:4247]	0.186148	0.0485824	1.31352
ATP6AP1	ENSG00000071553	ATPase H+ transporting accessory protein 1 [Source:HGNC Symbol;Acc:HGNC:868]	0.185685	0.0302422	1.51939
GPR107	ENSG00000148358	G protein-coupled receptor 107 [Source:HGNC Symbol;Acc:HGNC:17830]	0.185386	0.0242657	1.61501
GTPBP2	ENSG00000172432	GTP binding protein 2 [Source:HGNC Symbol;Acc:HGNC:4670]	0.185058	0.0421348	1.37536
SEC23B	ENSG00000101310	Sec23 homolog B, coat complex II component [Source:HGNC Symbol;Acc:HGNC:10702]	0.184886	0.0332669	1.47799
MYO9B	ENSG00000099331	myosin IXB [Source:HGNC Symbol;Acc:HGNC:7609]	0.184685	0.0465965	1.33165
TMEM245	ENSG00000106771	transmembrane protein 245 [Source:HGNC Symbol;Acc:HGNC:1363]	0.184106	0.0423376	1.37327
NISCH	ENSG00000010322	nischarin [Source:HGNC Symbol;Acc:HGNC:18006]	0.183725	0.0239083	1.62145
CELSR2	ENSG00000143126	cadherin EGF LAG seven-pass G-type receptor 2 [Source:HGNC Symbol;Acc:HGNC:3231]	0.183614	0.0458384	1.33877
TYK2	ENSG00000105397	tyrosine kinase 2 [Source:HGNC Symbol;Acc:HGNC:12440]	0.183602	0.0224753	1.64829
NSFL1C	ENSG00000088833	NSFL1 cofactor [Source:HGNC Symbol;Acc:HGNC:15912]	0.183297	0.0496433	1.30414
ARHGEF7	ENSG00000102606	Rho guanine nucleotide exchange factor 7 [Source:HGNC Symbol;Acc:HGNC:15607]	0.183193	0.0493572	1.30665
AP1G1	ENSG00000166747	adaptor related protein complex 1 subunit gamma 1 [Source:HGNC Symbol;Acc:HGNC:555]	0.181282	0.0480374	1.31842
SUPT6H	ENSG00000109111	SPT6 homolog, histone chaperone [Source:HGNC Symbol;Acc:HGNC:11470]	0.18095	0.0332776	1.47785
TUBB4B	ENSG00000188229	tubulin beta 4B class IVb [Source:HGNC Symbol;Acc:HGNC:20771]	0.180904	0.0401183	1.39666
SUN1	ENSG00000164828	Sad1 and UNC84 domain containing 1 [Source:HGNC Symbol;Acc:HGNC:18587]	0.180651	0.021013	1.67751
AP1M1	ENSG00000072958	adaptor related protein complex 1 subunit mu 1 [Source:HGNC Symbol;Acc:HGNC:13667]	0.180539	0.0393576	1.40497
IGF2R	ENSG00000197081	insulin like growth factor 2 receptor [Source:HGNC Symbol;Acc:HGNC:5467]	0.179595	0.0227234	1.64353
PHKG2	ENSG00000156873	phosphorylase kinase catalytic subunit gamma 2 [Source:HGNC Symbol;Acc:HGNC:8931]	0.179406	0.048054	1.31827
CIC	ENSG00000079432	capicua transcriptional repressor [Source:HGNC Symbol;Acc:HGNC:14214]	0.179374	0.0324661	1.48857
PHRF1	ENSG00000070047	PHD and ring finger domains 1 [Source:HGNC Symbol;Acc:HGNC:24351]	0.179172	0.0309079	1.50993
RNF20	ENSG00000155827	ring finger protein 20 [Source:HGNC Symbol;Acc:HGNC:10062]	0.179061	0.0432108	1.36441
TICRR	ENSG00000140534	TOPBP1 interacting checkpoint and replication regulator [Source:HGNC Symbol;Acc:HGNC:28704]	0.178746	0.0308864	1.51023
KMT2D	ENSG00000167548	lysine methyltransferase 2D [Source:HGNC Symbol;Acc:HGNC:7133]	0.178022	0.0401342	1.39649
KIDINS220	ENSG00000134313	kinase D interacting substrate 220 [Source:HGNC Symbol;Acc:HGNC:29508]	0.177929	0.0428918	1.36763
ATP6V0A1	ENSG00000033627	ATPase H+ transporting V0 subunit a1 [Source:HGNC Symbol;Acc:HGNC:865]	0.176785	0.0298058	1.5257
KCTD10	ENSG00000110906	potassium channel tetramerization domain containing 10 [Source:HGNC Symbol;Acc:HGNC:23236]	0.176782	0.0411506	1.38562
SMC4	ENSG00000113810	structural maintenance of chromosomes 4 [Source:HGNC Symbol;Acc:HGNC:14013]	0.176697	0.0437808	1.35872
IL13RA1	ENSG00000131724	interleukin 13 receptor subunit alpha 1 [Source:HGNC Symbol;Acc:HGNC:5974]	0.17662	0.0426468	1.37011
PCNT	ENSG00000160299	pericentrin [Source:HGNC Symbol;Acc:HGNC:16068]	0.175779	0.0266094	1.57496
AKAP12	ENSG00000131016	A-kinase anchoring protein 12 [Source:HGNC Symbol;Acc:HGNC:370]	0.175662	0.0371512	1.43003
BOD1L1	ENSG00000038219	biorientation of chromosomes in cell division 1 like 1 [Source:HGNC Symbol;Acc:HGNC:31792]	0.174158	0.0433379	1.36313
ARFIP2	ENSG00000132254	ADP ribosylation factor interacting protein 2 [Source:HGNC Symbol;Acc:HGNC:17160]	0.172824	0.0285337	1.54464
WDR26	ENSG00000162923	WD repeat domain 26 [Source:HGNC Symbol;Acc:HGNC:21208]	0.172084	0.0180898	1.74257
CADM1	ENSG00000182985	cell adhesion molecule 1 [Source:HGNC Symbol;Acc:HGNC:5951]	0.170252	0.0448222	1.34851
NEURL4	ENSG00000215041	neuralized E3 ubiquitin protein ligase 4 [Source:HGNC Symbol;Acc:HGNC:34410]	0.170113	0.0495479	1.30497
USP11	ENSG00000102226	ubiquitin specific peptidase 11 [Source:HGNC Symbol;Acc:HGNC:12609]	0.170064	0.0403126	1.39456
ARL10	ENSG00000175414	ADP ribosylation factor like GTPase 10 [Source:HGNC Symbol;Acc:HGNC:22042]	0.169255	0.0412574	1.3845
EZR	ENSG00000092820	ezrin [Source:HGNC Symbol;Acc:HGNC:12691]	0.168622	0.0351316	1.4543
PTPRS	ENSG00000105426	protein tyrosine phosphatase, receptor type S [Source:HGNC Symbol;Acc:HGNC:9681]	0.163582	0.045877	1.3384
SPG7	ENSG00000197912	SPG7, paraplegin matrix AAA peptidase subunit [Source:HGNC Symbol;Acc:HGNC:11237]	0.162798	0.0397469	1.4007
HP1BP3	ENSG00000127483	heterochromatin protein 1 binding protein 3 [Source:HGNC Symbol;Acc:HGNC:24973]	0.162493	0.0329084	1.48269
AFDN	ENSG00000130396	afadin, adherens junction formation factor [Source:HGNC Symbol;Acc:HGNC:7137]	0.158308	0.0375351	1.42556
ETFA	ENSG00000140374	electron transfer flavoprotein subunit alpha [Source:HGNC Symbol;Acc:HGNC:3481]	-0.145796	0.0455879	1.34115
YBX3	ENSG00000060138	Y-box binding protein 3 [Source:HGNC Symbol;Acc:HGNC:2428]	-0.145815	0.0393802	1.40472
HNRNPR	ENSG00000125944	heterogeneous nuclear ribonucleoprotein R [Source:HGNC Symbol;Acc:HGNC:5047]	-0.147302	0.0419183	1.3776
HNRNPC	ENSG00000092199	heterogeneous nuclear ribonucleoprotein C (C1/C2) [Source:HGNC Symbol;Acc:HGNC:5035]	-0.151447	0.0441116	1.35545
SEPHS2	ENSG00000179918	selenophosphate synthetase 2 [Source:HGNC Symbol;Acc:HGNC:19686]	-0.151842	0.0418035	1.37879
HNRNPK	ENSG00000165119	heterogeneous nuclear ribonucleoprotein K [Source:HGNC Symbol;Acc:HGNC:5044]	-0.152998	0.0439895	1.35665
ATP5PB	ENSG00000116459	ATP synthase peripheral stalk-membrane subunit b [Source:HGNC Symbol;Acc:HGNC:840]	-0.157018	0.0463074	1.33435
NOP56	ENSG00000101361	NOP56 ribonucleoprotein [Source:HGNC Symbol;Acc:HGNC:15911]	-0.157316	0.043782	1.3587
DKC1	ENSG00000130826	dyskerin pseudouridine synthase 1 [Source:HGNC Symbol;Acc:HGNC:2890]	-0.157503	0.0472571	1.32553
SRPK1	ENSG00000096063	SRSF protein kinase 1 [Source:HGNC Symbol;Acc:HGNC:11305]	-0.159866	0.0320062	1.49477
GLRX3	ENSG00000108010	glutaredoxin 3 [Source:HGNC Symbol;Acc:HGNC:15987]	-0.160565	0.0419153	1.37763
NOP14	ENSG00000087269	NOP14 nucleolar protein [Source:HGNC Symbol;Acc:HGNC:16821]	-0.161498	0.0436678	1.35984
PES1	ENSG00000100029	pescadillo ribosomal biogenesis factor 1 [Source:HGNC Symbol;Acc:HGNC:8848]	-0.162807	0.0494633	1.30572
UBE2S	ENSG00000108106	ubiquitin conjugating enzyme E2 S [Source:HGNC Symbol;Acc:HGNC:17895]	-0.163417	0.0276068	1.55898
GNL2	ENSG00000134697	G protein nucleolar 2 [Source:HGNC Symbol;Acc:HGNC:29925]	-0.163735	0.0400734	1.39714
GOLPH3	ENSG00000113384	golgi phosphoprotein 3 [Source:HGNC Symbol;Acc:HGNC:15452]	-0.163856	0.0490026	1.30978
CCT7	ENSG00000135624	chaperonin containing TCP1 subunit 7 [Source:HGNC Symbol;Acc:HGNC:1622]	-0.16438	0.0493207	1.30697
PCNA	ENSG00000132646	proliferating cell nuclear antigen [Source:HGNC Symbol;Acc:HGNC:8729]	-0.165244	0.0263098	1.57988
AGAP3	ENSG00000133612	ArfGAP with GTPase domain, ankyrin repeat and PH domain 3 [Source:HGNC Symbol;Acc:HGNC:16923]	-0.165291	0.0422159	1.37452
SNHG1	ENSG00000255717	small nucleolar RNA host gene 1 [Source:HGNC Symbol;Acc:HGNC:32688]	-0.165373	0.0344446	1.46288
SRSF3	ENSG00000112081	serine and arginine rich splicing factor 3 [Source:HGNC Symbol;Acc:HGNC:10785]	-0.165452	0.0244717	1.61134
GAPDH	ENSG00000111640	glyceraldehyde-3-phosphate dehydrogenase [Source:HGNC Symbol;Acc:HGNC:4141]	-0.165596	0.0408971	1.38831
MCRS1	ENSG00000187778	microspherule protein 1 [Source:HGNC Symbol;Acc:HGNC:6960]	-0.165703	0.0438053	1.35847
ATP5F1A	ENSG00000152234	ATP synthase F1 subunit alpha [Source:HGNC Symbol;Acc:HGNC:823]	-0.166127	0.0486496	1.31292
SERP1	ENSG00000120742	stress associated endoplasmic reticulum protein 1 [Source:HGNC Symbol;Acc:HGNC:10759]	-0.166153	0.0440124	1.35642
IRF2BP2	ENSG00000168264	interferon regulatory factor 2 binding protein 2 [Source:HGNC Symbol;Acc:HGNC:21729]	-0.166955	0.0351993	1.45347
SHISA5	ENSG00000164054	shisa family member 5 [Source:HGNC Symbol;Acc:HGNC:30376]	-0.16721	0.0422646	1.37402
PGAM5	ENSG00000247077	PGAM family member 5, mitochondrial serine/threonine protein phosphatase [Source:HGNC Symbol;Acc:HGNC:28763]	-0.167274	0.0458206	1.33894
RPS19	ENSG00000105372	ribosomal protein S19 [Source:HGNC Symbol;Acc:HGNC:10402]	-0.167309	0.0290858	1.53632
YWHAQ	ENSG00000134308	tyrosine 3-monooxygenase/tryptophan 5-monooxygenase activation protein theta [Source:HGNC Symbol;Acc:HGNC:12854]	-0.167456	0.026081	1.58368
SLC25A22	ENSG00000177542	solute carrier family 25 member 22 [Source:HGNC Symbol;Acc:HGNC:19954]	-0.167884	0.0493427	1.30678
RCC1	ENSG00000180198	regulator of chromosome condensation 1 [Source:HGNC Symbol;Acc:HGNC:1913]	-0.168122	0.0443415	1.35319
SSB	ENSG00000138385	Sjogren syndrome antigen B [Source:HGNC Symbol;Acc:HGNC:11316]	-0.169419	0.0191292	1.7183
PTGES3	ENSG00000110958	prostaglandin E synthase 3 [Source:HGNC Symbol;Acc:HGNC:16049]	-0.169805	0.0375911	1.42491
UBQLN4	ENSG00000160803	ubiquilin 4 [Source:HGNC Symbol;Acc:HGNC:1237]	-0.169849	0.0395588	1.40276
EIF3J	ENSG00000104131	eukaryotic translation initiation factor 3 subunit J [Source:HGNC Symbol;Acc:HGNC:3270]	-0.170077	0.0461213	1.3361
MTIF2	ENSG00000085760	mitochondrial translational initiation factor 2 [Source:HGNC Symbol;Acc:HGNC:7441]	-0.170191	0.0326558	1.48604
PAIP1	ENSG00000172239	poly(A) binding protein interacting protein 1 [Source:HGNC Symbol;Acc:HGNC:16945]	-0.170579	0.0385502	1.41397
RPS12	ENSG00000112306	ribosomal protein S12 [Source:HGNC Symbol;Acc:HGNC:10385]	-0.170763	0.0457524	1.33959
TIMM44	ENSG00000104980	translocase of inner mitochondrial membrane 44 [Source:HGNC Symbol;Acc:HGNC:17316]	-0.171023	0.041734	1.37951
CAD	ENSG00000084774	carbamoyl-phosphate synthetase 2, aspartate transcarbamylase, and dihydroorotase [Source:HGNC Symbol;Acc:HGNC:1424]	-0.171235	0.032209	1.49202
SUMO1	ENSG00000116030	small ubiquitin-like modifier 1 [Source:HGNC Symbol;Acc:HGNC:12502]	-0.171236	0.0357977	1.44614
HEATR3	ENSG00000155393	HEAT repeat containing 3 [Source:HGNC Symbol;Acc:HGNC:26087]	-0.171664	0.0452348	1.34453
MYBBP1A	ENSG00000132382	MYB binding protein 1a [Source:HGNC Symbol;Acc:HGNC:7546]	-0.172067	0.038893	1.41013
RPL14	ENSG00000188846	ribosomal protein L14 [Source:HGNC Symbol;Acc:HGNC:10305]	-0.172397	0.0358711	1.44526
NELFB	ENSG00000188986	negative elongation factor complex member B [Source:HGNC Symbol;Acc:HGNC:24324]	-0.172721	0.0483625	1.31549
CHEK1	ENSG00000149554	checkpoint kinase 1 [Source:HGNC Symbol;Acc:HGNC:1925]	-0.172916	0.0373472	1.42774
GRB10	ENSG00000106070	growth factor receptor bound protein 10 [Source:HGNC Symbol;Acc:HGNC:4564]	-0.173026	0.0337351	1.47192
NDUFAB1	ENSG00000004779	NADH:ubiquinone oxidoreductase subunit AB1 [Source:HGNC Symbol;Acc:HGNC:7694]	-0.173082	0.043099	1.36553
LAPTM4B	ENSG00000104341	lysosomal protein transmembrane 4 beta [Source:HGNC Symbol;Acc:HGNC:13646]	-0.173182	0.0159148	1.7982
INTS14	ENSG00000138614	integrator complex subunit 14 [Source:HGNC Symbol;Acc:HGNC:25372]	-0.17328	0.0490471	1.30939
HSP90AB1	ENSG00000096384	heat shock protein 90 alpha family class B member 1 [Source:HGNC Symbol;Acc:HGNC:5258]	-0.173716	0.0303254	1.51819
FAM171A1	ENSG00000148468	family with sequence similarity 171 member A1 [Source:HGNC Symbol;Acc:HGNC:23522]	-0.173747	0.0417064	1.3798
EIF3B	ENSG00000106263	eukaryotic translation initiation factor 3 subunit B [Source:HGNC Symbol;Acc:HGNC:3280]	-0.174125	0.0302102	1.51985
MRPL20	ENSG00000242485	mitochondrial ribosomal protein L20 [Source:HGNC Symbol;Acc:HGNC:14478]	-0.174153	0.0409906	1.38732
PGK1	ENSG00000102144	phosphoglycerate kinase 1 [Source:HGNC Symbol;Acc:HGNC:8896]	-0.174176	0.031465	1.50217
TBC1D4	ENSG00000136111	TBC1 domain family member 4 [Source:HGNC Symbol;Acc:HGNC:19165]	-0.174675	0.0234872	1.62917
POLR1D	ENSG00000186184	RNA polymerase I and III subunit D [Source:HGNC Symbol;Acc:HGNC:20422]	-0.174822	0.0281773	1.5501
PREB	ENSG00000138073	prolactin regulatory element binding [Source:HGNC Symbol;Acc:HGNC:9356]	-0.174906	0.042402	1.37261
ATP5MC3	ENSG00000154518	ATP synthase membrane subunit c locus 3 [Source:HGNC Symbol;Acc:HGNC:843]	-0.174982	0.032203	1.4921
NUCKS1	ENSG00000069275	nuclear casein kinase and cyclin dependent kinase substrate 1 [Source:HGNC Symbol;Acc:HGNC:29923]	-0.175651	0.0101645	1.99291
LSM4	ENSG00000130520	LSM4 homolog, U6 small nuclear RNA and mRNA degradation associated [Source:HGNC Symbol;Acc:HGNC:17259]	-0.17568	0.0416716	1.38016
RPSA	ENSG00000168028	ribosomal protein SA [Source:HGNC Symbol;Acc:HGNC:6502]	-0.17603	0.0443695	1.35292
RPL23	ENSG00000125691	ribosomal protein L23 [Source:HGNC Symbol;Acc:HGNC:10316]	-0.176119	0.0217017	1.66351
GTPBP3	ENSG00000130299	GTP binding protein 3, mitochondrial [Source:HGNC Symbol;Acc:HGNC:14880]	-0.176303	0.0484028	1.31513
FTSJ1	ENSG00000068438	FtsJ RNA methyltransferase homolog 1 [Source:HGNC Symbol;Acc:HGNC:13254]	-0.176366	0.0483762	1.31537
SNRNP40	ENSG00000060688	small nuclear ribonucleoprotein U5 subunit 40 [Source:HGNC Symbol;Acc:HGNC:30857]	-0.176633	0.0391957	1.40676
PPP2R1A	ENSG00000105568	protein phosphatase 2 scaffold subunit Aalpha [Source:HGNC Symbol;Acc:HGNC:9302]	-0.1772	0.0245094	1.61067
BUD23	ENSG00000071462	BUD23, rRNA methyltransferase and ribosome maturation factor [Source:HGNC Symbol;Acc:HGNC:16405]	-0.177413	0.0470439	1.3275
MAX	ENSG00000125952	MYC associated factor X [Source:HGNC Symbol;Acc:HGNC:6913]	-0.177468	0.0370538	1.43117
MPI	ENSG00000178802	mannose phosphate isomerase [Source:HGNC Symbol;Acc:HGNC:7216]	-0.177724	0.04091	1.38817
SSNA1	ENSG00000176101	SS nuclear autoantigen 1 [Source:HGNC Symbol;Acc:HGNC:11321]	-0.177728	0.0398278	1.39981
PWP1	ENSG00000136045	PWP1 homolog, endonuclein [Source:HGNC Symbol;Acc:HGNC:17015]	-0.177862	0.0387048	1.41223
TOMM22	ENSG00000100216	translocase of outer mitochondrial membrane 22 [Source:HGNC Symbol;Acc:HGNC:18002]	-0.17806	0.0405703	1.39179
AEN	ENSG00000181026	apoptosis enhancing nuclease [Source:HGNC Symbol;Acc:HGNC:25722]	-0.178065	0.0492734	1.30739
IPO5	ENSG00000065150	importin 5 [Source:HGNC Symbol;Acc:HGNC:6402]	-0.178647	0.0283047	1.54814
PPP1CC	ENSG00000186298	protein phosphatase 1 catalytic subunit gamma [Source:HGNC Symbol;Acc:HGNC:9283]	-0.178749	0.0279621	1.55343
STRAP	ENSG00000023734	serine/threonine kinase receptor associated protein [Source:HGNC Symbol;Acc:HGNC:30796]	-0.180027	0.0108245	1.96559
RPL4	ENSG00000174444	ribosomal protein L4 [Source:HGNC Symbol;Acc:HGNC:10353]	-0.180418	0.0208919	1.68002
NOLC1	ENSG00000166197	nucleolar and coiled-body phosphoprotein 1 [Source:HGNC Symbol;Acc:HGNC:15608]	-0.180514	0.016189	1.79078
MRPL13	ENSG00000172172	mitochondrial ribosomal protein L13 [Source:HGNC Symbol;Acc:HGNC:14278]	-0.180525	0.0340334	1.46809
CCT2	ENSG00000166226	chaperonin containing TCP1 subunit 2 [Source:HGNC Symbol;Acc:HGNC:1615]	-0.180884	0.0108477	1.96466
RABEP1	ENSG00000029725	rabaptin, RAB GTPase binding effector protein 1 [Source:HGNC Symbol;Acc:HGNC:17677]	-0.181032	0.023653	1.62611
SLC25A13	ENSG00000004864	solute carrier family 25 member 13 [Source:HGNC Symbol;Acc:HGNC:10983]	-0.181368	0.0379479	1.42081
PMPCA	ENSG00000165688	peptidase, mitochondrial processing alpha subunit [Source:HGNC Symbol;Acc:HGNC:18667]	-0.181575	0.0293906	1.53179
IER5	ENSG00000162783	immediate early response 5 [Source:HGNC Symbol;Acc:HGNC:5393]	-0.181617	0.0410115	1.38709
HDAC2	ENSG00000196591	histone deacetylase 2 [Source:HGNC Symbol;Acc:HGNC:4853]	-0.18163	0.0145659	1.83666
BRAT1	ENSG00000106009	BRCA1 associated ATM activator 1 [Source:HGNC Symbol;Acc:HGNC:21701]	-0.182284	0.0466377	1.33126
P3H4	ENSG00000141696	prolyl 3-hydroxylase family member 4 (non-enzymatic) [Source:HGNC Symbol;Acc:HGNC:16946]	-0.18234	0.0463182	1.33425
NAA50	ENSG00000121579	N(alpha)-acetyltransferase 50, NatE catalytic subunit [Source:HGNC Symbol;Acc:HGNC:29533]	-0.182535	0.0285977	1.54367
CHPT1	ENSG00000111666	choline phosphotransferase 1 [Source:HGNC Symbol;Acc:HGNC:17852]	-0.182759	0.0338566	1.47036
MRPL55	ENSG00000162910	mitochondrial ribosomal protein L55 [Source:HGNC Symbol;Acc:HGNC:16686]	-0.182795	0.0485625	1.3137
TAB1	ENSG00000100324	TGF-beta activated kinase 1 (MAP3K7) binding protein 1 [Source:HGNC Symbol;Acc:HGNC:18157]	-0.18299	0.0412763	1.3843
RPS4X	ENSG00000198034	ribosomal protein S4 X-linked [Source:HGNC Symbol;Acc:HGNC:10424]	-0.182993	0.0223472	1.65078
CCAR2	ENSG00000158941	cell cycle and apoptosis regulator 2 [Source:HGNC Symbol;Acc:HGNC:23360]	-0.183056	0.0252057	1.5985
IRAK1	ENSG00000184216	interleukin 1 receptor associated kinase 1 [Source:HGNC Symbol;Acc:HGNC:6112]	-0.183162	0.0119703	1.9219
RPL7A	ENSG00000148303	ribosomal protein L7a [Source:HGNC Symbol;Acc:HGNC:10364]	-0.183666	0.0407633	1.38973
CCT5	ENSG00000150753	chaperonin containing TCP1 subunit 5 [Source:HGNC Symbol;Acc:HGNC:1618]	-0.18379	0.0234063	1.63067
RAD23B	ENSG00000119318	RAD23 homolog B, nucleotide excision repair protein [Source:HGNC Symbol;Acc:HGNC:9813]	-0.183914	0.0291607	1.5352
PDCD11	ENSG00000148843	programmed cell death 11 [Source:HGNC Symbol;Acc:HGNC:13408]	-0.184032	0.026856	1.57096
CHMP7	ENSG00000147457	charged multivesicular body protein 7 [Source:HGNC Symbol;Acc:HGNC:28439]	-0.184076	0.0480433	1.31837
MTCH2	ENSG00000109919	mitochondrial carrier 2 [Source:HGNC Symbol;Acc:HGNC:17587]	-0.184187	0.019449	1.7111
LONP1	ENSG00000196365	lon peptidase 1, mitochondrial [Source:HGNC Symbol;Acc:HGNC:9479]	-0.184197	0.0413075	1.38397
DCXR	ENSG00000169738	dicarbonyl and L-xylulose reductase [Source:HGNC Symbol;Acc:HGNC:18985]	-0.184323	0.0355753	1.44885
TRIP13	ENSG00000071539	thyroid hormone receptor interactor 13 [Source:HGNC Symbol;Acc:HGNC:12307]	-0.184961	0.0316949	1.49901
BTBD2	ENSG00000133243	BTB domain containing 2 [Source:HGNC Symbol;Acc:HGNC:15504]	-0.185174	0.0446864	1.34982
USP46	ENSG00000109189	ubiquitin specific peptidase 46 [Source:HGNC Symbol;Acc:HGNC:20075]	-0.186099	0.0342326	1.46556
SLC25A5	ENSG00000005022	solute carrier family 25 member 5 [Source:HGNC Symbol;Acc:HGNC:10991]	-0.186185	0.0201474	1.69578
DDHD2	ENSG00000085788	DDHD domain containing 2 [Source:HGNC Symbol;Acc:HGNC:29106]	-0.1862	0.0362866	1.44025
XBP1	ENSG00000100219	X-box binding protein 1 [Source:HGNC Symbol;Acc:HGNC:12801]	-0.18679	0.0245608	1.60976
RAP1GDS1	ENSG00000138698	Rap1 GTPase-GDP dissociation stimulator 1 [Source:HGNC Symbol;Acc:HGNC:9859]	-0.186808	0.0382289	1.41761
YWHAH	ENSG00000128245	tyrosine 3-monooxygenase/tryptophan 5-monooxygenase activation protein eta [Source:HGNC Symbol;Acc:HGNC:12853]	-0.186889	0.0352791	1.45248
POLDIP2	ENSG00000004142	DNA polymerase delta interacting protein 2 [Source:HGNC Symbol;Acc:HGNC:23781]	-0.187008	0.0339461	1.46921
WDR3	ENSG00000065183	WD repeat domain 3 [Source:HGNC Symbol;Acc:HGNC:12755]	-0.187067	0.0197632	1.70414
CBWD1	ENSG00000172785	COBW domain containing 1 [Source:HGNC Symbol;Acc:HGNC:17134]	-0.187207	0.0387571	1.41165
RNF130	ENSG00000113269	ring finger protein 130 [Source:HGNC Symbol;Acc:HGNC:18280]	-0.187271	0.0354219	1.45073
CBX2	ENSG00000173894	chromobox 2 [Source:HGNC Symbol;Acc:HGNC:1552]	-0.187925	0.0372736	1.4286
ABLIM1	ENSG00000099204	actin binding LIM protein 1 [Source:HGNC Symbol;Acc:HGNC:78]	-0.187967	0.0390335	1.40856
NAA15	ENSG00000164134	N(alpha)-acetyltransferase 15, NatA auxiliary subunit [Source:HGNC Symbol;Acc:HGNC:30782]	-0.188068	0.0400418	1.39749
RRP1B	ENSG00000160208	ribosomal RNA processing 1B [Source:HGNC Symbol;Acc:HGNC:23818]	-0.188519	0.0142205	1.84708
TIMMDC1	ENSG00000113845	translocase of inner mitochondrial membrane domain containing 1 [Source:HGNC Symbol;Acc:HGNC:1321]	-0.18865	0.0367723	1.43448
NOC2L	ENSG00000188976	NOC2 like nucleolar associated transcriptional repressor [Source:HGNC Symbol;Acc:HGNC:24517]	-0.188912	0.0370392	1.43134
XRCC5	ENSG00000079246	X-ray repair cross complementing 5 [Source:HGNC Symbol;Acc:HGNC:12833]	-0.189044	0.0174872	1.75728
RNH1	ENSG00000023191	ribonuclease/angiogenin inhibitor 1 [Source:HGNC Symbol;Acc:HGNC:10074]	-0.189202	0.0218648	1.66025
DVL1	ENSG00000107404	dishevelled segment polarity protein 1 [Source:HGNC Symbol;Acc:HGNC:3084]	-0.189289	0.0309808	1.50891
AAAS	ENSG00000094914	aladin WD repeat nucleoporin [Source:HGNC Symbol;Acc:HGNC:13666]	-0.189493	0.0462586	1.33481
NOC3L	ENSG00000173145	NOC3 like DNA replication regulator [Source:HGNC Symbol;Acc:HGNC:24034]	-0.190185	0.0367172	1.43513
TUB	ENSG00000166402	tubby bipartite transcription factor [Source:HGNC Symbol;Acc:HGNC:12406]	-0.190625	0.0183156	1.73718
ILF2	ENSG00000143621	interleukin enhancer binding factor 2 [Source:HGNC Symbol;Acc:HGNC:6037]	-0.190683	0.01432	1.84406
TRMT1	ENSG00000104907	tRNA methyltransferase 1 [Source:HGNC Symbol;Acc:HGNC:25980]	-0.190789	0.0220471	1.65665
RPL12	ENSG00000197958	ribosomal protein L12 [Source:HGNC Symbol;Acc:HGNC:10302]	-0.190862	0.0242877	1.61461
EIF2B1	ENSG00000111361	eukaryotic translation initiation factor 2B subunit alpha [Source:HGNC Symbol;Acc:HGNC:3257]	-0.190877	0.0485599	1.31372
GPI	ENSG00000105220	glucose-6-phosphate isomerase [Source:HGNC Symbol;Acc:HGNC:4458]	-0.191	0.0264825	1.57704
MAT2B	ENSG00000038274	methionine adenosyltransferase 2B [Source:HGNC Symbol;Acc:HGNC:6905]	-0.191088	0.021467	1.66823
NANS	ENSG00000095380	N-acetylneuraminate synthase [Source:HGNC Symbol;Acc:HGNC:19237]	-0.191115	0.0407168	1.39023
UTP25	ENSG00000117597	UTP25, small subunit processor component [Source:HGNC Symbol;Acc:HGNC:28440]	-0.191188	0.0453294	1.34362
TRAF7	ENSG00000131653	TNF receptor associated factor 7 [Source:HGNC Symbol;Acc:HGNC:20456]	-0.191819	0.0450297	1.3465
RPL6P27	ENSG00000235552	ribosomal protein L6 pseudogene 27 [Source:HGNC Symbol;Acc:HGNC:36133]	-0.191964	0.0481666	1.31725
COASY	ENSG00000068120	Coenzyme A synthase [Source:HGNC Symbol;Acc:HGNC:29932]	-0.192018	0.0190679	1.7197
RBM3	ENSG00000102317	RNA binding motif protein 3 [Source:HGNC Symbol;Acc:HGNC:9900]	-0.192359	0.010501	1.97877
C1orf43	ENSG00000143612	chromosome 1 open reading frame 43 [Source:HGNC Symbol;Acc:HGNC:29876]	-0.19239	0.0195624	1.70858
PARK7	ENSG00000116288	Parkinsonism associated deglycase [Source:HGNC Symbol;Acc:HGNC:16369]	-0.192797	0.0429016	1.36753
MAZ	ENSG00000103495	MYC associated zinc finger protein [Source:HGNC Symbol;Acc:HGNC:6914]	-0.192856	0.0341274	1.4669
INTS10	ENSG00000104613	integrator complex subunit 10 [Source:HGNC Symbol;Acc:HGNC:25548]	-0.304039	0.0009589	3.01823
ANKS6	ENSG00000165138	ankyrin repeat and sterile alpha motif domain containing 6 [Source:HGNC Symbol;Acc:HGNC:26724]	-0.19306	0.0205024	1.6882
MTFR1	ENSG00000066855	mitochondrial fission regulator 1 [Source:HGNC Symbol;Acc:HGNC:29510]	-0.193186	0.0385311	1.41419
PRDX3	ENSG00000165672	peroxiredoxin 3 [Source:HGNC Symbol;Acc:HGNC:9354]	-0.19324	0.0118715	1.9255
TAF7	ENSG00000178913	TATA-box binding protein associated factor 7 [Source:HGNC Symbol;Acc:HGNC:11541]	-0.193406	0.0232433	1.6337
METTL16	ENSG00000127804	methyltransferase like 16 [Source:HGNC Symbol;Acc:HGNC:28484]	-0.193439	0.0374951	1.42603
RPS27A	ENSG00000143947	ribosomal protein S27a [Source:HGNC Symbol;Acc:HGNC:10417]	-0.193455	0.0263697	1.57889
SF3B3	ENSG00000189091	splicing factor 3b subunit 3 [Source:HGNC Symbol;Acc:HGNC:10770]	-0.193537	0.0277855	1.55618
MCM5	ENSG00000100297	minichromosome maintenance complex component 5 [Source:HGNC Symbol;Acc:HGNC:6948]	-0.193907	0.0172287	1.76375
VDAC1	ENSG00000213585	voltage dependent anion channel 1 [Source:HGNC Symbol;Acc:HGNC:12669]	-0.194102	0.0207535	1.68291
RPP25	ENSG00000178718	ribonuclease P and MRP subunit p25 [Source:HGNC Symbol;Acc:HGNC:30361]	-0.303311	0.00156877	2.80444
XPO6	ENSG00000169180	exportin 6 [Source:HGNC Symbol;Acc:HGNC:19733]	-0.194732	0.0208574	1.68074
PAIP2	ENSG00000120727	poly(A) binding protein interacting protein 2 [Source:HGNC Symbol;Acc:HGNC:17970]	-0.19503	0.0291555	1.53528
ZCCHC3	ENSG00000247315	zinc finger CCHC-type containing 3 [Source:HGNC Symbol;Acc:HGNC:16230]	-0.195198	0.030692	1.51297
PRR3	ENSG00000204576	proline rich 3 [Source:HGNC Symbol;Acc:HGNC:21149]	-0.195293	0.0408539	1.38877
KARS	ENSG00000065427	lysyl-tRNA synthetase [Source:HGNC Symbol;Acc:HGNC:6215]	-0.195307	0.0316602	1.49949
PHB2	ENSG00000215021	prohibitin 2 [Source:HGNC Symbol;Acc:HGNC:30306]	-0.195328	0.014932	1.82588
RPS3A	ENSG00000145425	ribosomal protein S3A [Source:HGNC Symbol;Acc:HGNC:10421]	-0.195726	0.0140597	1.85203
DUSP7	ENSG00000164086	dual specificity phosphatase 7 [Source:HGNC Symbol;Acc:HGNC:3073]	-0.195991	0.0459291	1.33791
RPL21	ENSG00000122026	ribosomal protein L21 [Source:HGNC Symbol;Acc:HGNC:10313]	-0.19607	0.0158892	1.7989
VDAC2	ENSG00000165637	voltage dependent anion channel 2 [Source:HGNC Symbol;Acc:HGNC:12672]	-0.196194	0.0114866	1.93981
TGIF2	ENSG00000118707	TGFB induced factor homeobox 2 [Source:HGNC Symbol;Acc:HGNC:15764]	-0.196434	0.0337276	1.47201
UCP2	ENSG00000175567	uncoupling protein 2 [Source:HGNC Symbol;Acc:HGNC:12518]	-0.196447	0.0386786	1.41253
KLHL23	ENSG00000213160	kelch like family member 23 [Source:HGNC Symbol;Acc:HGNC:27506]	-0.196452	0.0440003	1.35654
CHD7	ENSG00000171316	chromodomain helicase DNA binding protein 7 [Source:HGNC Symbol;Acc:HGNC:20626]	-0.196463	0.0294936	1.53027
PRDX6	ENSG00000117592	peroxiredoxin 6 [Source:HGNC Symbol;Acc:HGNC:16753]	-0.19663	0.0137224	1.86257
AARS	ENSG00000090861	alanyl-tRNA synthetase [Source:HGNC Symbol;Acc:HGNC:20]	-0.1967	0.04442	1.35242
UBA2	ENSG00000126261	ubiquitin like modifier activating enzyme 2 [Source:HGNC Symbol;Acc:HGNC:30661]	-0.19688	0.0154562	1.8109
RAP1A	ENSG00000116473	RAP1A, member of RAS oncogene family [Source:HGNC Symbol;Acc:HGNC:9855]	-0.196998	0.0372876	1.42844
PPA2	ENSG00000138777	pyrophosphatase (inorganic) 2 [Source:HGNC Symbol;Acc:HGNC:28883]	-0.197286	0.0228982	1.6402
USP25	ENSG00000155313	ubiquitin specific peptidase 25 [Source:HGNC Symbol;Acc:HGNC:12624]	-0.197322	0.0429057	1.36749
TELO2	ENSG00000100726	telomere maintenance 2 [Source:HGNC Symbol;Acc:HGNC:29099]	-0.197447	0.0364372	1.43846
ISOC1	ENSG00000066583	isochorismatase domain containing 1 [Source:HGNC Symbol;Acc:HGNC:24254]	-0.197679	0.0419418	1.37735
PIM3	ENSG00000198355	Pim-3 proto-oncogene, serine/threonine kinase [Source:HGNC Symbol;Acc:HGNC:19310]	-0.197746	0.0207305	1.68339
ACACA	ENSG00000278540	acetyl-CoA carboxylase alpha [Source:HGNC Symbol;Acc:HGNC:84]	-0.19778	0.0302836	1.51879
PCID2	ENSG00000126226	PCI domain containing 2 [Source:HGNC Symbol;Acc:HGNC:25653]	-0.197956	0.0478347	1.32026
ID2	ENSG00000115738	inhibitor of DNA binding 2 [Source:HGNC Symbol;Acc:HGNC:5361]	-0.198057	0.0178586	1.74815
DRAM2	ENSG00000156171	DNA damage regulated autophagy modulator 2 [Source:HGNC Symbol;Acc:HGNC:28769]	-0.198118	0.0487043	1.31243
SARS	ENSG00000031698	seryl-tRNA synthetase [Source:HGNC Symbol;Acc:HGNC:10537]	-0.198278	0.0139039	1.85686
MLF1	ENSG00000178053	myeloid leukemia factor 1 [Source:HGNC Symbol;Acc:HGNC:7125]	-0.198456	0.046216	1.33521
SCO1	ENSG00000133028	SCO1, cytochrome c oxidase assembly protein [Source:HGNC Symbol;Acc:HGNC:10603]	-0.199083	0.0128154	1.89227
LYN	ENSG00000254087	LYN proto-oncogene, Src family tyrosine kinase [Source:HGNC Symbol;Acc:HGNC:6735]	-0.199088	0.0493602	1.30662
HADH	ENSG00000138796	hydroxyacyl-CoA dehydrogenase [Source:HGNC Symbol;Acc:HGNC:4799]	-0.199181	0.0180688	1.74307
NSMCE4A	ENSG00000107672	NSE4 homolog A, SMC5-SMC6 complex component [Source:HGNC Symbol;Acc:HGNC:25935]	-0.199218	0.0254608	1.59413
SEC61B	ENSG00000106803	Sec61 translocon beta subunit [Source:HGNC Symbol;Acc:HGNC:16993]	-0.199735	0.0353157	1.45203
SORD	ENSG00000140263	sorbitol dehydrogenase [Source:HGNC Symbol;Acc:HGNC:11184]	-0.303277	0.00154517	2.81102
CHEK2	ENSG00000183765	checkpoint kinase 2 [Source:HGNC Symbol;Acc:HGNC:16627]	-0.20014	0.0290649	1.53663
TWNK	ENSG00000107815	twinkle mtDNA helicase [Source:HGNC Symbol;Acc:HGNC:1160]	-0.200238	0.0245011	1.61081
CHCHD4	ENSG00000163528	coiled-coil-helix-coiled-coil-helix domain containing 4 [Source:HGNC Symbol;Acc:HGNC:26467]	-0.200365	0.0478129	1.32045
RPL10P16	ENSG00000178464	ribosomal protein L10 pseudogene 16 [Source:HGNC Symbol;Acc:HGNC:36882]	-0.200381	0.0330976	1.4802
C8orf33	ENSG00000182307	chromosome 8 open reading frame 33 [Source:HGNC Symbol;Acc:HGNC:26104]	-0.200421	0.0198037	1.70325
SLC25A39	ENSG00000013306	solute carrier family 25 member 39 [Source:HGNC Symbol;Acc:HGNC:24279]	-0.20049	0.018912	1.72326
RPL19	ENSG00000108298	ribosomal protein L19 [Source:HGNC Symbol;Acc:HGNC:10312]	-0.200532	0.0197921	1.70351
GRWD1	ENSG00000105447	glutamate rich WD repeat containing 1 [Source:HGNC Symbol;Acc:HGNC:21270]	-0.200615	0.0476156	1.32225
SESN1	ENSG00000080546	sestrin 1 [Source:HGNC Symbol;Acc:HGNC:21595]	-0.200706	0.0444267	1.35236
CCT3	ENSG00000163468	chaperonin containing TCP1 subunit 3 [Source:HGNC Symbol;Acc:HGNC:1616]	-0.200742	0.0133565	1.87431
ODC1	ENSG00000115758	ornithine decarboxylase 1 [Source:HGNC Symbol;Acc:HGNC:8109]	-0.200917	0.0227299	1.6434
TSEN34	ENSG00000170892	tRNA splicing endonuclease subunit 34 [Source:HGNC Symbol;Acc:HGNC:15506]	-0.201247	0.0265202	1.57642
ZNF703	ENSG00000183779	zinc finger protein 703 [Source:HGNC Symbol;Acc:HGNC:25883]	-0.201286	0.0241864	1.61643
SLC19A1	ENSG00000173638	solute carrier family 19 member 1 [Source:HGNC Symbol;Acc:HGNC:10937]	-0.201389	0.043262	1.36389
SIVA1	ENSG00000184990	SIVA1 apoptosis inducing factor [Source:HGNC Symbol;Acc:HGNC:17712]	-0.201479	0.0227319	1.64336
TKFC	ENSG00000149476	triokinase and FMN cyclase [Source:HGNC Symbol;Acc:HGNC:24552]	-0.303168	0.00266196	2.5748
NELL2	ENSG00000184613	neural EGFL like 2 [Source:HGNC Symbol;Acc:HGNC:7751]	-0.20183	0.0427226	1.36934
EIF1	ENSG00000173812	eukaryotic translation initiation factor 1 [Source:HGNC Symbol;Acc:HGNC:3249]	-0.201864	0.0143692	1.84257
TRIAP1	ENSG00000170855	TP53 regulated inhibitor of apoptosis 1 [Source:HGNC Symbol;Acc:HGNC:26937]	-0.202016	0.0283498	1.54745
SLC1A3	ENSG00000079215	solute carrier family 1 member 3 [Source:HGNC Symbol;Acc:HGNC:10941]	-0.202206	0.0303211	1.51825
TFAM	ENSG00000108064	transcription factor A, mitochondrial [Source:HGNC Symbol;Acc:HGNC:11741]	-0.202241	0.0303587	1.51772
CEBPZ	ENSG00000115816	CCAAT enhancer binding protein zeta [Source:HGNC Symbol;Acc:HGNC:24218]	-0.202563	0.0291829	1.53487
GINS1	ENSG00000101003	GINS complex subunit 1 [Source:HGNC Symbol;Acc:HGNC:28980]	-0.202962	0.0139921	1.85412
NOL7	ENSG00000225921	nucleolar protein 7 [Source:HGNC Symbol;Acc:HGNC:21040]	-0.203345	0.0205848	1.68645
ZC3HC1	ENSG00000091732	zinc finger C3HC-type containing 1 [Source:HGNC Symbol;Acc:HGNC:29913]	-0.203532	0.047881	1.31984
EIF6	ENSG00000242372	eukaryotic translation initiation factor 6 [Source:HGNC Symbol;Acc:HGNC:6159]	-0.203597	0.0371173	1.43042
MSX1	ENSG00000163132	msh homeobox 1 [Source:HGNC Symbol;Acc:HGNC:7391]	-0.203648	0.043902	1.35752
RAI14	ENSG00000039560	retinoic acid induced 14 [Source:HGNC Symbol;Acc:HGNC:14873]	-0.20408	0.0237577	1.6242
VKORC1L1	ENSG00000196715	vitamin K epoxide reductase complex subunit 1 like 1 [Source:HGNC Symbol;Acc:HGNC:21492]	-0.204215	0.0147526	1.83113
BCS1L	ENSG00000074582	BCS1 homolog, ubiquinol-cytochrome c reductase complex chaperone [Source:HGNC Symbol;Acc:HGNC:1020]	-0.204255	0.0272634	1.56442
UTP14A	ENSG00000156697	UTP14A, small subunit processome component [Source:HGNC Symbol;Acc:HGNC:10665]	-0.204386	0.0140039	1.85375
RUVBL2	ENSG00000183207	RuvB like AAA ATPase 2 [Source:HGNC Symbol;Acc:HGNC:10475]	-0.204424	0.0105173	1.9781
WDR4	ENSG00000160193	WD repeat domain 4 [Source:HGNC Symbol;Acc:HGNC:12756]	-0.20462	0.0350661	1.45511
SNRPB	ENSG00000125835	small nuclear ribonucleoprotein polypeptides B and B1 [Source:HGNC Symbol;Acc:HGNC:11153]	-0.204743	0.0223641	1.65045
PAFAH1B3	ENSG00000079462	platelet activating factor acetylhydrolase 1b catalytic subunit 3 [Source:HGNC Symbol;Acc:HGNC:8576]	-0.302832	0.00539434	2.26806
TSC22D1	ENSG00000102804	TSC22 domain family member 1 [Source:HGNC Symbol;Acc:HGNC:16826]	-0.204774	0.0389265	1.40975
TAF9	ENSG00000273841	TATA-box binding protein associated factor 9 [Source:HGNC Symbol;Acc:HGNC:11542]	-0.2048	0.0194701	1.71063
MCM2	ENSG00000073111	minichromosome maintenance complex component 2 [Source:HGNC Symbol;Acc:HGNC:6944]	-0.204948	0.0117081	1.93151
MRPL50	ENSG00000136897	mitochondrial ribosomal protein L50 [Source:HGNC Symbol;Acc:HGNC:16654]	-0.205009	0.0339359	1.46934
NTPCR	ENSG00000135778	nucleoside-triphosphatase, cancer-related [Source:HGNC Symbol;Acc:HGNC:28204]	-0.205109	0.0193825	1.71259
SELENOH	ENSG00000211450	selenoprotein H [Source:HGNC Symbol;Acc:HGNC:18251]	-0.302751	0.00741497	2.12989
ACAT1	ENSG00000075239	acetyl-CoA acetyltransferase 1 [Source:HGNC Symbol;Acc:HGNC:93]	-0.205247	0.016405	1.78502
RPL5	ENSG00000122406	ribosomal protein L5 [Source:HGNC Symbol;Acc:HGNC:10360]	-0.205567	0.0117692	1.92925
GEMIN4	ENSG00000179409	gem nuclear organelle associated protein 4 [Source:HGNC Symbol;Acc:HGNC:15717]	-0.206185	0.0250175	1.60176
MAD2L1	ENSG00000164109	mitotic arrest deficient 2 like 1 [Source:HGNC Symbol;Acc:HGNC:6763]	-0.206609	0.0248334	1.60496
CHCHD2	ENSG00000106153	coiled-coil-helix-coiled-coil-helix domain containing 2 [Source:HGNC Symbol;Acc:HGNC:21645]	-0.206674	0.0191352	1.71817
DPH5	ENSG00000117543	diphthamide biosynthesis 5 [Source:HGNC Symbol;Acc:HGNC:24270]	-0.20745	0.0261828	1.58198
CHRAC1	ENSG00000104472	chromatin accessibility complex subunit 1 [Source:HGNC Symbol;Acc:HGNC:13544]	-0.207696	0.0322319	1.49171
SLC25A11	ENSG00000108528	solute carrier family 25 member 11 [Source:HGNC Symbol;Acc:HGNC:10981]	-0.208087	0.0196722	1.70615
PPARGC1B	ENSG00000155846	PPARG coactivator 1 beta [Source:HGNC Symbol;Acc:HGNC:30022]	-0.208138	0.0327844	1.48433
UAP1	ENSG00000117143	UDP-N-acetylglucosamine pyrophosphorylase 1 [Source:HGNC Symbol;Acc:HGNC:12457]	-0.208634	0.0148138	1.82933
EIF2B3	ENSG00000070785	eukaryotic translation initiation factor 2B subunit gamma [Source:HGNC Symbol;Acc:HGNC:3259]	-0.208832	0.0379235	1.42109
PDHB	ENSG00000168291	pyruvate dehydrogenase E1 beta subunit [Source:HGNC Symbol;Acc:HGNC:8808]	-0.208869	0.0153315	1.81442
DAD1	ENSG00000129562	defender against cell death 1 [Source:HGNC Symbol;Acc:HGNC:2664]	-0.208903	0.0146987	1.83272
CIRBP	ENSG00000099622	cold inducible RNA binding protein [Source:HGNC Symbol;Acc:HGNC:1982]	-0.20901	0.0263015	1.58002
GSR	ENSG00000104687	glutathione-disulfide reductase [Source:HGNC Symbol;Acc:HGNC:4623]	-0.209128	0.0259351	1.58611
WWTR1	ENSG00000018408	WW domain containing transcription regulator 1 [Source:HGNC Symbol;Acc:HGNC:24042]	-0.209229	0.0383738	1.41596
VPS29	ENSG00000111237	VPS29, retromer complex component [Source:HGNC Symbol;Acc:HGNC:14340]	-0.20932	0.0484573	1.31464
SDC2	ENSG00000169439	syndecan 2 [Source:HGNC Symbol;Acc:HGNC:10659]	-0.209988	0.0310248	1.50829
PM20D2	ENSG00000146281	peptidase M20 domain containing 2 [Source:HGNC Symbol;Acc:HGNC:21408]	-0.302732	0.00444481	2.35215
YRDC	ENSG00000196449	yrdC N6-threonylcarbamoyltransferase domain containing [Source:HGNC Symbol;Acc:HGNC:28905]	-0.210029	0.0463896	1.33358
ANP32B	ENSG00000136938	acidic nuclear phosphoprotein 32 family member B [Source:HGNC Symbol;Acc:HGNC:16677]	-0.302626	0.000376579	3.42414
METTL26	ENSG00000130731	methyltransferase like 26 [Source:HGNC Symbol;Acc:HGNC:14141]	-0.210139	0.0233066	1.63252
WDR46	ENSG00000227057	WD repeat domain 46 [Source:HGNC Symbol;Acc:HGNC:13923]	-0.211194	0.0186952	1.72827
TMEM147-AS1	ENSG00000236144	TMEM147 antisense RNA 1 [Source:HGNC Symbol;Acc:HGNC:51273]	-0.302524	0.00870554	2.0602
RNF7	ENSG00000114125	ring finger protein 7 [Source:HGNC Symbol;Acc:HGNC:10070]	-0.211412	0.0403739	1.3939
SNRPF	ENSG00000139343	small nuclear ribonucleoprotein polypeptide F [Source:HGNC Symbol;Acc:HGNC:11162]	-0.211453	0.0363086	1.43999
RCCD1	ENSG00000166965	RCC1 domain containing 1 [Source:HGNC Symbol;Acc:HGNC:30457]	-0.211768	0.0416983	1.37988
SNF8	ENSG00000159210	SNF8, ESCRT-II complex subunit [Source:HGNC Symbol;Acc:HGNC:17028]	-0.21187	0.0233075	1.6325
SCMH1	ENSG00000010803	Scm polycomb group protein homolog 1 [Source:HGNC Symbol;Acc:HGNC:19003]	-0.212762	0.0307415	1.51228
RIOK1	ENSG00000124784	RIO kinase 1 [Source:HGNC Symbol;Acc:HGNC:18656]	-0.212915	0.0228065	1.64194
KBTBD6	ENSG00000165572	kelch repeat and BTB domain containing 6 [Source:HGNC Symbol;Acc:HGNC:25340]	-0.21307	0.0431351	1.36517
XPO7	ENSG00000130227	exportin 7 [Source:HGNC Symbol;Acc:HGNC:14108]	-0.213401	0.0304227	1.5168
UBE2E2	ENSG00000182247	ubiquitin conjugating enzyme E2 E2 [Source:HGNC Symbol;Acc:HGNC:12478]	-0.213406	0.0455885	1.34114
BTBD6	ENSG00000184887	BTB domain containing 6 [Source:HGNC Symbol;Acc:HGNC:19897]	-0.213406	0.0415476	1.38145
PPIB	ENSG00000166794	peptidylprolyl isomerase B [Source:HGNC Symbol;Acc:HGNC:9255]	-0.213481	0.0339853	1.46871
COPS5	ENSG00000121022	COP9 signalosome subunit 5 [Source:HGNC Symbol;Acc:HGNC:2240]	-0.213498	0.0131241	1.88193
MYO19	ENSG00000278259	myosin XIX [Source:HGNC Symbol;Acc:HGNC:26234]	-0.301817	0.000574585	3.24065
PPIA	ENSG00000196262	peptidylprolyl isomerase A [Source:HGNC Symbol;Acc:HGNC:9253]	-0.213533	0.0148156	1.82928
MRPS27	ENSG00000113048	mitochondrial ribosomal protein S27 [Source:HGNC Symbol;Acc:HGNC:14512]	-0.21396	0.0128294	1.89179
TCFL5	ENSG00000101190	transcription factor like 5 [Source:HGNC Symbol;Acc:HGNC:11646]	-0.214208	0.0455557	1.34146
PUS1	ENSG00000177192	pseudouridylate synthase 1 [Source:HGNC Symbol;Acc:HGNC:15508]	-0.301781	0.00062027	3.20742
FIBP	ENSG00000172500	FGF1 intracellular binding protein [Source:HGNC Symbol;Acc:HGNC:3705]	-0.214289	0.0271435	1.56633
RPL7L1	ENSG00000146223	ribosomal protein L7 like 1 [Source:HGNC Symbol;Acc:HGNC:21370]	-0.301732	3.45784e-05	4.46119
CYREN	ENSG00000122783	cell cycle regulator of NHEJ [Source:HGNC Symbol;Acc:HGNC:22432]	-0.2146	0.0352634	1.45268
AMD1	ENSG00000123505	adenosylmethionine decarboxylase 1 [Source:HGNC Symbol;Acc:HGNC:457]	-0.301497	0.00026389	3.57858
VBP1	ENSG00000155959	VHL binding protein 1 [Source:HGNC Symbol;Acc:HGNC:12662]	-0.215147	0.0410983	1.38618
UBE2E3	ENSG00000170035	ubiquitin conjugating enzyme E2 E3 [Source:HGNC Symbol;Acc:HGNC:12479]	-0.215153	0.0122381	1.91229
RPUSD3	ENSG00000156990	RNA pseudouridylate synthase domain containing 3 [Source:HGNC Symbol;Acc:HGNC:28437]	-0.215394	0.0106485	1.97271
IMPDH1	ENSG00000106348	inosine monophosphate dehydrogenase 1 [Source:HGNC Symbol;Acc:HGNC:6052]	-0.215396	0.0174342	1.7586
RPL10	ENSG00000147403	ribosomal protein L10 [Source:HGNC Symbol;Acc:HGNC:10298]	-0.215539	0.0142059	1.84753
NLE1	ENSG00000073536	notchless homolog 1 [Source:HGNC Symbol;Acc:HGNC:19889]	-0.215945	0.0206121	1.68588
POLR3H	ENSG00000100413	RNA polymerase III subunit H [Source:HGNC Symbol;Acc:HGNC:30349]	-0.216168	0.0163092	1.78757
GEMIN5	ENSG00000082516	gem nuclear organelle associated protein 5 [Source:HGNC Symbol;Acc:HGNC:20043]	-0.216259	0.0153697	1.81334
ATP5PF	ENSG00000154723	ATP synthase peripheral stalk subunit F6 [Source:HGNC Symbol;Acc:HGNC:847]	-0.216607	0.0128863	1.88987
CCDC51	ENSG00000164051	coiled-coil domain containing 51 [Source:HGNC Symbol;Acc:HGNC:25714]	-0.216696	0.0244694	1.61138
SNU13	ENSG00000100138	small nuclear ribonucleoprotein 13 [Source:HGNC Symbol;Acc:HGNC:7819]	-0.301366	0.00172038	2.76438
PAXIP1	ENSG00000157212	PAX interacting protein 1 [Source:HGNC Symbol;Acc:HGNC:8624]	-0.216912	0.0175656	1.75534
PGAM1	ENSG00000171314	phosphoglycerate mutase 1 [Source:HGNC Symbol;Acc:HGNC:8888]	-0.301121	7.52275e-05	4.12362
SLC5A6	ENSG00000138074	solute carrier family 5 member 6 [Source:HGNC Symbol;Acc:HGNC:11041]	-0.217085	0.0161633	1.79147
SF3B5	ENSG00000169976	splicing factor 3b subunit 5 [Source:HGNC Symbol;Acc:HGNC:21083]	-0.300999	0.00206125	2.68587
TMEM147	ENSG00000105677	transmembrane protein 147 [Source:HGNC Symbol;Acc:HGNC:30414]	-0.217357	0.0201235	1.6963
NLN	ENSG00000123213	neurolysin [Source:HGNC Symbol;Acc:HGNC:16058]	-0.217654	0.0114396	1.94159
LDOC1	ENSG00000182195	LDOC1, regulator of NFKB signaling [Source:HGNC Symbol;Acc:HGNC:6548]	-0.21787	0.0335045	1.4749
HABP4	ENSG00000130956	hyaluronan binding protein 4 [Source:HGNC Symbol;Acc:HGNC:17062]	-0.217902	0.0408767	1.38852
COX7A2	ENSG00000112695	cytochrome c oxidase subunit 7A2 [Source:HGNC Symbol;Acc:HGNC:2288]	-0.217921	0.016636	1.77895
BOD1	ENSG00000145919	biorientation of chromosomes in cell division 1 [Source:HGNC Symbol;Acc:HGNC:25114]	-0.218112	0.0102133	1.99083
SKP2	ENSG00000145604	S-phase kinase associated protein 2 [Source:HGNC Symbol;Acc:HGNC:10901]	-0.218219	0.0177068	1.75186
SQLE	ENSG00000104549	squalene epoxidase [Source:HGNC Symbol;Acc:HGNC:11279]	-0.299764	0.000156146	3.80647
COTL1	ENSG00000103187	coactosin like F-actin binding protein 1 [Source:HGNC Symbol;Acc:HGNC:18304]	-0.218649	0.0156399	1.80577
B3GALT6	ENSG00000176022	beta-1,3-galactosyltransferase 6 [Source:HGNC Symbol;Acc:HGNC:17978]	-0.298724	0.0012879	2.89012
APIP	ENSG00000149089	APAF1 interacting protein [Source:HGNC Symbol;Acc:HGNC:17581]	-0.219085	0.0387065	1.41222
TTLL12	ENSG00000100304	tubulin tyrosine ligase like 12 [Source:HGNC Symbol;Acc:HGNC:28974]	-0.298464	0.000235621	3.62779
AURKB	ENSG00000178999	aurora kinase B [Source:HGNC Symbol;Acc:HGNC:11390]	-0.219096	0.0207035	1.68396
ADK	ENSG00000156110	adenosine kinase [Source:HGNC Symbol;Acc:HGNC:257]	-0.219131	0.01621	1.79022
SREBF1	ENSG00000072310	sterol regulatory element binding transcription factor 1 [Source:HGNC Symbol;Acc:HGNC:11289]	-0.219241	0.0301457	1.52077
SLC1A5	ENSG00000105281	solute carrier family 1 member 5 [Source:HGNC Symbol;Acc:HGNC:10943]	-0.298155	0.00038848	3.41063
SLC35F1	ENSG00000196376	solute carrier family 35 member F1 [Source:HGNC Symbol;Acc:HGNC:21483]	-0.298003	0.00249313	2.60326
POLR2H	ENSG00000163882	RNA polymerase II subunit H [Source:HGNC Symbol;Acc:HGNC:9195]	-0.219638	0.0190818	1.71938
HMGB1	ENSG00000189403	high mobility group box 1 [Source:HGNC Symbol;Acc:HGNC:4983]	-0.297918	0.00298015	2.52576
RPL34	ENSG00000109475	ribosomal protein L34 [Source:HGNC Symbol;Acc:HGNC:10340]	-0.220043	0.0141849	1.84817
PIGC	ENSG00000135845	phosphatidylinositol glycan anchor biosynthesis class C [Source:HGNC Symbol;Acc:HGNC:8960]	-0.220223	0.0256896	1.59024
THAP11	ENSG00000168286	THAP domain containing 11 [Source:HGNC Symbol;Acc:HGNC:23194]	-0.220246	0.0227611	1.64281
MVB12A	ENSG00000141971	multivesicular body subunit 12A [Source:HGNC Symbol;Acc:HGNC:25153]	-0.297822	0.00869624	2.06067
TMEM161A	ENSG00000064545	transmembrane protein 161A [Source:HGNC Symbol;Acc:HGNC:26020]	-0.220661	0.0414763	1.3822
TP53	ENSG00000141510	tumor protein p53 [Source:HGNC Symbol;Acc:HGNC:11998]	-0.297635	0.000307985	3.51147
HSPBP1	ENSG00000133265	HSPA (Hsp70) binding protein 1 [Source:HGNC Symbol;Acc:HGNC:24989]	-0.221216	0.0194385	1.71134
LY6E	ENSG00000160932	lymphocyte antigen 6 family member E [Source:HGNC Symbol;Acc:HGNC:6727]	-0.297518	0.0023519	2.62858
SF3B6	ENSG00000115128	splicing factor 3b subunit 6 [Source:HGNC Symbol;Acc:HGNC:30096]	-0.221429	0.0176259	1.75385
DCLRE1A	ENSG00000198924	DNA cross-link repair 1A [Source:HGNC Symbol;Acc:HGNC:17660]	-0.221446	0.0185573	1.73149
EEF2K	ENSG00000103319	eukaryotic elongation factor 2 kinase [Source:HGNC Symbol;Acc:HGNC:24615]	-0.221683	0.0468342	1.32944
PRDX4	ENSG00000123131	peroxiredoxin 4 [Source:HGNC Symbol;Acc:HGNC:17169]	-0.221734	0.0119501	1.92263
MALSU1	ENSG00000156928	mitochondrial assembly of ribosomal large subunit 1 [Source:HGNC Symbol;Acc:HGNC:21721]	-0.221939	0.037575	1.4251
HMGN4	ENSG00000182952	high mobility group nucleosomal binding domain 4 [Source:HGNC Symbol;Acc:HGNC:4989]	-0.221981	0.0185802	1.73095
GTF2H2	ENSG00000145736	general transcription factor IIH subunit 2 [Source:HGNC Symbol;Acc:HGNC:4656]	-0.222064	0.0446938	1.34975
ELOVL5	ENSG00000012660	ELOVL fatty acid elongase 5 [Source:HGNC Symbol;Acc:HGNC:21308]	-0.222212	0.0139868	1.85428
DCAKD	ENSG00000172992	dephospho-CoA kinase domain containing [Source:HGNC Symbol;Acc:HGNC:26238]	-0.297403	0.00214407	2.66876
KYAT3	ENSG00000137944	kynurenine aminotransferase 3 [Source:HGNC Symbol;Acc:HGNC:33238]	-0.222549	0.0286296	1.54318
FKBP10	ENSG00000141756	FK506 binding protein 10 [Source:HGNC Symbol;Acc:HGNC:18169]	-0.222641	0.040985	1.38738
ANGEL1	ENSG00000013523	angel homolog 1 [Source:HGNC Symbol;Acc:HGNC:19961]	-0.222727	0.0164102	1.78489
IGFBP2	ENSG00000115457	insulin like growth factor binding protein 2 [Source:HGNC Symbol;Acc:HGNC:5471]	-0.222883	0.0366903	1.43545
RPS23	ENSG00000186468	ribosomal protein S23 [Source:HGNC Symbol;Acc:HGNC:10410]	-0.223046	0.0135896	1.86679
COA6	ENSG00000168275	cytochrome c oxidase assembly factor 6 [Source:HGNC Symbol;Acc:HGNC:18025]	-0.297071	0.00658828	2.18123
TRIM32	ENSG00000119401	tripartite motif containing 32 [Source:HGNC Symbol;Acc:HGNC:16380]	-0.223649	0.0427949	1.36861
BABAM2	ENSG00000158019	BRISC and BRCA1 A complex member 2 [Source:HGNC Symbol;Acc:HGNC:1106]	-0.296899	0.00626591	2.20302
ID3	ENSG00000117318	inhibitor of DNA binding 3, HLH protein [Source:HGNC Symbol;Acc:HGNC:5362]	-0.223927	0.0407065	1.39034
SNX12	ENSG00000147164	sorting nexin 12 [Source:HGNC Symbol;Acc:HGNC:14976]	-0.224074	0.0243701	1.61314
STOML2	ENSG00000165283	stomatin like 2 [Source:HGNC Symbol;Acc:HGNC:14559]	-0.295857	0.000109827	3.95929
RND3	ENSG00000115963	Rho family GTPase 3 [Source:HGNC Symbol;Acc:HGNC:671]	-0.224359	0.0152647	1.81631
RPS26	ENSG00000197728	ribosomal protein S26 [Source:HGNC Symbol;Acc:HGNC:10414]	-0.295326	0.00111108	2.95425
ANAPC1	ENSG00000153107	anaphase promoting complex subunit 1 [Source:HGNC Symbol;Acc:HGNC:19988]	-0.224545	0.0181021	1.74227
POLR3D	ENSG00000168495	RNA polymerase III subunit D [Source:HGNC Symbol;Acc:HGNC:1080]	-0.295306	0.00211377	2.67494
DGCR6L	ENSG00000128185	DiGeorge syndrome critical region gene 6 like [Source:HGNC Symbol;Acc:HGNC:18551]	-0.224946	0.0129529	1.88763
TMEM250	ENSG00000238227	transmembrane protein 250 [Source:HGNC Symbol;Acc:HGNC:31009]	-0.295241	0.00135958	2.86659
DNMT3B	ENSG00000088305	DNA methyltransferase 3 beta [Source:HGNC Symbol;Acc:HGNC:2979]	-0.225222	0.0215669	1.66621
RHBDD1	ENSG00000144468	rhomboid domain containing 1 [Source:HGNC Symbol;Acc:HGNC:23081]	-0.295203	0.00402508	2.39523
IARS	ENSG00000196305	isoleucyl-tRNA synthetase [Source:HGNC Symbol;Acc:HGNC:5330]	-0.295202	0.000288871	3.5393
GNPNAT1	ENSG00000100522	glucosamine-phosphate N-acetyltransferase 1 [Source:HGNC Symbol;Acc:HGNC:19980]	-0.225439	0.0417109	1.37975
RPS27L	ENSG00000185088	ribosomal protein S27 like [Source:HGNC Symbol;Acc:HGNC:18476]	-0.294942	0.00289844	2.53784
GGCT	ENSG00000006625	gamma-glutamylcyclotransferase [Source:HGNC Symbol;Acc:HGNC:21705]	-0.225705	0.0221046	1.65552
NT5DC1	ENSG00000178425	5'-nucleotidase domain containing 1 [Source:HGNC Symbol;Acc:HGNC:21556]	-0.225762	0.0112961	1.94707
CD320	ENSG00000167775	CD320 molecule [Source:HGNC Symbol;Acc:HGNC:16692]	-0.225808	0.0210803	1.67612
ATAD3A	ENSG00000197785	ATPase family, AAA domain containing 3A [Source:HGNC Symbol;Acc:HGNC:25567]	-0.225878	0.0108544	1.96439
RPL7P1	ENSG00000214485	ribosomal protein L7 pseudogene 1 [Source:HGNC Symbol;Acc:HGNC:10367]	-0.225948	0.015618	1.80637
LINGO1	ENSG00000169783	leucine rich repeat and Ig domain containing 1 [Source:HGNC Symbol;Acc:HGNC:21205]	-0.294807	0.00706985	2.15059
HEATR1	ENSG00000119285	HEAT repeat containing 1 [Source:HGNC Symbol;Acc:HGNC:25517]	-0.226424	0.0131728	1.88032
EXOSC2	ENSG00000130713	exosome component 2 [Source:HGNC Symbol;Acc:HGNC:17097]	-0.293914	0.000462206	3.33516
MRPS2	ENSG00000122140	mitochondrial ribosomal protein S2 [Source:HGNC Symbol;Acc:HGNC:14495]	-0.293148	0.00288154	2.54038
UTP4	ENSG00000141076	UTP4, small subunit processome component [Source:HGNC Symbol;Acc:HGNC:1983]	-0.226822	0.0185002	1.73282
PSPH	ENSG00000146733	phosphoserine phosphatase [Source:HGNC Symbol;Acc:HGNC:9577]	-0.22687	0.0201854	1.69496
GAR1	ENSG00000109534	GAR1 ribonucleoprotein [Source:HGNC Symbol;Acc:HGNC:14264]	-0.292379	0.00121081	2.91693
NKX2-5	ENSG00000183072	NK2 homeobox 5 [Source:HGNC Symbol;Acc:HGNC:2488]	-0.227021	0.0227557	1.64291
GADD45GIP1	ENSG00000179271	GADD45G interacting protein 1 [Source:HGNC Symbol;Acc:HGNC:29996]	-0.292225	0.000667647	3.17545
THOC7	ENSG00000163634	THO complex 7 [Source:HGNC Symbol;Acc:HGNC:29874]	-0.29199	0.00781839	2.10688
MARS2	ENSG00000247626	methionyl-tRNA synthetase 2, mitochondrial [Source:HGNC Symbol;Acc:HGNC:25133]	-0.291653	0.00587834	2.23075
CCDC58	ENSG00000160124	coiled-coil domain containing 58 [Source:HGNC Symbol;Acc:HGNC:31136]	-0.291477	0.00435314	2.3612
LIMA1	ENSG00000050405	LIM domain and actin binding 1 [Source:HGNC Symbol;Acc:HGNC:24636]	-0.291278	0.00158351	2.80038
SECISBP2	ENSG00000187742	SECIS binding protein 2 [Source:HGNC Symbol;Acc:HGNC:30972]	-0.227919	0.0120168	1.92021
EXOSC8	ENSG00000120699	exosome component 8 [Source:HGNC Symbol;Acc:HGNC:17035]	-0.227947	0.0137447	1.86186
CNOT7	ENSG00000198791	CCR4-NOT transcription complex subunit 7 [Source:HGNC Symbol;Acc:HGNC:14101]	-0.227984	0.0223935	1.64988
NIPSNAP2	ENSG00000146729	nipsnap homolog 2 [Source:HGNC Symbol;Acc:HGNC:4179]	-0.291013	0.000648759	3.18792
MTRR	ENSG00000124275	5-methyltetrahydrofolate-homocysteine methyltransferase reductase [Source:HGNC Symbol;Acc:HGNC:7473]	-0.228367	0.0234077	1.63064
IMP3	ENSG00000177971	IMP3, U3 small nucleolar ribonucleoprotein [Source:HGNC Symbol;Acc:HGNC:14497]	-0.290129	0.00317809	2.49783
RAD23A	ENSG00000179262	RAD23 homolog A, nucleotide excision repair protein [Source:HGNC Symbol;Acc:HGNC:9812]	-0.22849	0.0127713	1.89377
GTF2F2	ENSG00000188342	general transcription factor IIF subunit 2 [Source:HGNC Symbol;Acc:HGNC:4653]	-0.228502	0.0187646	1.72666
ATE1	ENSG00000107669	arginyltransferase 1 [Source:HGNC Symbol;Acc:HGNC:782]	-0.290099	0.00290783	2.53643
ENOPH1	ENSG00000145293	enolase-phosphatase 1 [Source:HGNC Symbol;Acc:HGNC:24599]	-0.290086	0.0028598	2.54367
KLHL29	ENSG00000119771	kelch like family member 29 [Source:HGNC Symbol;Acc:HGNC:29404]	-0.228787	0.0458404	1.33875
FAM117B	ENSG00000138439	family with sequence similarity 117 member B [Source:HGNC Symbol;Acc:HGNC:14440]	-0.228807	0.029196	1.53468
MSMO1	ENSG00000052802	methylsterol monooxygenase 1 [Source:HGNC Symbol;Acc:HGNC:10545]	-0.289376	0.00327917	2.48424
ALG3	ENSG00000214160	ALG3, alpha-1,3- mannosyltransferase [Source:HGNC Symbol;Acc:HGNC:23056]	-0.229131	0.0134296	1.87194
PRMT6	ENSG00000198890	protein arginine methyltransferase 6 [Source:HGNC Symbol;Acc:HGNC:18241]	-0.289084	0.00276572	2.55819
PWWP2A	ENSG00000170234	PWWP domain containing 2A [Source:HGNC Symbol;Acc:HGNC:29406]	-0.229344	0.0449092	1.34766
TTC31	ENSG00000115282	tetratricopeptide repeat domain 31 [Source:HGNC Symbol;Acc:HGNC:25759]	-0.229545	0.0353963	1.45104
BYSL	ENSG00000112578	bystin like [Source:HGNC Symbol;Acc:HGNC:1157]	-0.229583	0.0210814	1.6761
MRPL15	ENSG00000137547	mitochondrial ribosomal protein L15 [Source:HGNC Symbol;Acc:HGNC:14054]	-0.288794	0.000993276	3.00293
MECR	ENSG00000116353	mitochondrial trans-2-enoyl-CoA reductase [Source:HGNC Symbol;Acc:HGNC:19691]	-0.229704	0.0229491	1.63923
IMPDH2	ENSG00000178035	inosine monophosphate dehydrogenase 2 [Source:HGNC Symbol;Acc:HGNC:6053]	-0.288768	0.000319701	3.49526
CMSS1	ENSG00000184220	cms1 ribosomal small subunit homolog (yeast) [Source:HGNC Symbol;Acc:HGNC:28666]	-0.230165	0.0308593	1.51061
HDHD5	ENSG00000069998	haloacid dehalogenase like hydrolase domain containing 5 [Source:HGNC Symbol;Acc:HGNC:1843]	-0.288534	0.00131875	2.87984
HMGA1	ENSG00000137309	high mobility group AT-hook 1 [Source:HGNC Symbol;Acc:HGNC:5010]	-0.230547	0.012864	1.89062
TADA2A	ENSG00000276234	transcriptional adaptor 2A [Source:HGNC Symbol;Acc:HGNC:11531]	-0.230993	0.0259355	1.58611
PPIH	ENSG00000171960	peptidylprolyl isomerase H [Source:HGNC Symbol;Acc:HGNC:14651]	-0.231248	0.0257561	1.58912
ARRB2	ENSG00000141480	arrestin beta 2 [Source:HGNC Symbol;Acc:HGNC:712]	-0.231269	0.0106509	1.97262
RNASEH2B	ENSG00000136104	ribonuclease H2 subunit B [Source:HGNC Symbol;Acc:HGNC:25671]	-0.231345	0.0163801	1.78568
COQ2	ENSG00000173085	coenzyme Q2, polyprenyltransferase [Source:HGNC Symbol;Acc:HGNC:25223]	-0.231597	0.0424352	1.37227
PLA2G12A	ENSG00000123739	phospholipase A2 group XIIA [Source:HGNC Symbol;Acc:HGNC:18554]	-0.231825	0.0311998	1.50585
CELSR3	ENSG00000008300	cadherin EGF LAG seven-pass G-type receptor 3 [Source:HGNC Symbol;Acc:HGNC:3230]	-0.288338	0.00816548	2.08802
ECI1	ENSG00000167969	enoyl-CoA delta isomerase 1 [Source:HGNC Symbol;Acc:HGNC:2703]	-0.232022	0.0135127	1.86926
HPRT1	ENSG00000165704	hypoxanthine phosphoribosyltransferase 1 [Source:HGNC Symbol;Acc:HGNC:5157]	-0.288332	0.000300009	3.52287
MTUS1	ENSG00000129422	microtubule associated scaffold protein 1 [Source:HGNC Symbol;Acc:HGNC:29789]	-0.232157	0.0424876	1.37174
HDDC2	ENSG00000111906	HD domain containing 2 [Source:HGNC Symbol;Acc:HGNC:21078]	-0.288249	0.00400873	2.39699
RTL8B	ENSG00000212747	retrotransposon Gag like 8B [Source:HGNC Symbol;Acc:HGNC:33156]	-0.233446	0.0258656	1.58728
RPS18	ENSG00000231500	ribosomal protein S18 [Source:HGNC Symbol;Acc:HGNC:10401]	-0.233462	0.0103366	1.98562
RPL35	ENSG00000136942	ribosomal protein L35 [Source:HGNC Symbol;Acc:HGNC:10344]	-0.288155	0.00128715	2.89037
ARHGDIA	ENSG00000141522	Rho GDP dissociation inhibitor alpha [Source:HGNC Symbol;Acc:HGNC:678]	-0.234045	0.0163166	1.78737
IRF2BP1	ENSG00000170604	interferon regulatory factor 2 binding protein 1 [Source:HGNC Symbol;Acc:HGNC:21728]	-0.234558	0.0190183	1.72083
BEND3	ENSG00000178409	BEN domain containing 3 [Source:HGNC Symbol;Acc:HGNC:23040]	-0.234708	0.0341226	1.46696
WWC1	ENSG00000113645	WW and C2 domain containing 1 [Source:HGNC Symbol;Acc:HGNC:29435]	-0.23474	0.0151021	1.82096
QDPR	ENSG00000151552	quinoid dihydropteridine reductase [Source:HGNC Symbol;Acc:HGNC:9752]	-0.23542	0.0267506	1.57267
FASTKD2	ENSG00000118246	FAST kinase domains 2 [Source:HGNC Symbol;Acc:HGNC:29160]	-0.235457	0.0116785	1.93261
MRPS15	ENSG00000116898	mitochondrial ribosomal protein S15 [Source:HGNC Symbol;Acc:HGNC:14504]	-0.235766	0.01148	1.94006
PSKH1	ENSG00000159792	protein serine kinase H1 [Source:HGNC Symbol;Acc:HGNC:9529]	-0.235829	0.0200021	1.69892
MCRIP2	ENSG00000172366	MAPK regulated corepressor interacting protein 2 [Source:HGNC Symbol;Acc:HGNC:14142]	-0.235932	0.0415202	1.38174
ITPA	ENSG00000125877	inosine triphosphatase [Source:HGNC Symbol;Acc:HGNC:6176]	-0.236016	0.034007	1.46843
FAM72B	ENSG00000188610	family with sequence similarity 72 member B [Source:HGNC Symbol;Acc:HGNC:24805]	-0.236384	0.0416158	1.38074
GALNT18	ENSG00000110328	polypeptide N-acetylgalactosaminyltransferase 18 [Source:HGNC Symbol;Acc:HGNC:30488]	-0.236409	0.0473739	1.32446
NIP7	ENSG00000132603	NIP7, nucleolar pre-rRNA processing protein [Source:HGNC Symbol;Acc:HGNC:24328]	-0.23648	0.0101362	1.99413
EXOSC3	ENSG00000107371	exosome component 3 [Source:HGNC Symbol;Acc:HGNC:17944]	-0.236487	0.0177978	1.74963
SIAH2	ENSG00000181788	siah E3 ubiquitin protein ligase 2 [Source:HGNC Symbol;Acc:HGNC:10858]	-0.236734	0.034524	1.46188
SEC61G	ENSG00000132432	Sec61 translocon gamma subunit [Source:HGNC Symbol;Acc:HGNC:18277]	-0.287999	0.002208	2.656
DIXDC1	ENSG00000150764	DIX domain containing 1 [Source:HGNC Symbol;Acc:HGNC:23695]	-0.287109	0.0089692	2.04725
MRPS26	ENSG00000125901	mitochondrial ribosomal protein S26 [Source:HGNC Symbol;Acc:HGNC:14045]	-0.237108	0.0468806	1.32901
CTXN1	ENSG00000178531	cortexin 1 [Source:HGNC Symbol;Acc:HGNC:31108]	-0.237204	0.0272518	1.5646
EBPL	ENSG00000123179	EBP like [Source:HGNC Symbol;Acc:HGNC:18061]	-0.286861	0.00249814	2.60238
MRPL48	ENSG00000175581	mitochondrial ribosomal protein L48 [Source:HGNC Symbol;Acc:HGNC:16653]	-0.237324	0.024464	1.61147
MRPS21	ENSG00000266472	mitochondrial ribosomal protein S21 [Source:HGNC Symbol;Acc:HGNC:14046]	-0.285079	0.00611027	2.21394
TTC7B	ENSG00000165914	tetratricopeptide repeat domain 7B [Source:HGNC Symbol;Acc:HGNC:19858]	-0.237332	0.0217271	1.663
SAMD1	ENSG00000141858	sterile alpha motif domain containing 1 [Source:HGNC Symbol;Acc:HGNC:17958]	-0.285055	0.00405886	2.3916
PFDN4	ENSG00000101132	prefoldin subunit 4 [Source:HGNC Symbol;Acc:HGNC:8868]	-0.237776	0.0184172	1.73478
CYC1	ENSG00000179091	cytochrome c1 [Source:HGNC Symbol;Acc:HGNC:2579]	-0.285019	0.00139273	2.85613
BOLA3	ENSG00000163170	bolA family member 3 [Source:HGNC Symbol;Acc:HGNC:24415]	-0.284968	0.00657354	2.1822
ABCE1	ENSG00000164163	ATP binding cassette subfamily E member 1 [Source:HGNC Symbol;Acc:HGNC:69]	-0.238246	0.0134448	1.87144
STK39	ENSG00000198648	serine/threonine kinase 39 [Source:HGNC Symbol;Acc:HGNC:17717]	-0.284193	0.00805012	2.0942
NFE2L3	ENSG00000050344	nuclear factor, erythroid 2 like 3 [Source:HGNC Symbol;Acc:HGNC:7783]	-0.23841	0.0355893	1.44868
PDZRN3	ENSG00000121440	PDZ domain containing ring finger 3 [Source:HGNC Symbol;Acc:HGNC:17704]	-0.238833	0.0438513	1.35802
PSMG3	ENSG00000157778	proteasome assembly chaperone 3 [Source:HGNC Symbol;Acc:HGNC:22420]	-0.23915	0.0124563	1.90461
ATG4C	ENSG00000125703	autophagy related 4C cysteine peptidase [Source:HGNC Symbol;Acc:HGNC:16040]	-0.239346	0.020447	1.68937
PDCD5	ENSG00000105185	programmed cell death 5 [Source:HGNC Symbol;Acc:HGNC:8764]	-0.28362	0.000696794	3.1569
NAV1	ENSG00000134369	neuron navigator 1 [Source:HGNC Symbol;Acc:HGNC:15989]	-0.240055	0.0397377	1.4008
SLC25A17	ENSG00000100372	solute carrier family 25 member 17 [Source:HGNC Symbol;Acc:HGNC:10987]	-0.240315	0.018217	1.73952
MCPH1	ENSG00000147316	microcephalin 1 [Source:HGNC Symbol;Acc:HGNC:6954]	-0.240408	0.0338613	1.4703
NARS2	ENSG00000137513	asparaginyl-tRNA synthetase 2, mitochondrial [Source:HGNC Symbol;Acc:HGNC:26274]	-0.240549	0.014616	1.83517
FPGS	ENSG00000136877	folylpolyglutamate synthase [Source:HGNC Symbol;Acc:HGNC:3824]	-0.283532	0.00362143	2.44112
WRN	ENSG00000165392	Werner syndrome RecQ like helicase [Source:HGNC Symbol;Acc:HGNC:12791]	-0.240981	0.0254009	1.59515
MZT2B	ENSG00000152082	mitotic spindle organizing protein 2B [Source:HGNC Symbol;Acc:HGNC:25886]	-0.240982	0.0389486	1.40951
CISD1	ENSG00000122873	CDGSH iron sulfur domain 1 [Source:HGNC Symbol;Acc:HGNC:30880]	-0.241379	0.0252057	1.5985
NIPSNAP1	ENSG00000184117	nipsnap homolog 1 [Source:HGNC Symbol;Acc:HGNC:7827]	-0.283354	0.00291689	2.53508
ANGEL2	ENSG00000174606	angel homolog 2 [Source:HGNC Symbol;Acc:HGNC:30534]	-0.283093	0.00244058	2.61251
CDK5	ENSG00000164885	cyclin dependent kinase 5 [Source:HGNC Symbol;Acc:HGNC:1774]	-0.241435	0.0374074	1.42704
MRTO4	ENSG00000053372	MRT4 homolog, ribosome maturation factor [Source:HGNC Symbol;Acc:HGNC:18477]	-0.282716	0.000310926	3.50734
STMP1	ENSG00000243317	short transmembrane mitochondrial protein 1 [Source:HGNC Symbol;Acc:HGNC:41909]	-0.241825	0.028592	1.54375
CCDC86	ENSG00000110104	coiled-coil domain containing 86 [Source:HGNC Symbol;Acc:HGNC:28359]	-0.282151	0.00272664	2.56437
DDX21	ENSG00000165732	DExD-box helicase 21 [Source:HGNC Symbol;Acc:HGNC:2744]	-0.282148	6.01112e-05	4.22104
PTPRU	ENSG00000060656	protein tyrosine phosphatase, receptor type U [Source:HGNC Symbol;Acc:HGNC:9683]	-0.281731	0.00160773	2.79379
2023-03-01	ENSG00000186205	mitochondrial amidoxime reducing component 1 [Source:HGNC Symbol;Acc:HGNC:26189]	-0.281558	0.00112452	2.94903
DIMT1	ENSG00000086189	DIM1 dimethyladenosine transferase 1 homolog [Source:HGNC Symbol;Acc:HGNC:30217]	-0.24285	0.0393564	1.40498
HIGD2A	ENSG00000146066	HIG1 hypoxia inducible domain family member 2A [Source:HGNC Symbol;Acc:HGNC:28311]	-0.243038	0.0336253	1.47333
HGH1	ENSG00000235173	HGH1 homolog [Source:HGNC Symbol;Acc:HGNC:24161]	-0.281405	0.00373124	2.42815
C6orf120	ENSG00000185127	chromosome 6 open reading frame 120 [Source:HGNC Symbol;Acc:HGNC:21247]	-0.243467	0.011106	1.95444
COQ8A	ENSG00000163050	coenzyme Q8A [Source:HGNC Symbol;Acc:HGNC:16812]	-0.281345	0.00414921	2.38203
RAN	ENSG00000132341	RAN, member RAS oncogene family [Source:HGNC Symbol;Acc:HGNC:9846]	-0.281046	0.000251535	3.5994
DCUN1D5	ENSG00000137692	defective in cullin neddylation 1 domain containing 5 [Source:HGNC Symbol;Acc:HGNC:28409]	-0.279765	0.000997122	3.00125
OAF	ENSG00000184232	out at first homolog [Source:HGNC Symbol;Acc:HGNC:28752]	-0.279452	0.00770162	2.11342
COPZ1	ENSG00000111481	coatomer protein complex subunit zeta 1 [Source:HGNC Symbol;Acc:HGNC:2243]	-0.279268	0.00187766	2.72638
MPHOSPH6	ENSG00000135698	M-phase phosphoprotein 6 [Source:HGNC Symbol;Acc:HGNC:7214]	-0.244718	0.0150425	1.82268
XYLB	ENSG00000093217	xylulokinase [Source:HGNC Symbol;Acc:HGNC:12839]	-0.244841	0.0244991	1.61085
CNDP2	ENSG00000133313	carnosine dipeptidase 2 [Source:HGNC Symbol;Acc:HGNC:24437]	-0.245136	0.0130952	1.88289
EBNA1BP2	ENSG00000117395	EBNA1 binding protein 2 [Source:HGNC Symbol;Acc:HGNC:15531]	-0.279241	0.00181419	2.74132
TSPAN4	ENSG00000214063	tetraspanin 4 [Source:HGNC Symbol;Acc:HGNC:11859]	-0.245338	0.0382311	1.41758
CDKN2A	ENSG00000147889	cyclin dependent kinase inhibitor 2A [Source:HGNC Symbol;Acc:HGNC:1787]	-0.279163	0.00035308	3.45213
CNTNAP2	ENSG00000174469	contactin associated protein like 2 [Source:HGNC Symbol;Acc:HGNC:13830]	-0.278322	0.00654832	2.18387
RPL18A	ENSG00000105640	ribosomal protein L18a [Source:HGNC Symbol;Acc:HGNC:10311]	-0.278186	0.00187014	2.72813
SMIM30	ENSG00000214194	small integral membrane protein 30 [Source:HGNC Symbol;Acc:HGNC:48953]	-0.246066	0.0304333	1.51665
APEH	ENSG00000164062	acylaminoacyl-peptide hydrolase [Source:HGNC Symbol;Acc:HGNC:586]	-0.27809	0.00725267	2.1395
NEK6	ENSG00000119408	NIMA related kinase 6 [Source:HGNC Symbol;Acc:HGNC:7749]	-0.246377	0.0185485	1.73169
ATP5MC1	ENSG00000159199	ATP synthase membrane subunit c locus 1 [Source:HGNC Symbol;Acc:HGNC:841]	-0.277776	0.00325217	2.48783
ANAPC11	ENSG00000141552	anaphase promoting complex subunit 11 [Source:HGNC Symbol;Acc:HGNC:14452]	-0.246466	0.0263169	1.57977
PRMT1	ENSG00000126457	protein arginine methyltransferase 1 [Source:HGNC Symbol;Acc:HGNC:5187]	-0.277619	0.00131685	2.88046
AHCY	ENSG00000101444	adenosylhomocysteinase [Source:HGNC Symbol;Acc:HGNC:343]	-0.277514	0.000841852	3.07476
RABEPK	ENSG00000136933	Rab9 effector protein with kelch motifs [Source:HGNC Symbol;Acc:HGNC:16896]	-0.277312	0.0052365	2.28096
NUDT11	ENSG00000196368	nudix hydrolase 11 [Source:HGNC Symbol;Acc:HGNC:18011]	-0.246704	0.0126115	1.89923
NDUFAF3	ENSG00000178057	NADH:ubiquinone oxidoreductase complex assembly factor 3 [Source:HGNC Symbol;Acc:HGNC:29918]	-0.277206	0.00368222	2.43389
FAM107B	ENSG00000065809	family with sequence similarity 107 member B [Source:HGNC Symbol;Acc:HGNC:23726]	-0.246862	0.0105258	1.97774
VMA21	ENSG00000160131	VMA21, vacuolar ATPase assembly factor [Source:HGNC Symbol;Acc:HGNC:22082]	-0.247082	0.0142191	1.84713
EIF2S2	ENSG00000125977	eukaryotic translation initiation factor 2 subunit beta [Source:HGNC Symbol;Acc:HGNC:3266]	-0.27705	0.00023867	3.6222
AC024293.1	ENSG00000244313	ribosomal protein S10 (RPS10) pseudogene	-0.247762	0.0211514	1.67466
LSM10	ENSG00000181817	LSM10, U7 small nuclear RNA associated [Source:HGNC Symbol;Acc:HGNC:17562]	-0.247881	0.0170756	1.76762
FARSA	ENSG00000179115	phenylalanyl-tRNA synthetase subunit alpha [Source:HGNC Symbol;Acc:HGNC:3592]	-0.276945	0.000634198	3.19778
BTF3L4	ENSG00000134717	basic transcription factor 3 like 4 [Source:HGNC Symbol;Acc:HGNC:30547]	-0.247951	0.0152156	1.81771
CCND2	ENSG00000118971	cyclin D2 [Source:HGNC Symbol;Acc:HGNC:1583]	-0.24812	0.0102741	1.98826
PLEKHJ1	ENSG00000104886	pleckstrin homology domain containing J1 [Source:HGNC Symbol;Acc:HGNC:18211]	-0.248386	0.0216951	1.66364
UROS	ENSG00000188690	uroporphyrinogen III synthase [Source:HGNC Symbol;Acc:HGNC:12592]	-0.275976	0.00184993	2.73284
MLST8	ENSG00000167965	MTOR associated protein, LST8 homolog [Source:HGNC Symbol;Acc:HGNC:24825]	-0.275734	0.00095979	3.01782
LSS	ENSG00000160285	lanosterol synthase [Source:HGNC Symbol;Acc:HGNC:6708]	-0.275466	0.00402429	2.39531
URB2	ENSG00000135763	URB2 ribosome biogenesis 2 homolog (S. cerevisiae) [Source:HGNC Symbol;Acc:HGNC:28967]	-0.274993	0.00127225	2.89543
LSM12	ENSG00000161654	LSM12 homolog [Source:HGNC Symbol;Acc:HGNC:26407]	-0.250362	0.0339783	1.4688
GRPEL1	ENSG00000109519	GrpE like 1, mitochondrial [Source:HGNC Symbol;Acc:HGNC:19696]	-0.274708	0.00254186	2.59485
GLRX5	ENSG00000182512	glutaredoxin 5 [Source:HGNC Symbol;Acc:HGNC:20134]	-0.274654	0.000997282	3.00118
ELP5	ENSG00000170291	elongator acetyltransferase complex subunit 5 [Source:HGNC Symbol;Acc:HGNC:30617]	-0.250643	0.0242835	1.61469
ESRRA	ENSG00000173153	estrogen related receptor alpha [Source:HGNC Symbol;Acc:HGNC:3471]	-0.250713	0.03486	1.45767
UQCC2	ENSG00000137288	ubiquinol-cytochrome c reductase complex assembly factor 2 [Source:HGNC Symbol;Acc:HGNC:21237]	-0.250939	0.0131656	1.88056
RITA1	ENSG00000139405	RBPJ interacting and tubulin associated 1 [Source:HGNC Symbol;Acc:HGNC:25925]	-0.274226	0.00551152	2.25873
NOB1	ENSG00000141101	NIN1 (RPN12) binding protein 1 homolog [Source:HGNC Symbol;Acc:HGNC:29540]	-0.251251	0.0127729	1.89371
AC116533.1	ENSG00000244398	ribosomal protein L36a (RPL36A) pseudogene	-0.274	0.00860433	2.06528
HOOK3	ENSG00000168172	hook microtubule tethering protein 3 [Source:HGNC Symbol;Acc:HGNC:23576]	-0.251372	0.02804	1.55222
POLE2	ENSG00000100479	DNA polymerase epsilon 2, accessory subunit [Source:HGNC Symbol;Acc:HGNC:9178]	-0.251494	0.0212446	1.67275
KDM1B	ENSG00000165097	lysine demethylase 1B [Source:HGNC Symbol;Acc:HGNC:21577]	-0.273534	0.00089463	3.04836
RHEB	ENSG00000106615	Ras homolog, mTORC1 binding [Source:HGNC Symbol;Acc:HGNC:10011]	-0.251743	0.0114439	1.94143
CDCA4	ENSG00000170779	cell division cycle associated 4 [Source:HGNC Symbol;Acc:HGNC:14625]	-0.273364	0.00298086	2.52566
RPARP-AS1	ENSG00000269609	RPARP antisense RNA 1 [Source:HGNC Symbol;Acc:HGNC:45238]	-0.251871	0.030287	1.51874
GPR63	ENSG00000112218	G protein-coupled receptor 63 [Source:HGNC Symbol;Acc:HGNC:13302]	-0.252042	0.0439528	1.35701
PPA1	ENSG00000180817	pyrophosphatase (inorganic) 1 [Source:HGNC Symbol;Acc:HGNC:9226]	-0.2713	0.00031249	3.50516
HNRNPA1P48	ENSG00000224578	heterogeneous nuclear ribonucleoprotein A1 pseudogene 48 [Source:HGNC Symbol;Acc:HGNC:48778]	-0.253039	0.0124167	1.90599
RPA3	ENSG00000106399	replication protein A3 [Source:HGNC Symbol;Acc:HGNC:10291]	-0.253136	0.0126321	1.89852
DNAAF2	ENSG00000165506	dynein axonemal assembly factor 2 [Source:HGNC Symbol;Acc:HGNC:20188]	-0.253249	0.032474	1.48846
MTAP	ENSG00000099810	methylthioadenosine phosphorylase [Source:HGNC Symbol;Acc:HGNC:7413]	-0.270607	0.00199028	2.70109
PODXL2	ENSG00000114631	podocalyxin like 2 [Source:HGNC Symbol;Acc:HGNC:17936]	-0.25334	0.013079	1.88342
CAMTA1	ENSG00000171735	calmodulin binding transcription activator 1 [Source:HGNC Symbol;Acc:HGNC:18806]	-0.270479	0.00390879	2.40796
FBXO17	ENSG00000269190	F-box protein 17 [Source:HGNC Symbol;Acc:HGNC:18754]	-0.253615	0.0173471	1.76077
DPY30	ENSG00000162961	dpy-30, histone methyltransferase complex regulatory subunit [Source:HGNC Symbol;Acc:HGNC:24590]	-0.253623	0.0237286	1.62473
DFFA	ENSG00000160049	DNA fragmentation factor subunit alpha [Source:HGNC Symbol;Acc:HGNC:2772]	-0.270156	0.00090814	3.04185
IDI1	ENSG00000067064	isopentenyl-diphosphate delta isomerase 1 [Source:HGNC Symbol;Acc:HGNC:5387]	-0.270133	0.00205447	2.6873
UBXN8	ENSG00000104691	UBX domain protein 8 [Source:HGNC Symbol;Acc:HGNC:30307]	-0.254515	0.0470233	1.32769
ENO1	ENSG00000074800	enolase 1 [Source:HGNC Symbol;Acc:HGNC:3350]	-0.26982	0.000475499	3.32285
SLC37A4	ENSG00000137700	solute carrier family 37 member 4 [Source:HGNC Symbol;Acc:HGNC:4061]	-0.254738	0.036856	1.43349
SNHG5	ENSG00000203875	small nucleolar RNA host gene 5 [Source:HGNC Symbol;Acc:HGNC:21026]	-0.255322	0.011381	1.94382
VASH1	ENSG00000071246	vasohibin 1 [Source:HGNC Symbol;Acc:HGNC:19964]	-0.255322	0.0286831	1.54237
C9orf40	ENSG00000135045	chromosome 9 open reading frame 40 [Source:HGNC Symbol;Acc:HGNC:23433]	-0.269763	0.00959623	2.0179
RABGGTB	ENSG00000137955	Rab geranylgeranyltransferase subunit beta [Source:HGNC Symbol;Acc:HGNC:9796]	-0.255616	0.024614	1.60882
HK2	ENSG00000159399	hexokinase 2 [Source:HGNC Symbol;Acc:HGNC:4923]	-0.269688	0.0015066	2.822
GEMIN7	ENSG00000142252	gem nuclear organelle associated protein 7 [Source:HGNC Symbol;Acc:HGNC:20045]	-0.25584	0.0329845	1.48169
C8orf82	ENSG00000213563	chromosome 8 open reading frame 82 [Source:HGNC Symbol;Acc:HGNC:33826]	-0.255906	0.0462299	1.33508
TSC22D3	ENSG00000157514	TSC22 domain family member 3 [Source:HGNC Symbol;Acc:HGNC:3051]	-0.256136	0.0226992	1.64399
MAGEF1	ENSG00000177383	MAGE family member F1 [Source:HGNC Symbol;Acc:HGNC:29639]	-0.26957	0.0090345	2.0441
NOP16	ENSG00000048162	NOP16 nucleolar protein [Source:HGNC Symbol;Acc:HGNC:26934]	-0.269006	0.00883379	2.05385
ALKBH2	ENSG00000189046	alkB homolog 2, alpha-ketoglutarate dependent dioxygenase [Source:HGNC Symbol;Acc:HGNC:32487]	-0.256341	0.0412968	1.38408
MPP7	ENSG00000150054	membrane palmitoylated protein 7 [Source:HGNC Symbol;Acc:HGNC:26542]	-0.256628	0.0448539	1.3482
MCTS1	ENSG00000232119	MCTS1, re-initiation and release factor [Source:HGNC Symbol;Acc:HGNC:23357]	-0.268948	0.00178117	2.7493
SLC25A37	ENSG00000147454	solute carrier family 25 member 37 [Source:HGNC Symbol;Acc:HGNC:29786]	-0.268823	0.00497627	2.3031
MTHFD1	ENSG00000100714	methylenetetrahydrofolate dehydrogenase, cyclohydrolase and formyltetrahydrofolate synthetase 1 [Source:HGNC Symbol;Acc:HGNC:7432]	-0.268799	0.000240242	3.61935
NSL1	ENSG00000117697	NSL1, MIS12 kinetochore complex component [Source:HGNC Symbol;Acc:HGNC:24548]	-0.268742	0.00393217	2.40537
FKBP4	ENSG00000004478	FK506 binding protein 4 [Source:HGNC Symbol;Acc:HGNC:3720]	-0.268623	0.00333749	2.47658
ADAT2	ENSG00000189007	adenosine deaminase, tRNA specific 2 [Source:HGNC Symbol;Acc:HGNC:21172]	-0.257541	0.0233762	1.63123
JTB	ENSG00000143543	jumping translocation breakpoint [Source:HGNC Symbol;Acc:HGNC:6201]	-0.257647	0.0335033	1.47491
FASN	ENSG00000169710	fatty acid synthase [Source:HGNC Symbol;Acc:HGNC:3594]	-0.268552	0.000337168	3.47215
RPL13	ENSG00000167526	ribosomal protein L13 [Source:HGNC Symbol;Acc:HGNC:10303]	-0.266989	0.00225253	2.64733
PYGL	ENSG00000100504	glycogen phosphorylase L [Source:HGNC Symbol;Acc:HGNC:9725]	-0.266453	0.000638354	3.19494
GPD1L	ENSG00000152642	glycerol-3-phosphate dehydrogenase 1 like [Source:HGNC Symbol;Acc:HGNC:28956]	-0.266149	0.00426741	2.36984
PRKX	ENSG00000183943	protein kinase X-linked [Source:HGNC Symbol;Acc:HGNC:9441]	-0.266022	0.00317855	2.49777
DNAAF5	ENSG00000164818	dynein axonemal assembly factor 5 [Source:HGNC Symbol;Acc:HGNC:26013]	-0.26595	0.000952633	3.02107
FARSB	ENSG00000116120	phenylalanyl-tRNA synthetase subunit beta [Source:HGNC Symbol;Acc:HGNC:17800]	-0.265481	0.00110933	2.95494
INTS13	ENSG00000064102	integrator complex subunit 13 [Source:HGNC Symbol;Acc:HGNC:20174]	-0.265467	0.00158334	2.80042
KLF16	ENSG00000129911	Kruppel like factor 16 [Source:HGNC Symbol;Acc:HGNC:16857]	-0.258934	0.0194228	1.71169
COA1	ENSG00000106603	cytochrome c oxidase assembly factor 1 homolog [Source:HGNC Symbol;Acc:HGNC:21868]	-0.26463	0.00841955	2.07471
SNTA1	ENSG00000101400	syntrophin alpha 1 [Source:HGNC Symbol;Acc:HGNC:11167]	-0.259095	0.0309829	1.50888
SLC29A2	ENSG00000174669	solute carrier family 29 member 2 [Source:HGNC Symbol;Acc:HGNC:11004]	-0.25942	0.0171406	1.76597
CRLS1	ENSG00000088766	cardiolipin synthase 1 [Source:HGNC Symbol;Acc:HGNC:16148]	-0.25964	0.0122539	1.91173
LYAR	ENSG00000145220	Ly1 antibody reactive [Source:HGNC Symbol;Acc:HGNC:26021]	-0.264128	0.00691429	2.16025
AK2	ENSG00000004455	adenylate kinase 2 [Source:HGNC Symbol;Acc:HGNC:362]	-0.263761	0.000216763	3.66402
TSEN2	ENSG00000154743	tRNA splicing endonuclease subunit 2 [Source:HGNC Symbol;Acc:HGNC:28422]	-0.259992	0.0121634	1.91494
DNAJC19	ENSG00000205981	DnaJ heat shock protein family (Hsp40) member C19 [Source:HGNC Symbol;Acc:HGNC:30528]	-0.260087	0.0220803	1.65599
FBL	ENSG00000105202	fibrillarin [Source:HGNC Symbol;Acc:HGNC:3599]	-0.263603	0.0074869	2.1257
ID4	ENSG00000172201	inhibitor of DNA binding 4, HLH protein [Source:HGNC Symbol;Acc:HGNC:5363]	-0.260536	0.016752	1.77593
CPNE1	ENSG00000214078	copine 1 [Source:HGNC Symbol;Acc:HGNC:2314]	-0.263232	0.00261924	2.58182
PA2G4	ENSG00000170515	proliferation-associated 2G4 [Source:HGNC Symbol;Acc:HGNC:8550]	-0.26292	0.000775614	3.11035
GTF2H3	ENSG00000111358	general transcription factor IIH subunit 3 [Source:HGNC Symbol;Acc:HGNC:4657]	-0.261209	0.01207	1.91829
SMAD6	ENSG00000137834	SMAD family member 6 [Source:HGNC Symbol;Acc:HGNC:6772]	-0.262683	0.0065857	2.1814
RRP1	ENSG00000160214	ribosomal RNA processing 1 [Source:HGNC Symbol;Acc:HGNC:18785]	-0.262575	0.00160685	2.79402
RIOX2	ENSG00000170854	ribosomal oxygenase 2 [Source:HGNC Symbol;Acc:HGNC:19441]	-0.261924	0.00207954	2.68203
JAGN1	ENSG00000171135	jagunal homolog 1 [Source:HGNC Symbol;Acc:HGNC:26926]	-0.261547	0.00983294	2.00732
CDC37L1	ENSG00000106993	cell division cycle 37 like 1 [Source:HGNC Symbol;Acc:HGNC:17179]	-0.26171	0.0499547	1.30142
MIGA1	ENSG00000180488	mitoguardin 1 [Source:HGNC Symbol;Acc:HGNC:24741]	-0.261802	0.0318408	1.49702
AK4	ENSG00000162433	adenylate kinase 4 [Source:HGNC Symbol;Acc:HGNC:363]	-0.2615	0.00357354	2.4469
RRP9	ENSG00000114767	ribosomal RNA processing 9, U3 small nucleolar RNA binding protein [Source:HGNC Symbol;Acc:HGNC:16829]	-0.262116	0.0100498	1.99784
SCFD2	ENSG00000184178	sec1 family domain containing 2 [Source:HGNC Symbol;Acc:HGNC:30676]	-0.262389	0.0187194	1.72771
C19orf48	ENSG00000167747	chromosome 19 open reading frame 48 [Source:HGNC Symbol;Acc:HGNC:29667]	-0.261425	0.00175078	2.75677
RPL29	ENSG00000162244	ribosomal protein L29 [Source:HGNC Symbol;Acc:HGNC:10331]	-0.261296	0.00214723	2.66812
PRPS2	ENSG00000101911	phosphoribosyl pyrophosphate synthetase 2 [Source:HGNC Symbol;Acc:HGNC:9465]	-0.260964	0.00818137	2.08717
PNPLA3	ENSG00000100344	patatin like phospholipase domain containing 3 [Source:HGNC Symbol;Acc:HGNC:18590]	-0.263187	0.0442832	1.35376
PTGES2	ENSG00000148334	prostaglandin E synthase 2 [Source:HGNC Symbol;Acc:HGNC:17822]	-0.26064	0.00268875	2.57045
L3MBTL3	ENSG00000198945	L3MBTL3, histone methyl-lysine binding protein [Source:HGNC Symbol;Acc:HGNC:23035]	-0.263288	0.0266658	1.57405
ADSS	ENSG00000035687	adenylosuccinate synthase [Source:HGNC Symbol;Acc:HGNC:292]	-0.260218	0.000868204	3.06138
RPL18	ENSG00000063177	ribosomal protein L18 [Source:HGNC Symbol;Acc:HGNC:10310]	-0.259829	0.00123784	2.90734
ERH	ENSG00000100632	ERH, mRNA splicing and mitosis factor [Source:HGNC Symbol;Acc:HGNC:3447]	-0.25965	0.00190736	2.71957
CACYBP	ENSG00000116161	calcyclin binding protein [Source:HGNC Symbol;Acc:HGNC:30423]	-0.259035	0.000720755	3.14221
TMEM70	ENSG00000175606	transmembrane protein 70 [Source:HGNC Symbol;Acc:HGNC:26050]	-0.264999	0.0265839	1.57538
HOXA13	ENSG00000106031	homeobox A13 [Source:HGNC Symbol;Acc:HGNC:5102]	-0.265082	0.0230611	1.63712
KNOP1	ENSG00000103550	lysine rich nucleolar protein 1 [Source:HGNC Symbol;Acc:HGNC:34404]	-0.265382	0.0118512	1.92624
TSR1	ENSG00000167721	TSR1, ribosome maturation factor [Source:HGNC Symbol;Acc:HGNC:25542]	-0.258832	0.00120249	2.91992
ARPIN	ENSG00000242498	actin related protein 2/3 complex inhibitor [Source:HGNC Symbol;Acc:HGNC:28782]	-0.258584	0.00834483	2.07858
NSA2	ENSG00000164346	NSA2, ribosome biogenesis homolog [Source:HGNC Symbol;Acc:HGNC:30728]	-0.265643	0.0200407	1.69809
THOC6	ENSG00000131652	THO complex 6 [Source:HGNC Symbol;Acc:HGNC:28369]	-0.265883	0.0161795	1.79104
RRP7A	ENSG00000189306	ribosomal RNA processing 7 homolog A [Source:HGNC Symbol;Acc:HGNC:24286]	-0.258322	0.00205819	2.68652
WDR43	ENSG00000163811	WD repeat domain 43 [Source:HGNC Symbol;Acc:HGNC:28945]	-0.258278	0.00154045	2.81235
BMP7	ENSG00000101144	bone morphogenetic protein 7 [Source:HGNC Symbol;Acc:HGNC:1074]	-0.258173	0.00714608	2.14593
PHB	ENSG00000167085	prohibitin [Source:HGNC Symbol;Acc:HGNC:8912]	-0.257948	0.0015936	2.79762
FSD1	ENSG00000105255	fibronectin type III and SPRY domain containing 1 [Source:HGNC Symbol;Acc:HGNC:13745]	-0.266937	0.0110202	1.95781
PGP	ENSG00000184207	phosphoglycolate phosphatase [Source:HGNC Symbol;Acc:HGNC:8909]	-0.257865	0.00665104	2.17711
TMEM120B	ENSG00000188735	transmembrane protein 120B [Source:HGNC Symbol;Acc:HGNC:32008]	-0.267487	0.0123962	1.90671
ZC3HAV1L	ENSG00000146858	zinc finger CCCH-type containing, antiviral 1 like [Source:HGNC Symbol;Acc:HGNC:22423]	-0.268386	0.0173429	1.76088
WDR77	ENSG00000116455	WD repeat domain 77 [Source:HGNC Symbol;Acc:HGNC:29652]	-0.257815	0.00537208	2.26986
PUM3	ENSG00000080608	pumilio RNA binding family member 3 [Source:HGNC Symbol;Acc:HGNC:29676]	-0.257069	0.00558988	2.2526
MPST	ENSG00000128309	mercaptopyruvate sulfurtransferase [Source:HGNC Symbol;Acc:HGNC:7223]	-0.256967	0.00635177	2.19711
TMUB1	ENSG00000164897	transmembrane and ubiquitin like domain containing 1 [Source:HGNC Symbol;Acc:HGNC:21709]	-0.256936	0.00626711	2.20293
TKT	ENSG00000163931	transketolase [Source:HGNC Symbol;Acc:HGNC:11834]	-0.256926	0.00188559	2.72455
PUS7	ENSG00000091127	pseudouridylate synthase 7 [Source:HGNC Symbol;Acc:HGNC:26033]	-0.256692	0.00312386	2.50531
NUTF2	ENSG00000102898	nuclear transport factor 2 [Source:HGNC Symbol;Acc:HGNC:13722]	-0.256182	0.00194485	2.71111
PFDN2	ENSG00000143256	prefoldin subunit 2 [Source:HGNC Symbol;Acc:HGNC:8867]	-0.269445	0.0186239	1.72993
OSBPL1A	ENSG00000141447	oxysterol binding protein like 1A [Source:HGNC Symbol;Acc:HGNC:16398]	-0.256137	0.00746373	2.12704
ATP5PO	ENSG00000241837	ATP synthase peripheral stalk subunit OSCP [Source:HGNC Symbol;Acc:HGNC:850]	-0.255773	0.00882352	2.05436
RPL30	ENSG00000156482	ribosomal protein L30 [Source:HGNC Symbol;Acc:HGNC:10333]	-0.255398	0.00490034	2.30977
LAGE3	ENSG00000196976	L antigen family member 3 [Source:HGNC Symbol;Acc:HGNC:26058]	-0.269779	0.0145701	1.83654
BTF3	ENSG00000145741	basic transcription factor 3 [Source:HGNC Symbol;Acc:HGNC:1125]	-0.254567	0.00227143	2.6437
POLR2F	ENSG00000100142	RNA polymerase II subunit F [Source:HGNC Symbol;Acc:HGNC:9193]	-0.254346	0.00624175	2.20469
CNBP	ENSG00000169714	CCHC-type zinc finger nucleic acid binding protein [Source:HGNC Symbol;Acc:HGNC:13164]	-0.253859	0.00107822	2.96729
OSTC	ENSG00000198856	oligosaccharyltransferase complex non-catalytic subunit [Source:HGNC Symbol;Acc:HGNC:24448]	-0.253547	0.00619791	2.20775
EIF4E	ENSG00000151247	eukaryotic translation initiation factor 4E [Source:HGNC Symbol;Acc:HGNC:3287]	-0.253335	0.00331325	2.47975
TRIB3	ENSG00000101255	tribbles pseudokinase 3 [Source:HGNC Symbol;Acc:HGNC:16228]	-0.271005	0.0232132	1.63427
ATP5F1D	ENSG00000099624	ATP synthase F1 subunit delta [Source:HGNC Symbol;Acc:HGNC:837]	-0.252939	0.00857719	2.06665
GPR27	ENSG00000170837	G protein-coupled receptor 27 [Source:HGNC Symbol;Acc:HGNC:4482]	-0.272088	0.0186262	1.72988
CCDC167	ENSG00000198937	coiled-coil domain containing 167 [Source:HGNC Symbol;Acc:HGNC:21239]	-0.272094	0.0141624	1.84886
LAMTOR2	ENSG00000116586	late endosomal/lysosomal adaptor, MAPK and MTOR activator 2 [Source:HGNC Symbol;Acc:HGNC:29796]	-0.272298	0.025397	1.59522
TTC39C	ENSG00000168234	tetratricopeptide repeat domain 39C [Source:HGNC Symbol;Acc:HGNC:26595]	-0.273223	0.0196706	1.70618
PITX1	ENSG00000069011	paired like homeodomain 1 [Source:HGNC Symbol;Acc:HGNC:9004]	-0.251775	0.00630321	2.20044
SS18L2	ENSG00000008324	SS18 like 2 [Source:HGNC Symbol;Acc:HGNC:15593]	-0.273476	0.0245137	1.61059
MRPL39	ENSG00000154719	mitochondrial ribosomal protein L39 [Source:HGNC Symbol;Acc:HGNC:14027]	-0.273491	0.0168843	1.77252
BANF1	ENSG00000175334	barrier to autointegration factor 1 [Source:HGNC Symbol;Acc:HGNC:17397]	-0.251606	0.00364443	2.43837
KIAA1211	ENSG00000109265	KIAA1211 [Source:HGNC Symbol;Acc:HGNC:29219]	-0.2739	0.0325177	1.48788
PCBP1	ENSG00000169564	poly(rC) binding protein 1 [Source:HGNC Symbol;Acc:HGNC:8647]	-0.251363	0.00208042	2.68185
C1QBP	ENSG00000108561	complement C1q binding protein [Source:HGNC Symbol;Acc:HGNC:1243]	-0.251124	0.00580362	2.2363
KHDRBS3	ENSG00000131773	KH RNA binding domain containing, signal transduction associated 3 [Source:HGNC Symbol;Acc:HGNC:18117]	-0.274261	0.0318606	1.49675
CLPP	ENSG00000125656	caseinolytic mitochondrial matrix peptidase proteolytic subunit [Source:HGNC Symbol;Acc:HGNC:2084]	-0.250546	0.00439042	2.35749
RPL9	ENSG00000163682	ribosomal protein L9 [Source:HGNC Symbol;Acc:HGNC:10369]	-0.250534	0.00910635	2.04066
RHOBTB3	ENSG00000164292	Rho related BTB domain containing 3 [Source:HGNC Symbol;Acc:HGNC:18757]	-0.250124	0.00807584	2.09281
DTD1	ENSG00000125821	D-tyrosyl-tRNA deacylase 1 [Source:HGNC Symbol;Acc:HGNC:16219]	-0.27519	0.0222032	1.65358
SPTBN2	ENSG00000173898	spectrin beta, non-erythrocytic 2 [Source:HGNC Symbol;Acc:HGNC:11276]	-0.248628	0.00402145	2.39562
SLC29A1	ENSG00000112759	solute carrier family 29 member 1 (Augustine blood group) [Source:HGNC Symbol;Acc:HGNC:11003]	-0.248618	0.00416531	2.38035
WDR89	ENSG00000140006	WD repeat domain 89 [Source:HGNC Symbol;Acc:HGNC:20489]	-0.275752	0.0355903	1.44867
DFFB	ENSG00000169598	DNA fragmentation factor subunit beta [Source:HGNC Symbol;Acc:HGNC:2773]	-0.275919	0.0177718	1.75027
PRPS1	ENSG00000147224	phosphoribosyl pyrophosphate synthetase 1 [Source:HGNC Symbol;Acc:HGNC:9462]	-0.248527	0.00143158	2.84418
PCNP	ENSG00000081154	PEST proteolytic signal containing nuclear protein [Source:HGNC Symbol;Acc:HGNC:30023]	-0.276324	0.0291013	1.53609
ZFAND1	ENSG00000104231	zinc finger AN1-type containing 1 [Source:HGNC Symbol;Acc:HGNC:25858]	-0.276831	0.028156	1.55043
CTSC	ENSG00000109861	cathepsin C [Source:HGNC Symbol;Acc:HGNC:2528]	-0.247944	0.00501788	2.29948
SOX4	ENSG00000124766	SRY-box 4 [Source:HGNC Symbol;Acc:HGNC:11200]	-0.247753	0.00675789	2.17019
HPF1	ENSG00000056050	histone PARylation factor 1 [Source:HGNC Symbol;Acc:HGNC:26051]	-0.246804	0.0085348	2.06881
TRIB1	ENSG00000173334	tribbles pseudokinase 1 [Source:HGNC Symbol;Acc:HGNC:16891]	-0.277213	0.0142356	1.84662
MRPL41	ENSG00000182154	mitochondrial ribosomal protein L41 [Source:HGNC Symbol;Acc:HGNC:14492]	-0.2467	0.00755245	2.12191
DAAM2	ENSG00000146122	dishevelled associated activator of morphogenesis 2 [Source:HGNC Symbol;Acc:HGNC:18143]	-0.277435	0.0478063	1.32052
PSMG1	ENSG00000183527	proteasome assembly chaperone 1 [Source:HGNC Symbol;Acc:HGNC:3043]	-0.246596	0.00433288	2.36322
WDR75	ENSG00000115368	WD repeat domain 75 [Source:HGNC Symbol;Acc:HGNC:25725]	-0.246574	0.00360118	2.44356
RPS16	ENSG00000105193	ribosomal protein S16 [Source:HGNC Symbol;Acc:HGNC:10396]	-0.246443	0.00354023	2.45097
ZNF280C	ENSG00000056277	zinc finger protein 280C [Source:HGNC Symbol;Acc:HGNC:25955]	-0.277922	0.0109204	1.96176
DPM2	ENSG00000136908	dolichyl-phosphate mannosyltransferase subunit 2, regulatory [Source:HGNC Symbol;Acc:HGNC:3006]	-0.246317	0.00620861	2.20701
PRPF19	ENSG00000110107	pre-mRNA processing factor 19 [Source:HGNC Symbol;Acc:HGNC:17896]	-0.246051	0.00262569	2.58076
TIGD5	ENSG00000179886	tigger transposable element derived 5 [Source:HGNC Symbol;Acc:HGNC:18336]	-0.278188	0.0323048	1.49073
RNF125	ENSG00000101695	ring finger protein 125 [Source:HGNC Symbol;Acc:HGNC:21150]	-0.278237	0.0159488	1.79727
WDR12	ENSG00000138442	WD repeat domain 12 [Source:HGNC Symbol;Acc:HGNC:14098]	-0.245802	0.00416369	2.38052
CENPH	ENSG00000153044	centromere protein H [Source:HGNC Symbol;Acc:HGNC:17268]	-0.278678	0.0280557	1.55198
MCM6	ENSG00000076003	minichromosome maintenance complex component 6 [Source:HGNC Symbol;Acc:HGNC:6949]	-0.245519	0.0046182	2.33553
NFIL3	ENSG00000165030	nuclear factor, interleukin 3 regulated [Source:HGNC Symbol;Acc:HGNC:7787]	-0.27924	0.039562	1.40272
CDK4	ENSG00000135446	cyclin dependent kinase 4 [Source:HGNC Symbol;Acc:HGNC:1773]	-0.245208	0.00398905	2.39913
RPL37A	ENSG00000197756	ribosomal protein L37a [Source:HGNC Symbol;Acc:HGNC:10348]	-0.243972	0.00642804	2.19192
MRPS16	ENSG00000182180	mitochondrial ribosomal protein S16 [Source:HGNC Symbol;Acc:HGNC:14048]	-0.243956	0.0039599	2.40232
UNG	ENSG00000076248	uracil DNA glycosylase [Source:HGNC Symbol;Acc:HGNC:12572]	-0.24379	0.00294751	2.53054
MPLKIP	ENSG00000168303	M-phase specific PLK1 interacting protein [Source:HGNC Symbol;Acc:HGNC:16002]	-0.280036	0.0158904	1.79887
MCRIP1	ENSG00000225663	MAPK regulated corepressor interacting protein 1 [Source:HGNC Symbol;Acc:HGNC:28007]	-0.280463	0.0419177	1.3776
CDC123	ENSG00000151465	cell division cycle 123 [Source:HGNC Symbol;Acc:HGNC:16827]	-0.243524	0.00463079	2.33435
C1orf122	ENSG00000197982	chromosome 1 open reading frame 122 [Source:HGNC Symbol;Acc:HGNC:24789]	-0.281059	0.0172348	1.76359
TRAP1	ENSG00000126602	TNF receptor associated protein 1 [Source:HGNC Symbol;Acc:HGNC:16264]	-0.243478	0.00270722	2.56748
AHCYL1	ENSG00000168710	adenosylhomocysteinase like 1 [Source:HGNC Symbol;Acc:HGNC:344]	-0.243418	0.00325415	2.48756
FAM129B	ENSG00000136830	family with sequence similarity 129 member B [Source:HGNC Symbol;Acc:HGNC:25282]	-0.242689	0.00891212	2.05002
EEF1B2P3	ENSG00000232472	eukaryotic translation elongation factor 1 beta 2 pseudogene 3 [Source:HGNC Symbol;Acc:HGNC:3210]	-0.281668	0.0271672	1.56595
LARS	ENSG00000133706	leucyl-tRNA synthetase [Source:HGNC Symbol;Acc:HGNC:6512]	-0.242659	0.00187509	2.72698
SLITRK5	ENSG00000165300	SLIT and NTRK like family member 5 [Source:HGNC Symbol;Acc:HGNC:20295]	-0.242039	0.00755408	2.12182
NPM1	ENSG00000181163	nucleophosmin 1 [Source:HGNC Symbol;Acc:HGNC:7910]	-0.241926	0.00139184	2.85641
MAPKAPK5-AS1	ENSG00000234608	MAPKAPK5 antisense RNA 1 [Source:HGNC Symbol;Acc:HGNC:24091]	-0.282517	0.0161143	1.79279
NCBP2	ENSG00000114503	nuclear cap binding protein subunit 2 [Source:HGNC Symbol;Acc:HGNC:7659]	-0.241477	0.0031024	2.5083
MARS	ENSG00000166986	methionyl-tRNA synthetase [Source:HGNC Symbol;Acc:HGNC:6898]	-0.241429	0.0027927	2.55398
ARMC10	ENSG00000170632	armadillo repeat containing 10 [Source:HGNC Symbol;Acc:HGNC:21706]	-0.28323	0.0105488	1.9768
RANBP1	ENSG00000099901	RAN binding protein 1 [Source:HGNC Symbol;Acc:HGNC:9847]	-0.241389	0.00103858	2.98356
HMGN1	ENSG00000205581	high mobility group nucleosome binding domain 1 [Source:HGNC Symbol;Acc:HGNC:4984]	-0.240617	0.00130153	2.88555
UBE2T	ENSG00000077152	ubiquitin conjugating enzyme E2 T [Source:HGNC Symbol;Acc:HGNC:25009]	-0.239887	0.00569461	2.24454
PDSS1	ENSG00000148459	decaprenyl diphosphate synthase subunit 1 [Source:HGNC Symbol;Acc:HGNC:17759]	-0.28378	0.0180252	1.74412
GRHPR	ENSG00000137106	glyoxylate and hydroxypyruvate reductase [Source:HGNC Symbol;Acc:HGNC:4570]	-0.238326	0.0077811	2.10896
PTBP2	ENSG00000117569	polypyrimidine tract binding protein 2 [Source:HGNC Symbol;Acc:HGNC:17662]	-0.284722	0.0310907	1.50737
P2RY1	ENSG00000169860	purinergic receptor P2Y1 [Source:HGNC Symbol;Acc:HGNC:8539]	-0.284946	0.0148623	1.82791
TRABD	ENSG00000170638	TraB domain containing [Source:HGNC Symbol;Acc:HGNC:28805]	-0.238212	0.00726922	2.13851
TMEM14C	ENSG00000111843	transmembrane protein 14C [Source:HGNC Symbol;Acc:HGNC:20952]	-0.237993	0.00460641	2.33664
SSU72	ENSG00000160075	SSU72 homolog, RNA polymerase II CTD phosphatase [Source:HGNC Symbol;Acc:HGNC:25016]	-0.237687	0.00608437	2.21578
PGM2	ENSG00000169299	phosphoglucomutase 2 [Source:HGNC Symbol;Acc:HGNC:8906]	-0.237332	0.00829404	2.08123
RGS16	ENSG00000143333	regulator of G protein signaling 16 [Source:HGNC Symbol;Acc:HGNC:9997]	-0.28606	0.0345347	1.46174
TUBA1B	ENSG00000123416	tubulin alpha 1b [Source:HGNC Symbol;Acc:HGNC:18809]	-0.23731	0.00264327	2.57786
PDK1	ENSG00000152256	pyruvate dehydrogenase kinase 1 [Source:HGNC Symbol;Acc:HGNC:8809]	-0.286888	0.0126746	1.89706
STRADB	ENSG00000082146	STE20-related kinase adaptor beta [Source:HGNC Symbol;Acc:HGNC:13205]	-0.237042	0.00793526	2.10044
REX1BD	ENSG00000006015	required for excision 1-B domain containing [Source:HGNC Symbol;Acc:HGNC:26098]	-0.287508	0.0271204	1.5667
HNRNPKP4	ENSG00000243547	heterogeneous nuclear ribonucleoprotein K pseudogene 4 [Source:HGNC Symbol;Acc:HGNC:42377]	-0.287813	0.0416722	1.38015
PNPLA4	ENSG00000006757	patatin like phospholipase domain containing 4 [Source:HGNC Symbol;Acc:HGNC:24887]	-0.287983	0.0314191	1.50281
SSRP1	ENSG00000149136	structure specific recognition protein 1 [Source:HGNC Symbol;Acc:HGNC:11327]	-0.236812	0.00540295	2.26737
CLNS1A	ENSG00000074201	chloride nucleotide-sensitive channel 1A [Source:HGNC Symbol;Acc:HGNC:2080]	-0.233636	0.00126418	2.89819
ZNF768	ENSG00000169957	zinc finger protein 768 [Source:HGNC Symbol;Acc:HGNC:26273]	-0.232643	0.00769345	2.11388
BPHL	ENSG00000137274	biphenyl hydrolase like [Source:HGNC Symbol;Acc:HGNC:1094]	-0.288314	0.0384082	1.41558
TMEM14B	ENSG00000137210	transmembrane protein 14B [Source:HGNC Symbol;Acc:HGNC:21384]	-0.232142	0.00866964	2.062
RNASEH2C	ENSG00000172922	ribonuclease H2 subunit C [Source:HGNC Symbol;Acc:HGNC:24116]	-0.231966	0.00618844	2.20842
SERGEF	ENSG00000129158	secretion regulating guanine nucleotide exchange factor [Source:HGNC Symbol;Acc:HGNC:17499]	-0.288515	0.0405015	1.39253
PRMT5	ENSG00000100462	protein arginine methyltransferase 5 [Source:HGNC Symbol;Acc:HGNC:10894]	-0.230448	0.00414641	2.38233
GNB1L	ENSG00000185838	G protein subunit beta 1 like [Source:HGNC Symbol;Acc:HGNC:4397]	-0.288594	0.0294619	1.53074
MCMBP	ENSG00000197771	minichromosome maintenance complex binding protein [Source:HGNC Symbol;Acc:HGNC:25782]	-0.230108	0.00326368	2.48629
NAMPT	ENSG00000105835	nicotinamide phosphoribosyltransferase [Source:HGNC Symbol;Acc:HGNC:30092]	-0.229637	0.00955554	2.01974
PDE4A	ENSG00000065989	phosphodiesterase 4A [Source:HGNC Symbol;Acc:HGNC:8780]	-0.288904	0.0160568	1.79434
UBL4A	ENSG00000102178	ubiquitin like 4A [Source:HGNC Symbol;Acc:HGNC:12505]	-0.22931	0.00852201	2.06946
BCAS2	ENSG00000116752	BCAS2, pre-mRNA processing factor [Source:HGNC Symbol;Acc:HGNC:975]	-0.289197	0.0205737	1.68669
NCL	ENSG00000115053	nucleolin [Source:HGNC Symbol;Acc:HGNC:7667]	-0.228879	0.00347921	2.45852
NDUFAF2	ENSG00000164182	NADH:ubiquinone oxidoreductase complex assembly factor 2 [Source:HGNC Symbol;Acc:HGNC:28086]	-0.289709	0.0119196	1.92374
COX7C	ENSG00000127184	cytochrome c oxidase subunit 7C [Source:HGNC Symbol;Acc:HGNC:2292]	-0.228572	0.00953481	2.02069
SRI	ENSG00000075142	sorcin [Source:HGNC Symbol;Acc:HGNC:11292]	-0.22855	0.00946711	2.02378
SESN2	ENSG00000130766	sestrin 2 [Source:HGNC Symbol;Acc:HGNC:20746]	-0.228406	0.00617245	2.20954
RPUSD2	ENSG00000166133	RNA pseudouridylate synthase domain containing 2 [Source:HGNC Symbol;Acc:HGNC:24180]	-0.290271	0.0149802	1.82448
C16orf91	ENSG00000174109	chromosome 16 open reading frame 91 [Source:HGNC Symbol;Acc:HGNC:27558]	-0.290508	0.0178209	1.74907
SLC25A1	ENSG00000100075	solute carrier family 25 member 1 [Source:HGNC Symbol;Acc:HGNC:10979]	-0.22812	0.00741825	2.1297
ENTR1	ENSG00000165689	endosome associated trafficking regulator 1 [Source:HGNC Symbol;Acc:HGNC:10667]	-0.227815	0.00381781	2.41819
CDK5R1	ENSG00000176749	cyclin dependent kinase 5 regulatory subunit 1 [Source:HGNC Symbol;Acc:HGNC:1775]	-0.291385	0.0177077	1.75184
FYN	ENSG00000010810	FYN proto-oncogene, Src family tyrosine kinase [Source:HGNC Symbol;Acc:HGNC:4037]	-0.227768	0.00776794	2.10969
SMS	ENSG00000102172	spermine synthase [Source:HGNC Symbol;Acc:HGNC:11123]	-0.227362	0.00500424	2.30066
OAZ1	ENSG00000104904	ornithine decarboxylase antizyme 1 [Source:HGNC Symbol;Acc:HGNC:8095]	-0.227099	0.00158785	2.79919
TARBP1	ENSG00000059588	TAR (HIV-1) RNA binding protein 1 [Source:HGNC Symbol;Acc:HGNC:11568]	-0.227033	0.00422993	2.37367
EMC2	ENSG00000104412	ER membrane protein complex subunit 2 [Source:HGNC Symbol;Acc:HGNC:28963]	-0.292229	0.0109359	1.96114
PFAS	ENSG00000178921	phosphoribosylformylglycinamidine synthase [Source:HGNC Symbol;Acc:HGNC:8863]	-0.226885	0.00556173	2.25479
POLR2I	ENSG00000105258	RNA polymerase II subunit I [Source:HGNC Symbol;Acc:HGNC:9196]	-0.29295	0.0359346	1.44449
PAICS	ENSG00000128050	phosphoribosylaminoimidazole carboxylase and phosphoribosylaminoimidazolesuccinocarboxamide synthase [Source:HGNC Symbol;Acc:HGNC:8587]	-0.226771	0.00195336	2.70922
RPLP0	ENSG00000089157	ribosomal protein lateral stalk subunit P0 [Source:HGNC Symbol;Acc:HGNC:10371]	-0.226608	0.00784244	2.10555
TRMT11	ENSG00000066651	tRNA methyltransferase 11 homolog [Source:HGNC Symbol;Acc:HGNC:21080]	-0.293925	0.0101884	1.99189
FAM86DP	ENSG00000244026	family with sequence similarity 86 member D, pseudogene [Source:HGNC Symbol;Acc:HGNC:32659]	-0.294145	0.0317811	1.49783
ADSL	ENSG00000239900	adenylosuccinate lyase [Source:HGNC Symbol;Acc:HGNC:291]	-0.294419	0.031292	1.50457
RPL6	ENSG00000089009	ribosomal protein L6 [Source:HGNC Symbol;Acc:HGNC:10362]	-0.226016	0.00362364	2.44085
RNPS1	ENSG00000205937	RNA binding protein with serine rich domain 1 [Source:HGNC Symbol;Acc:HGNC:10080]	-0.225454	0.00450585	2.34622
AC074117.1	ENSG00000234072	uncharacterized LOC105374363 [Source:NCBI gene;Acc:105374363]	-0.295198	0.0257601	1.58905
TARS	ENSG00000113407	threonyl-tRNA synthetase [Source:HGNC Symbol;Acc:HGNC:11572]	-0.225431	0.00522872	2.2816
DESI1	ENSG00000100418	desumoylating isopeptidase 1 [Source:HGNC Symbol;Acc:HGNC:24577]	-0.225259	0.00477647	2.32089
TRIM27	ENSG00000204713	tripartite motif containing 27 [Source:HGNC Symbol;Acc:HGNC:9975]	-0.225198	0.00825421	2.08332
MMS19	ENSG00000155229	MMS19 homolog, cytosolic iron-sulfur assembly component [Source:HGNC Symbol;Acc:HGNC:13824]	-0.224588	0.00769295	2.11391
HSPD1	ENSG00000144381	heat shock protein family D (Hsp60) member 1 [Source:HGNC Symbol;Acc:HGNC:5261]	-0.224376	0.000842754	3.0743
C12orf73	ENSG00000204954	chromosome 12 open reading frame 73 [Source:HGNC Symbol;Acc:HGNC:34450]	-0.295372	0.026491	1.5769
UQCRFS1	ENSG00000169021	ubiquinol-cytochrome c reductase, Rieske iron-sulfur polypeptide 1 [Source:HGNC Symbol;Acc:HGNC:12587]	-0.224333	0.00933343	2.02996
DDX18	ENSG00000088205	DEAD-box helicase 18 [Source:HGNC Symbol;Acc:HGNC:2741]	-0.223885	0.00627189	2.2026
BZW2	ENSG00000136261	basic leucine zipper and W2 domains 2 [Source:HGNC Symbol;Acc:HGNC:18808]	-0.223593	0.00875652	2.05767
ASIC1	ENSG00000110881	acid sensing ion channel subunit 1 [Source:HGNC Symbol;Acc:HGNC:100]	-0.297303	0.0245979	1.6091
GALK1	ENSG00000108479	galactokinase 1 [Source:HGNC Symbol;Acc:HGNC:4118]	-0.297334	0.0100169	1.99927
AC125807.2	ENSG00000250899	novel transcript	-0.297352	0.0191768	1.71722
BCCIP	ENSG00000107949	BRCA2 and CDKN1A interacting protein [Source:HGNC Symbol;Acc:HGNC:978]	-0.222306	0.00558677	2.25284
TRMT10C	ENSG00000174173	tRNA methyltransferase 10C, mitochondrial RNase P subunit [Source:HGNC Symbol;Acc:HGNC:26022]	-0.221231	0.00675115	2.17062
CBX3	ENSG00000122565	chromobox 3 [Source:HGNC Symbol;Acc:HGNC:1553]	-0.221036	0.00397001	2.40121
METAP1	ENSG00000164024	methionyl aminopeptidase 1 [Source:HGNC Symbol;Acc:HGNC:15789]	-0.220279	0.00871079	2.05994
GTPBP4	ENSG00000107937	GTP binding protein 4 [Source:HGNC Symbol;Acc:HGNC:21535]	-0.219986	0.00544134	2.26429
PPAT	ENSG00000128059	phosphoribosyl pyrophosphate amidotransferase [Source:HGNC Symbol;Acc:HGNC:9238]	-0.219474	0.00945565	2.02431
C19orf70	ENSG00000174917	chromosome 19 open reading frame 70 [Source:HGNC Symbol;Acc:HGNC:33702]	-0.298091	0.0164846	1.78292
COA7	ENSG00000162377	cytochrome c oxidase assembly factor 7 (putative) [Source:HGNC Symbol;Acc:HGNC:25716]	-0.219261	0.00626253	2.20325
MDH2	ENSG00000146701	malate dehydrogenase 2 [Source:HGNC Symbol;Acc:HGNC:6971]	-0.21909	0.00929925	2.03155
CDV3	ENSG00000091527	CDV3 homolog [Source:HGNC Symbol;Acc:HGNC:26928]	-0.218659	0.00403172	2.39451
MRPS18A	ENSG00000096080	mitochondrial ribosomal protein S18A [Source:HGNC Symbol;Acc:HGNC:14515]	-0.298838	0.0215463	1.66663
SLC39A14	ENSG00000104635	solute carrier family 39 member 14 [Source:HGNC Symbol;Acc:HGNC:20858]	-0.218408	0.00650847	2.18652
COX11	ENSG00000166260	cytochrome c oxidase copper chaperone COX11 [Source:HGNC Symbol;Acc:HGNC:2261]	-0.300168	0.0349236	1.45688
EDA	ENSG00000158813	ectodysplasin A [Source:HGNC Symbol;Acc:HGNC:3157]	-0.300865	0.0402057	1.39571
SLC7A1	ENSG00000139514	solute carrier family 7 member 1 [Source:HGNC Symbol;Acc:HGNC:11057]	-0.217346	0.0036743	2.43483
RSL1D1	ENSG00000171490	ribosomal L1 domain containing 1 [Source:HGNC Symbol;Acc:HGNC:24534]	-0.216926	0.00470317	2.32761
SET	ENSG00000119335	SET nuclear proto-oncogene [Source:HGNC Symbol;Acc:HGNC:10760]	-0.216851	0.00317412	2.49838
VDAC3	ENSG00000078668	voltage dependent anion channel 3 [Source:HGNC Symbol;Acc:HGNC:12674]	-0.214896	0.00935853	2.02879
SERBP1	ENSG00000142864	SERPINE1 mRNA binding protein 1 [Source:HGNC Symbol;Acc:HGNC:17860]	-0.214488	0.00790488	2.1021
TFRC	ENSG00000072274	transferrin receptor [Source:HGNC Symbol;Acc:HGNC:11763]	-0.214281	0.0044089	2.35567
SYNCRIP	ENSG00000135316	synaptotagmin binding cytoplasmic RNA interacting protein [Source:HGNC Symbol;Acc:HGNC:16918]	-0.213528	0.00665465	2.17687
CRABP2	ENSG00000143320	cellular retinoic acid binding protein 2 [Source:HGNC Symbol;Acc:HGNC:2339]	-0.302389	0.0286619	1.54269
MCM4	ENSG00000104738	minichromosome maintenance complex component 4 [Source:HGNC Symbol;Acc:HGNC:6947]	-0.211234	0.00709923	2.14879
CCT4	ENSG00000115484	chaperonin containing TCP1 subunit 4 [Source:HGNC Symbol;Acc:HGNC:1617]	-0.210064	0.00545991	2.26281
INTS9	ENSG00000104299	integrator complex subunit 9 [Source:HGNC Symbol;Acc:HGNC:25592]	-0.302679	0.010454	1.98072
SCRIB	ENSG00000180900	scribbled planar cell polarity protein [Source:HGNC Symbol;Acc:HGNC:30377]	-0.210025	0.00960755	2.01739
SSR3	ENSG00000114850	signal sequence receptor subunit 3 [Source:HGNC Symbol;Acc:HGNC:11325]	-0.205111	0.00760986	2.11862
DDX50	ENSG00000107625	DExD-box helicase 50 [Source:HGNC Symbol;Acc:HGNC:17906]	-0.204747	0.0089037	2.05043
NAGLU	ENSG00000108784	N-acetyl-alpha-glucosaminidase [Source:HGNC Symbol;Acc:HGNC:7632]	-0.302978	0.0228082	1.64191
ANP32A	ENSG00000140350	acidic nuclear phosphoprotein 32 family member A [Source:HGNC Symbol;Acc:HGNC:13233]	-0.201626	0.00982822	2.00753
TIMM9	ENSG00000100575	translocase of inner mitochondrial membrane 9 [Source:HGNC Symbol;Acc:HGNC:11819]	-0.303238	0.0221925	1.65379
PDCD2	ENSG00000071994	programmed cell death 2 [Source:HGNC Symbol;Acc:HGNC:8762]	-0.199888	0.00793972	2.10019
IARS2	ENSG00000067704	isoleucyl-tRNA synthetase 2, mitochondrial [Source:HGNC Symbol;Acc:HGNC:29685]	-0.194676	0.00984428	2.00682
ANK2	ENSG00000145362	ankyrin 2 [Source:HGNC Symbol;Acc:HGNC:493]	-0.303495	0.0130424	1.88464
MGST1	ENSG00000008394	microsomal glutathione S-transferase 1 [Source:HGNC Symbol;Acc:HGNC:7061]	-0.303914	0.0103231	1.98619
GLO1	ENSG00000124767	glyoxalase I [Source:HGNC Symbol;Acc:HGNC:4323]	-0.192912	0.00565419	2.24763
ARID3B	ENSG00000179361	AT-rich interaction domain 3B [Source:HGNC Symbol;Acc:HGNC:14350]	0.219905	0.00717293	2.1443
RARG	ENSG00000172819	retinoic acid receptor gamma [Source:HGNC Symbol;Acc:HGNC:9866]	-0.304843	0.0418739	1.37806
SPRYD3	ENSG00000167778	SPRY domain containing 3 [Source:HGNC Symbol;Acc:HGNC:25920]	-0.305088	0.0446299	1.35037
FAM72A	ENSG00000196550	family with sequence similarity 72 member A [Source:HGNC Symbol;Acc:HGNC:24044]	-0.305247	0.0218595	1.66036
GOLGA3	ENSG00000090615	golgin A3 [Source:HGNC Symbol;Acc:HGNC:4426]	0.227806	0.00454264	2.34269
WSB1	ENSG00000109046	WD repeat and SOCS box containing 1 [Source:HGNC Symbol;Acc:HGNC:19221]	0.230252	0.00950979	2.02183
MAVS	ENSG00000088888	mitochondrial antiviral signaling protein [Source:HGNC Symbol;Acc:HGNC:29233]	0.234895	0.00737138	2.13245
PSMC2	ENSG00000161057	proteasome 26S subunit, ATPase 2 [Source:HGNC Symbol;Acc:HGNC:9548]	0.235458	0.00707435	2.15031
TOMM7	ENSG00000196683	translocase of outer mitochondrial membrane 7 [Source:HGNC Symbol;Acc:HGNC:21648]	-0.306865	0.0100539	1.99767
MED23	ENSG00000112282	mediator complex subunit 23 [Source:HGNC Symbol;Acc:HGNC:2372]	0.236354	0.00815091	2.08879
PLAT	ENSG00000104368	plasminogen activator, tissue type [Source:HGNC Symbol;Acc:HGNC:9051]	-0.307196	0.0299016	1.52431
SPAG5	ENSG00000076382	sperm associated antigen 5 [Source:HGNC Symbol;Acc:HGNC:13452]	0.237587	0.00671001	2.17328
PRR14	ENSG00000156858	proline rich 14 [Source:HGNC Symbol;Acc:HGNC:28458]	0.23847	0.00316261	2.49995
CEP170B	ENSG00000099814	centrosomal protein 170B [Source:HGNC Symbol;Acc:HGNC:20362]	0.238579	0.00438706	2.35783
ATP2B4	ENSG00000058668	ATPase plasma membrane Ca2+ transporting 4 [Source:HGNC Symbol;Acc:HGNC:817]	0.238928	0.00855929	2.06756
RERE	ENSG00000142599	arginine-glutamic acid dipeptide repeats [Source:HGNC Symbol;Acc:HGNC:9965]	0.241513	0.00651701	2.18595
THNSL1	ENSG00000185875	threonine synthase like 1 [Source:HGNC Symbol;Acc:HGNC:26160]	-0.308494	0.0126302	1.89859
UBE2H	ENSG00000186591	ubiquitin conjugating enzyme E2 H [Source:HGNC Symbol;Acc:HGNC:12484]	0.241605	0.00535792	2.271
CPD	ENSG00000108582	carboxypeptidase D [Source:HGNC Symbol;Acc:HGNC:2301]	0.241789	0.00326528	2.48608
NPLOC4	ENSG00000182446	NPL4 homolog, ubiquitin recognition factor [Source:HGNC Symbol;Acc:HGNC:18261]	0.242334	0.00891929	2.04967
FOXC1	ENSG00000054598	forkhead box C1 [Source:HGNC Symbol;Acc:HGNC:3800]	0.243959	0.00550083	2.25957
KIF1A	ENSG00000130294	kinesin family member 1A [Source:HGNC Symbol;Acc:HGNC:888]	0.244977	0.00527542	2.27774
DCAF5	ENSG00000139990	DDB1 and CUL4 associated factor 5 [Source:HGNC Symbol;Acc:HGNC:20224]	0.245989	0.00694972	2.15803
CASC10	ENSG00000204682	cancer susceptibility 10 [Source:HGNC Symbol;Acc:HGNC:31448]	-0.309137	0.0456974	1.34011
PCDH7	ENSG00000169851	protocadherin 7 [Source:HGNC Symbol;Acc:HGNC:8659]	0.24618	0.00794835	2.09972
KMT2B	ENSG00000272333	lysine methyltransferase 2B [Source:HGNC Symbol;Acc:HGNC:15840]	0.249329	0.00291112	2.53594
DHRS4-AS1	ENSG00000215256	DHRS4 antisense RNA 1 [Source:HGNC Symbol;Acc:HGNC:23175]	-0.30933	0.0186892	1.72841
HERC2P2	ENSG00000276550	hect domain and RLD 2 pseudogene 2 [Source:HGNC Symbol;Acc:HGNC:4870]	0.252614	0.00865357	2.0628
RHOBTB1	ENSG00000072422	Rho related BTB domain containing 1 [Source:HGNC Symbol;Acc:HGNC:18738]	-0.309755	0.0133582	1.87425
CARNMT1	ENSG00000156017	carnosine N-methyltransferase 1 [Source:HGNC Symbol;Acc:HGNC:23435]	-0.309912	0.0115275	1.93826
TGOLN2	ENSG00000152291	trans-golgi network protein 2 [Source:HGNC Symbol;Acc:HGNC:15450]	0.253454	0.00132274	2.87853
PRKAR2B	ENSG00000005249	protein kinase cAMP-dependent type II regulatory subunit beta [Source:HGNC Symbol;Acc:HGNC:9392]	-0.310143	0.0301039	1.52138
SLIT2	ENSG00000145147	slit guidance ligand 2 [Source:HGNC Symbol;Acc:HGNC:11086]	0.255089	0.00599642	2.22211
H3F3AP6	ENSG00000178458	H3 histone, family 3A, pseudogene 6 [Source:HGNC Symbol;Acc:HGNC:42982]	-0.310616	0.0122408	1.91219
SAFB2	ENSG00000130254	scaffold attachment factor B2 [Source:HGNC Symbol;Acc:HGNC:21605]	0.257661	0.00529645	2.27602
RBM5	ENSG00000003756	RNA binding motif protein 5 [Source:HGNC Symbol;Acc:HGNC:9902]	0.26005	0.00283296	2.54776
SLMAP	ENSG00000163681	sarcolemma associated protein [Source:HGNC Symbol;Acc:HGNC:16643]	0.260641	0.00256489	2.59093
TSPAN18	ENSG00000157570	tetraspanin 18 [Source:HGNC Symbol;Acc:HGNC:20660]	-0.311723	0.036041	1.4432
ST6GAL1	ENSG00000073849	ST6 beta-galactoside alpha-2,6-sialyltransferase 1 [Source:HGNC Symbol;Acc:HGNC:10860]	-0.311911	0.0339521	1.46913
FHL2	ENSG00000115641	four and a half LIM domains 2 [Source:HGNC Symbol;Acc:HGNC:3703]	-0.312202	0.0133149	1.87566
IQGAP1	ENSG00000140575	IQ motif containing GTPase activating protein 1 [Source:HGNC Symbol;Acc:HGNC:6110]	0.261386	0.00201813	2.69505
ZBTB40	ENSG00000184677	zinc finger and BTB domain containing 40 [Source:HGNC Symbol;Acc:HGNC:29045]	0.2622	0.00441582	2.35499
PSEN1	ENSG00000080815	presenilin 1 [Source:HGNC Symbol;Acc:HGNC:9508]	0.262658	0.00780042	2.10788
ASMTL	ENSG00000169093	acetylserotonin O-methyltransferase like [Source:HGNC Symbol;Acc:HGNC:751]	-0.313088	0.0214353	1.66887
KDM2A	ENSG00000173120	lysine demethylase 2A [Source:HGNC Symbol;Acc:HGNC:13606]	0.26312	0.00352619	2.45269
PIGW	ENSG00000277161	phosphatidylinositol glycan anchor biosynthesis class W [Source:HGNC Symbol;Acc:HGNC:23213]	-0.313442	0.0127338	1.89504
TWIST2	ENSG00000233608	twist family bHLH transcription factor 2 [Source:HGNC Symbol;Acc:HGNC:20670]	-0.313489	0.0125766	1.90044
TPP1	ENSG00000166340	tripeptidyl peptidase 1 [Source:HGNC Symbol;Acc:HGNC:2073]	0.263187	0.00581792	2.23523
CTU1	ENSG00000142544	cytosolic thiouridylase subunit 1 [Source:HGNC Symbol;Acc:HGNC:29590]	-0.313606	0.0261372	1.58274
INPP5E	ENSG00000148384	inositol polyphosphate-5-phosphatase E [Source:HGNC Symbol;Acc:HGNC:21474]	0.263739	0.00429888	2.36665
CA12	ENSG00000074410	carbonic anhydrase 12 [Source:HGNC Symbol;Acc:HGNC:1371]	-0.314393	0.0309084	1.50992
WDFY3	ENSG00000163625	WD repeat and FYVE domain containing 3 [Source:HGNC Symbol;Acc:HGNC:20751]	0.264082	0.00883851	2.05362
SUPT5H	ENSG00000196235	SPT5 homolog, DSIF elongation factor subunit [Source:HGNC Symbol;Acc:HGNC:11469]	0.265181	0.00220519	2.65655
NSUN6	ENSG00000241058	NOP2/Sun RNA methyltransferase family member 6 [Source:HGNC Symbol;Acc:HGNC:23529]	-0.316561	0.0142583	1.84593
RHEBP2	ENSG00000226964	RHEB pseudogene 2 [Source:HGNC Symbol;Acc:HGNC:44991]	-0.31687	0.0131716	1.88036
NBR1	ENSG00000188554	NBR1, autophagy cargo receptor [Source:HGNC Symbol;Acc:HGNC:6746]	0.265185	0.00149292	2.82596
MAN1A2	ENSG00000198162	mannosidase alpha class 1A member 2 [Source:HGNC Symbol;Acc:HGNC:6822]	0.265646	0.00314327	2.50262
SYVN1	ENSG00000162298	synoviolin 1 [Source:HGNC Symbol;Acc:HGNC:20738]	0.265902	0.0047834	2.32026
CAMKMT	ENSG00000143919	calmodulin-lysine N-methyltransferase [Source:HGNC Symbol;Acc:HGNC:26276]	-0.31874	0.0295741	1.52909
PITPNC1	ENSG00000154217	phosphatidylinositol transfer protein cytoplasmic 1 [Source:HGNC Symbol;Acc:HGNC:21045]	-0.319547	0.0324913	1.48823
NFKBIL1	ENSG00000204498	NFKB inhibitor like 1 [Source:HGNC Symbol;Acc:HGNC:7800]	-0.319673	0.0276926	1.55764
MT-ND5	ENSG00000198786	mitochondrially encoded NADH:ubiquinone oxidoreductase core subunit 5 [Source:HGNC Symbol;Acc:HGNC:7461]	0.266085	0.000898458	3.0465
SLC43A1	ENSG00000149150	solute carrier family 43 member 1 [Source:HGNC Symbol;Acc:HGNC:9225]	-0.32022	0.0102599	1.98886
HLA-E	ENSG00000204592	major histocompatibility complex, class I, E [Source:HGNC Symbol;Acc:HGNC:4962]	0.266236	0.00577896	2.23815
ALX4	ENSG00000052850	ALX homeobox 4 [Source:HGNC Symbol;Acc:HGNC:450]	-0.320391	0.0102154	1.99075
LINC01605	ENSG00000253161	long intergenic non-protein coding RNA 1605 [Source:HGNC Symbol;Acc:HGNC:51654]	-0.320618	0.0260091	1.58487
WASHC2A	ENSG00000099290	WASH complex subunit 2A [Source:HGNC Symbol;Acc:HGNC:23416]	0.267914	0.00245808	2.6094
BRD8	ENSG00000112983	bromodomain containing 8 [Source:HGNC Symbol;Acc:HGNC:19874]	0.268719	0.0017683	2.75245
CEP295	ENSG00000166004	centrosomal protein 295 [Source:HGNC Symbol;Acc:HGNC:29366]	0.269164	0.00873208	2.05888
HECTD4	ENSG00000173064	HECT domain E3 ubiquitin protein ligase 4 [Source:HGNC Symbol;Acc:HGNC:26611]	0.269193	0.00282501	2.54898
CENPI	ENSG00000102384	centromere protein I [Source:HGNC Symbol;Acc:HGNC:3968]	0.270786	0.00336706	2.47275
AL355032.1	ENSG00000241494	ribosomal protein L26-like 1 (RPL26L1) pseudogene	-0.322916	0.0111866	1.9513
BTN3A2	ENSG00000186470	butyrophilin subfamily 3 member A2 [Source:HGNC Symbol;Acc:HGNC:1139]	-0.323013	0.0157514	1.80268
ABHD2	ENSG00000140526	abhydrolase domain containing 2 [Source:HGNC Symbol;Acc:HGNC:18717]	0.271807	0.00249846	2.60233
SMARCA1	ENSG00000102038	SWI/SNF related, matrix associated, actin dependent regulator of chromatin, subfamily a, member 1 [Source:HGNC Symbol;Acc:HGNC:11097]	0.272161	0.00101856	2.99201
USP20	ENSG00000136878	ubiquitin specific peptidase 20 [Source:HGNC Symbol;Acc:HGNC:12619]	0.272789	0.00655262	2.18359
ZNF512B	ENSG00000196700	zinc finger protein 512B [Source:HGNC Symbol;Acc:HGNC:29212]	0.275617	0.000288279	3.54019
FBRS	ENSG00000156860	fibrosin [Source:HGNC Symbol;Acc:HGNC:20442]	0.27668	0.00198531	2.70217
EEF2KMT	ENSG00000118894	eukaryotic elongation factor 2 lysine methyltransferase [Source:HGNC Symbol;Acc:HGNC:32221]	-0.324246	0.0268869	1.57046
DNAJC3	ENSG00000102580	DnaJ heat shock protein family (Hsp40) member C3 [Source:HGNC Symbol;Acc:HGNC:9439]	0.276803	0.00255085	2.59331
CLK1	ENSG00000013441	CDC like kinase 1 [Source:HGNC Symbol;Acc:HGNC:2068]	0.277369	0.008022	2.09572
PXDN	ENSG00000130508	peroxidasin [Source:HGNC Symbol;Acc:HGNC:14966]	0.278076	0.00251178	2.60002
UFD1	ENSG00000070010	ubiquitin recognition factor in ER associated degradation 1 [Source:HGNC Symbol;Acc:HGNC:12520]	0.279347	0.00261966	2.58175
CLCN6	ENSG00000011021	chloride voltage-gated channel 6 [Source:HGNC Symbol;Acc:HGNC:2024]	0.281086	0.00985813	2.00621
UNC119	ENSG00000109103	unc-119 lipid binding chaperone [Source:HGNC Symbol;Acc:HGNC:12565]	0.284349	0.00256499	2.59091
CUEDC2	ENSG00000107874	CUE domain containing 2 [Source:HGNC Symbol;Acc:HGNC:28352]	0.284721	0.00979613	2.00895
RADIL	ENSG00000157927	Rap associating with DIL domain [Source:HGNC Symbol;Acc:HGNC:22226]	-0.325192	0.0117487	1.93001
AUH	ENSG00000148090	AU RNA binding methylglutaconyl-CoA hydratase [Source:HGNC Symbol;Acc:HGNC:890]	-0.325271	0.0161334	1.79227
CNOT4	ENSG00000080802	CCR4-NOT transcription complex subunit 4 [Source:HGNC Symbol;Acc:HGNC:7880]	0.285268	0.00896818	2.0473
AC091182.1	ENSG00000253123	novel transcript	-0.325393	0.0236966	1.62531
LYPLA1	ENSG00000120992	lysophospholipase I [Source:HGNC Symbol;Acc:HGNC:6737]	-0.325512	0.0125431	1.90159
TRNP1	ENSG00000253368	TMF1-regulated nuclear protein 1 [Source:HGNC Symbol;Acc:HGNC:34348]	-0.325794	0.0288386	1.54003
AC124067.2	ENSG00000253414	novel transcript	-0.325878	0.0280221	1.5525
OSBPL2	ENSG00000130703	oxysterol binding protein like 2 [Source:HGNC Symbol;Acc:HGNC:15761]	0.285272	0.00315248	2.50135
TFB1M	ENSG00000029639	transcription factor B1, mitochondrial [Source:HGNC Symbol;Acc:HGNC:17037]	-0.326488	0.0139223	1.85629
BMP2	ENSG00000125845	bone morphogenetic protein 2 [Source:HGNC Symbol;Acc:HGNC:1069]	-0.327493	0.0104408	1.98127
NPTX2	ENSG00000106236	neuronal pentraxin 2 [Source:HGNC Symbol;Acc:HGNC:7953]	-0.327599	0.017418	1.759
HES6	ENSG00000144485	hes family bHLH transcription factor 6 [Source:HGNC Symbol;Acc:HGNC:18254]	-0.32776	0.0256334	1.59119
GBF1	ENSG00000107862	golgi brefeldin A resistant guanine nucleotide exchange factor 1 [Source:HGNC Symbol;Acc:HGNC:4181]	0.285966	0.00163965	2.78525
VPS13D	ENSG00000048707	vacuolar protein sorting 13 homolog D [Source:HGNC Symbol;Acc:HGNC:23595]	0.286684	0.00533371	2.27297
MAP3K9	ENSG00000006432	mitogen-activated protein kinase kinase kinase 9 [Source:HGNC Symbol;Acc:HGNC:6861]	0.287407	0.00975754	2.01066
PEA15	ENSG00000162734	proliferation and apoptosis adaptor protein 15 [Source:HGNC Symbol;Acc:HGNC:8822]	0.28922	0.00862065	2.06446
DST	ENSG00000151914	dystonin [Source:HGNC Symbol;Acc:HGNC:1090]	0.291053	0.00103662	2.98438
SLC35A2	ENSG00000102100	solute carrier family 35 member A2 [Source:HGNC Symbol;Acc:HGNC:11022]	0.291263	0.0096676	2.01468
CEMIP2	ENSG00000135048	cell migration inducing hyaluronidase 2 [Source:HGNC Symbol;Acc:HGNC:11869]	0.291734	0.00925806	2.03348
IMPA2	ENSG00000141401	inositol monophosphatase 2 [Source:HGNC Symbol;Acc:HGNC:6051]	-0.330983	0.0140874	1.85117
MT-CYB	ENSG00000198727	mitochondrially encoded cytochrome b [Source:HGNC Symbol;Acc:HGNC:7427]	0.292011	0.00205758	2.68664
PPT2	ENSG00000221988	palmitoyl-protein thioesterase 2 [Source:HGNC Symbol;Acc:HGNC:9326]	0.292999	0.00741965	2.12962
AC006329.1	ENSG00000232445	novel transcript	-0.331227	0.0419594	1.37717
SCPEP1	ENSG00000121064	serine carboxypeptidase 1 [Source:HGNC Symbol;Acc:HGNC:29507]	0.2932	0.00223294	2.65112
GLMP	ENSG00000198715	glycosylated lysosomal membrane protein [Source:HGNC Symbol;Acc:HGNC:29436]	0.293789	0.00284207	2.54637
FLNA	ENSG00000196924	filamin A [Source:HGNC Symbol;Acc:HGNC:3754]	0.294349	0.000796746	3.09868
NUCB2	ENSG00000070081	nucleobindin 2 [Source:HGNC Symbol;Acc:HGNC:8044]	0.29508	0.00537213	2.26985
CHD2	ENSG00000173575	chromodomain helicase DNA binding protein 2 [Source:HGNC Symbol;Acc:HGNC:1917]	0.296048	0.000664011	3.17783
CETN3	ENSG00000153140	centrin 3 [Source:HGNC Symbol;Acc:HGNC:1868]	-0.334574	0.0133281	1.87523
NKTR	ENSG00000114857	natural killer cell triggering receptor [Source:HGNC Symbol;Acc:HGNC:7833]	0.296108	0.00200582	2.69771
ABRAXAS1	ENSG00000163322	abraxas 1, BRCA1 A complex subunit [Source:HGNC Symbol;Acc:HGNC:25829]	-0.334919	0.0435828	1.36068
TIMP2	ENSG00000035862	TIMP metallopeptidase inhibitor 2 [Source:HGNC Symbol;Acc:HGNC:11821]	0.296852	0.00523011	2.28149
MVD	ENSG00000167508	mevalonate diphosphate decarboxylase [Source:HGNC Symbol;Acc:HGNC:7529]	0.297525	0.00431694	2.36482
WASHC2C	ENSG00000172661	WASH complex subunit 2C [Source:HGNC Symbol;Acc:HGNC:23414]	0.29926	0.000640048	3.19379
KIAA1109	ENSG00000138688	KIAA1109 [Source:HGNC Symbol;Acc:HGNC:26953]	0.300175	0.00558361	2.25308
SYBU	ENSG00000147642	syntabulin [Source:HGNC Symbol;Acc:HGNC:26011]	-0.337541	0.011836	1.92679
IQCE	ENSG00000106012	IQ motif containing E [Source:HGNC Symbol;Acc:HGNC:29171]	0.301108	0.00623765	2.20498
ABCD4	ENSG00000119688	ATP binding cassette subfamily D member 4 [Source:HGNC Symbol;Acc:HGNC:68]	0.301609	0.00426615	2.36996
ARID4A	ENSG00000032219	AT-rich interaction domain 4A [Source:HGNC Symbol;Acc:HGNC:9885]	0.302368	0.00302793	2.51885
TIMP1	ENSG00000102265	TIMP metallopeptidase inhibitor 1 [Source:HGNC Symbol;Acc:HGNC:11820]	0.305357	0.00482923	2.31612
Z95115.1	ENSG00000261188	uncharacterized LOC100507599 [Source:NCBI gene;Acc:100507599]	-0.337954	0.0346947	1.45974
MFSD1	ENSG00000118855	major facilitator superfamily domain containing 1 [Source:HGNC Symbol;Acc:HGNC:25874]	0.306212	0.00412318	2.38477
CYLD	ENSG00000083799	CYLD lysine 63 deubiquitinase [Source:HGNC Symbol;Acc:HGNC:2584]	0.306509	0.00236901	2.62543
PIR	ENSG00000087842	pirin [Source:HGNC Symbol;Acc:HGNC:30048]	0.306932	0.00515412	2.28785
HACD2	ENSG00000206527	3-hydroxyacyl-CoA dehydratase 2 [Source:HGNC Symbol;Acc:HGNC:9640]	0.307544	0.00110412	2.95698
BX255925.3	ENSG00000284976	novel RING finger protein	0.30928	0.00461947	2.33541
DHX38	ENSG00000140829	DEAH-box helicase 38 [Source:HGNC Symbol;Acc:HGNC:17211]	0.309564	0.000573113	3.24176
NDUFB5	ENSG00000136521	NADH:ubiquinone oxidoreductase subunit B5 [Source:HGNC Symbol;Acc:HGNC:7700]	0.309975	0.00129807	2.8867
KIF24	ENSG00000186638	kinesin family member 24 [Source:HGNC Symbol;Acc:HGNC:19916]	0.310278	0.00488296	2.31132
SECISBP2L	ENSG00000138593	SECIS binding protein 2 like [Source:HGNC Symbol;Acc:HGNC:28997]	0.310775	0.0057502	2.24032
GABARAPL1	ENSG00000139112	GABA type A receptor associated protein like 1 [Source:HGNC Symbol;Acc:HGNC:4068]	0.311317	0.00441635	2.35494
FAM81A	ENSG00000157470	family with sequence similarity 81 member A [Source:HGNC Symbol;Acc:HGNC:28379]	-0.341384	0.0239591	1.62053
FAM110B	ENSG00000169122	family with sequence similarity 110 member B [Source:HGNC Symbol;Acc:HGNC:28587]	-0.342499	0.0292165	1.53437
CLCN7	ENSG00000103249	chloride voltage-gated channel 7 [Source:HGNC Symbol;Acc:HGNC:2025]	0.312174	0.000655609	3.18335
WBP1L	ENSG00000166272	WW domain binding protein 1 like [Source:HGNC Symbol;Acc:HGNC:23510]	0.312319	0.00282984	2.54824
TBC1D22B	ENSG00000065491	TBC1 domain family member 22B [Source:HGNC Symbol;Acc:HGNC:21602]	0.31282	0.00485735	2.3136
MTM1	ENSG00000171100	myotubularin 1 [Source:HGNC Symbol;Acc:HGNC:7448]	0.313212	0.00693109	2.1592
FN1	ENSG00000115414	fibronectin 1 [Source:HGNC Symbol;Acc:HGNC:3778]	0.313243	0.0024243	2.61541
TOR1AIP1	ENSG00000143337	torsin 1A interacting protein 1 [Source:HGNC Symbol;Acc:HGNC:29456]	0.315362	0.0018938	2.72267
CNTN1	ENSG00000018236	contactin 1 [Source:HGNC Symbol;Acc:HGNC:2171]	0.31552	0.00573224	2.24168
HSPA1B	ENSG00000204388	heat shock protein family A (Hsp70) member 1B [Source:HGNC Symbol;Acc:HGNC:5233]	0.315756	0.00386783	2.41253
KCNG1	ENSG00000026559	potassium voltage-gated channel modifier subfamily G member 1 [Source:HGNC Symbol;Acc:HGNC:6248]	-0.345292	0.0130743	1.88358
TDRD7	ENSG00000196116	tudor domain containing 7 [Source:HGNC Symbol;Acc:HGNC:30831]	0.316142	0.00516826	2.28666
WHAMM	ENSG00000156232	WAS protein homolog associated with actin, golgi membranes and microtubules [Source:HGNC Symbol;Acc:HGNC:30493]	0.31643	0.00973989	2.01145
PEMT	ENSG00000133027	phosphatidylethanolamine N-methyltransferase [Source:HGNC Symbol;Acc:HGNC:8830]	-0.345897	0.0161691	1.79132
TMEM104	ENSG00000109066	transmembrane protein 104 [Source:HGNC Symbol;Acc:HGNC:25984]	0.318197	0.0055734	2.25388
CNNM2	ENSG00000148842	cyclin and CBS domain divalent metal cation transport mediator 2 [Source:HGNC Symbol;Acc:HGNC:103]	0.318275	0.0040091	2.39695
HOXD10	ENSG00000128710	homeobox D10 [Source:HGNC Symbol;Acc:HGNC:5133]	0.320314	0.00116497	2.93369
SEZ6L2	ENSG00000174938	seizure related 6 homolog like 2 [Source:HGNC Symbol;Acc:HGNC:30844]	0.321429	0.00297432	2.52661
B4GALT3	ENSG00000158850	beta-1,4-galactosyltransferase 3 [Source:HGNC Symbol;Acc:HGNC:926]	0.322177	0.000512063	3.29068
SPRED2	ENSG00000198369	sprouty related EVH1 domain containing 2 [Source:HGNC Symbol;Acc:HGNC:17722]	0.322546	0.00634269	2.19773
GCSH	ENSG00000140905	glycine cleavage system protein H [Source:HGNC Symbol;Acc:HGNC:4208]	-0.347177	0.0261468	1.58258
DGKQ	ENSG00000145214	diacylglycerol kinase theta [Source:HGNC Symbol;Acc:HGNC:2856]	0.323268	0.00513644	2.28934
PPAN	ENSG00000130810	peter pan homolog (Drosophila) [Source:HGNC Symbol;Acc:HGNC:9227]	-0.347619	0.0278768	1.55476
TACC1	ENSG00000147526	transforming acidic coiled-coil containing protein 1 [Source:HGNC Symbol;Acc:HGNC:11522]	0.323494	0.000286018	3.54361
NELFE	ENSG00000204356	negative elongation factor complex member E [Source:HGNC Symbol;Acc:HGNC:13974]	0.324151	0.000135239	3.8689
MYH14	ENSG00000105357	myosin heavy chain 14 [Source:HGNC Symbol;Acc:HGNC:23212]	0.324561	0.00159458	2.79735
ADCY6	ENSG00000174233	adenylate cyclase 6 [Source:HGNC Symbol;Acc:HGNC:237]	0.324663	0.00122987	2.91014
TAOK2	ENSG00000149930	TAO kinase 2 [Source:HGNC Symbol;Acc:HGNC:16835]	0.325048	8.86671e-05	4.05224
ZBTB11	ENSG00000066422	zinc finger and BTB domain containing 11 [Source:HGNC Symbol;Acc:HGNC:16740]	0.325742	0.000486905	3.31256
NCKAP5L	ENSG00000167566	NCK associated protein 5 like [Source:HGNC Symbol;Acc:HGNC:29321]	0.326313	0.00028995	3.53768
RIPK1	ENSG00000137275	receptor interacting serine/threonine kinase 1 [Source:HGNC Symbol;Acc:HGNC:10019]	0.326617	0.00217165	2.66321
EIF2S2P4	ENSG00000128692	eukaryotic translation initiation factor 2 subunit 2 beta pseudogene 4 [Source:HGNC Symbol;Acc:HGNC:37626]	-0.350016	0.049441	1.30591
PIGF	ENSG00000151665	phosphatidylinositol glycan anchor biosynthesis class F [Source:HGNC Symbol;Acc:HGNC:8962]	-0.350046	0.0395	1.4034
CEBPA	ENSG00000245848	CCAAT enhancer binding protein alpha [Source:HGNC Symbol;Acc:HGNC:1833]	-0.351694	0.0334623	1.47544
SYNE2	ENSG00000054654	spectrin repeat containing nuclear envelope protein 2 [Source:HGNC Symbol;Acc:HGNC:17084]	0.329763	0.000553694	3.25673
RIOK3	ENSG00000101782	RIO kinase 3 [Source:HGNC Symbol;Acc:HGNC:11451]	0.33044	8.88741e-05	4.05122
AFG3L1P	ENSG00000223959	AFG3 like matrix AAA peptidase subunit 1, pseudogene [Source:HGNC Symbol;Acc:HGNC:314]	0.331268	0.00352671	2.45263
GNS	ENSG00000135677	glucosamine (N-acetyl)-6-sulfatase [Source:HGNC Symbol;Acc:HGNC:4422]	0.332248	0.000248756	3.60423
SERINC2	ENSG00000168528	serine incorporator 2 [Source:HGNC Symbol;Acc:HGNC:23231]	0.333731	0.00448211	2.34852
CYP4V2	ENSG00000145476	cytochrome P450 family 4 subfamily V member 2 [Source:HGNC Symbol;Acc:HGNC:23198]	-0.353251	0.0449183	1.34758
ZNRD1	ENSG00000066379	zinc ribbon domain containing 1 [Source:HGNC Symbol;Acc:HGNC:13182]	-0.353262	0.0106625	1.97214
PURPL	ENSG00000250337	p53 upregulated regulator of p53 levels [Source:HGNC Symbol;Acc:HGNC:48995]	-0.353286	0.034078	1.46753
FAM78A	ENSG00000126882	family with sequence similarity 78 member A [Source:HGNC Symbol;Acc:HGNC:25465]	-0.353924	0.0215875	1.6658
GTF2H2B	ENSG00000226259	general transcription factor IIH subunit 2B (pseudogene) [Source:HGNC Symbol;Acc:HGNC:31393]	-0.354239	0.0204959	1.68833
CCDC136	ENSG00000128596	coiled-coil domain containing 136 [Source:HGNC Symbol;Acc:HGNC:22225]	0.33394	0.00512879	2.28999
BTN2A2	ENSG00000124508	butyrophilin subfamily 2 member A2 [Source:HGNC Symbol;Acc:HGNC:1137]	0.335882	0.00706985	2.15059
CLDN15	ENSG00000106404	claudin 15 [Source:HGNC Symbol;Acc:HGNC:2036]	0.336768	0.00269043	2.57018
WFS1	ENSG00000109501	wolframin ER transmembrane glycoprotein [Source:HGNC Symbol;Acc:HGNC:12762]	0.337368	0.00229834	2.63859
FSTL1	ENSG00000163430	follistatin like 1 [Source:HGNC Symbol;Acc:HGNC:3972]	0.338637	2.59654e-05	4.58561
ZNF721	ENSG00000182903	zinc finger protein 721 [Source:HGNC Symbol;Acc:HGNC:29425]	0.338908	0.00104028	2.98285
DMAP1	ENSG00000178028	DNA methyltransferase 1 associated protein 1 [Source:HGNC Symbol;Acc:HGNC:18291]	0.339173	0.000454823	3.34216
LNP1	ENSG00000206535	leukemia NUP98 fusion partner 1 [Source:HGNC Symbol;Acc:HGNC:28014]	-0.356616	0.0435633	1.36088
TCTN2	ENSG00000168778	tectonic family member 2 [Source:HGNC Symbol;Acc:HGNC:25774]	0.339705	0.00554683	2.25596
PCSK7	ENSG00000160613	proprotein convertase subtilisin/kexin type 7 [Source:HGNC Symbol;Acc:HGNC:8748]	0.342926	0.00632344	2.19905
NBPF12	ENSG00000268043	NBPF member 12 [Source:HGNC Symbol;Acc:HGNC:24297]	0.34373	0.00194169	2.71182
RACGAP1	ENSG00000161800	Rac GTPase activating protein 1 [Source:HGNC Symbol;Acc:HGNC:9804]	0.343764	5.93358e-05	4.22668
IFFO1	ENSG00000010295	intermediate filament family orphan 1 [Source:HGNC Symbol;Acc:HGNC:24970]	0.344135	0.000952466	3.02115
NAGK	ENSG00000124357	N-acetylglucosamine kinase [Source:HGNC Symbol;Acc:HGNC:17174]	0.344227	0.00157823	2.80183
MKX	ENSG00000150051	mohawk homeobox [Source:HGNC Symbol;Acc:HGNC:23729]	-0.360689	0.0239921	1.61993
MAFG	ENSG00000197063	MAF bZIP transcription factor G [Source:HGNC Symbol;Acc:HGNC:6781]	0.344539	0.000314183	3.50282
MT-RNR2	ENSG00000210082	mitochondrially encoded 16S RNA [Source:HGNC Symbol;Acc:HGNC:7471]	0.345236	0.00192639	2.71526
ZNF608	ENSG00000168916	zinc finger protein 608 [Source:HGNC Symbol;Acc:HGNC:29238]	0.345613	0.00113817	2.94379
SEC61A2	ENSG00000065665	Sec61 translocon alpha 2 subunit [Source:HGNC Symbol;Acc:HGNC:17702]	0.348516	0.00189959	2.72134
NRP1	ENSG00000099250	neuropilin 1 [Source:HGNC Symbol;Acc:HGNC:8004]	0.349496	0.00251217	2.59995
POFUT2	ENSG00000186866	protein O-fucosyltransferase 2 [Source:HGNC Symbol;Acc:HGNC:14683]	0.349515	0.000976886	3.01016
STRIP2	ENSG00000128578	striatin interacting protein 2 [Source:HGNC Symbol;Acc:HGNC:22209]	0.349774	0.00403561	2.39409
MRPS17	ENSG00000239789	mitochondrial ribosomal protein S17 [Source:HGNC Symbol;Acc:HGNC:14047]	-0.363022	0.0238965	1.62167
TMEM160	ENSG00000130748	transmembrane protein 160 [Source:HGNC Symbol;Acc:HGNC:26042]	-0.363981	0.0206117	1.68589
ID1	ENSG00000125968	inhibitor of DNA binding 1, HLH protein [Source:HGNC Symbol;Acc:HGNC:5360]	-0.364296	0.0103532	1.98492
FBXO45	ENSG00000174013	F-box protein 45 [Source:HGNC Symbol;Acc:HGNC:29148]	0.351482	0.000440833	3.35573
SULF1	ENSG00000137573	sulfatase 1 [Source:HGNC Symbol;Acc:HGNC:20391]	-0.366096	0.0167677	1.77553
CEP162	ENSG00000135315	centrosomal protein 162 [Source:HGNC Symbol;Acc:HGNC:21107]	0.352619	0.00192856	2.71477
SLC26A6	ENSG00000225697	solute carrier family 26 member 6 [Source:HGNC Symbol;Acc:HGNC:14472]	0.353047	0.000607956	3.21613
CD3EAP	ENSG00000117877	CD3e molecule associated protein [Source:HGNC Symbol;Acc:HGNC:24219]	-0.367792	0.0299504	1.5236
CTSD	ENSG00000117984	cathepsin D [Source:HGNC Symbol;Acc:HGNC:2529]	0.353169	0.00335187	2.47471
STK36	ENSG00000163482	serine/threonine kinase 36 [Source:HGNC Symbol;Acc:HGNC:17209]	0.353704	9.74225e-05	4.01134
STX10	ENSG00000104915	syntaxin 10 [Source:HGNC Symbol;Acc:HGNC:11428]	0.354053	0.000251127	3.60011
BATF3	ENSG00000123685	basic leucine zipper ATF-like transcription factor 3 [Source:HGNC Symbol;Acc:HGNC:28915]	-0.370179	0.0430689	1.36584
USE1	ENSG00000053501	unconventional SNARE in the ER 1 [Source:HGNC Symbol;Acc:HGNC:30882]	0.354154	0.00644037	2.19109
RTN4IP1	ENSG00000130347	reticulon 4 interacting protein 1 [Source:HGNC Symbol;Acc:HGNC:18647]	-0.370849	0.0282826	1.54848
NDOR1	ENSG00000188566	NADPH dependent diflavin oxidoreductase 1 [Source:HGNC Symbol;Acc:HGNC:29838]	0.355177	0.00035701	3.44732
PIK3CD-AS2	ENSG00000231789	PIK3CD antisense RNA 2 [Source:HGNC Symbol;Acc:HGNC:51334]	-0.371156	0.0409187	1.38808
GALT	ENSG00000213930	galactose-1-phosphate uridylyltransferase [Source:HGNC Symbol;Acc:HGNC:4135]	0.356093	0.00590216	2.22899
TMEM161B-AS1	ENSG00000247828	TMEM161B antisense RNA 1 [Source:HGNC Symbol;Acc:HGNC:43839]	-0.371901	0.0339627	1.469
DNAL1	ENSG00000119661	dynein axonemal light chain 1 [Source:HGNC Symbol;Acc:HGNC:23247]	0.356911	0.0076908	2.11403
IQGAP3	ENSG00000183856	IQ motif containing GTPase activating protein 3 [Source:HGNC Symbol;Acc:HGNC:20669]	0.361902	7.15972e-06	5.1451
AL450405.1	ENSG00000230202	ribosomal protein L29 (RPL29) pseudogene	0.362361	0.00415893	2.38102
GEMIN8	ENSG00000046647	gem nuclear organelle associated protein 8 [Source:HGNC Symbol;Acc:HGNC:26044]	-0.373726	0.0119372	1.9231
AC091182.2	ENSG00000253746	novel transcript	-0.373805	0.0396274	1.402
PRSS23	ENSG00000150687	serine protease 23 [Source:HGNC Symbol;Acc:HGNC:14370]	0.362697	0.00198745	2.7017
CTSA	ENSG00000064601	cathepsin A [Source:HGNC Symbol;Acc:HGNC:9251]	0.362822	0.000779608	3.10812
TROAP	ENSG00000135451	trophinin associated protein [Source:HGNC Symbol;Acc:HGNC:12327]	0.363168	5.42522e-05	4.26558
LYRM1	ENSG00000102897	LYR motif containing 1 [Source:HGNC Symbol;Acc:HGNC:25074]	0.366073	0.00193924	2.71237
ATN1	ENSG00000111676	atrophin 1 [Source:HGNC Symbol;Acc:HGNC:3033]	0.367472	2.54216e-05	4.5948
TAPBP	ENSG00000231925	TAP binding protein [Source:HGNC Symbol;Acc:HGNC:11566]	0.368217	0.00684263	2.16478
AIP	ENSG00000110711	aryl hydrocarbon receptor interacting protein [Source:HGNC Symbol;Acc:HGNC:358]	0.370655	0.00012723	3.89541
PLPP5	ENSG00000147535	phospholipid phosphatase 5 [Source:HGNC Symbol;Acc:HGNC:25026]	0.37126	0.00452144	2.34472
CHPF2	ENSG00000033100	chondroitin polymerizing factor 2 [Source:HGNC Symbol;Acc:HGNC:29270]	0.373112	0.000110306	3.9574
NBPF11	ENSG00000263956	NBPF member 11 [Source:HGNC Symbol;Acc:HGNC:31993]	0.373705	0.00301473	2.52075
KAZALD1	ENSG00000107821	Kazal type serine peptidase inhibitor domain 1 [Source:HGNC Symbol;Acc:HGNC:25460]	-0.380604	0.0330247	1.48116
PCDH18	ENSG00000189184	protocadherin 18 [Source:HGNC Symbol;Acc:HGNC:14268]	-0.380763	0.0315674	1.50076
SLC17A5	ENSG00000119899	solute carrier family 17 member 5 [Source:HGNC Symbol;Acc:HGNC:10933]	0.374516	0.00242321	2.61561
PDF	ENSG00000258429	peptide deformylase, mitochondrial [Source:HGNC Symbol;Acc:HGNC:30012]	-0.381132	0.0391375	1.40741
SLC12A7	ENSG00000113504	solute carrier family 12 member 7 [Source:HGNC Symbol;Acc:HGNC:10915]	0.374524	0.00111471	2.95284
ZMAT2	ENSG00000146007	zinc finger matrin-type 2 [Source:HGNC Symbol;Acc:HGNC:26433]	0.374969	2.47704e-05	4.60607
GIT2	ENSG00000139436	GIT ArfGAP 2 [Source:HGNC Symbol;Acc:HGNC:4273]	0.375463	0.00201389	2.69596
HOXB3	ENSG00000120093	homeobox B3 [Source:HGNC Symbol;Acc:HGNC:5114]	0.376177	0.000160656	3.7941
SFXN5	ENSG00000144040	sideroflexin 5 [Source:HGNC Symbol;Acc:HGNC:16073]	0.37779	0.00323223	2.4905
ZNF219	ENSG00000165804	zinc finger protein 219 [Source:HGNC Symbol;Acc:HGNC:13011]	0.379558	0.00451357	2.34548
SLC26A11	ENSG00000181045	solute carrier family 26 member 11 [Source:HGNC Symbol;Acc:HGNC:14471]	0.379949	0.00375399	2.42551
SORT1	ENSG00000134243	sortilin 1 [Source:HGNC Symbol;Acc:HGNC:11186]	0.381622	6.63124e-06	5.17841
CCDC186	ENSG00000165813	coiled-coil domain containing 186 [Source:HGNC Symbol;Acc:HGNC:24349]	0.382166	0.000645986	3.18978
GRB14	ENSG00000115290	growth factor receptor bound protein 14 [Source:HGNC Symbol;Acc:HGNC:4565]	-0.385276	0.0249847	1.60233
APLP1	ENSG00000105290	amyloid beta precursor like protein 1 [Source:HGNC Symbol;Acc:HGNC:597]	0.383217	0.00377835	2.4227
GOLGB1	ENSG00000173230	golgin B1 [Source:HGNC Symbol;Acc:HGNC:4429]	0.385506	5.64518e-06	5.24832
ERVK13-1	ENSG00000260565	endogenous retrovirus group K13 member 1 [Source:HGNC Symbol;Acc:HGNC:27548]	0.387324	0.00323222	2.4905
DOK4	ENSG00000125170	docking protein 4 [Source:HGNC Symbol;Acc:HGNC:19868]	0.388163	0.00745067	2.1278
ARHGAP22	ENSG00000128805	Rho GTPase activating protein 22 [Source:HGNC Symbol;Acc:HGNC:30320]	-0.387537	0.0101958	1.99158
ZNF185	ENSG00000147394	zinc finger protein 185 with LIM domain [Source:HGNC Symbol;Acc:HGNC:12976]	-0.387911	0.026039	1.58438
SIRT7	ENSG00000187531	sirtuin 7 [Source:HGNC Symbol;Acc:HGNC:14935]	0.390491	0.00117576	2.92968
MPDU1	ENSG00000129255	mannose-P-dolichol utilization defect 1 [Source:HGNC Symbol;Acc:HGNC:7207]	0.392792	0.000682558	3.16586
TM7SF2	ENSG00000149809	transmembrane 7 superfamily member 2 [Source:HGNC Symbol;Acc:HGNC:11863]	0.394425	0.00346547	2.46024
RAB36	ENSG00000100228	RAB36, member RAS oncogene family [Source:HGNC Symbol;Acc:HGNC:9775]	0.396164	0.00568939	2.24493
PPP1R15A	ENSG00000087074	protein phosphatase 1 regulatory subunit 15A [Source:HGNC Symbol;Acc:HGNC:14375]	0.396238	0.000117616	3.92954
TTI2	ENSG00000129696	TELO2 interacting protein 2 [Source:HGNC Symbol;Acc:HGNC:26262]	0.396377	0.00659471	2.1808
LSM6	ENSG00000164167	LSM6 homolog, U6 small nuclear RNA and mRNA degradation associated [Source:HGNC Symbol;Acc:HGNC:17017]	-0.389898	0.0286371	1.54307
RIT1	ENSG00000143622	Ras like without CAAX 1 [Source:HGNC Symbol;Acc:HGNC:10023]	0.39673	0.000114709	3.9404
[truncated: 26,787 more rows]

## Sheet: down FC<0.8 P<0.01
gene_name	gene_id	gene_description	log2FoldChange	pvalue	logpvalue
MMP23A	ENSG00000215914	matrix metallopeptidase 23A (pseudogene) [Source:HGNC Symbol;Acc:HGNC:7170]	-5.19933	0.00070529	3.15163
SHLD1	ENSG00000171984	shieldin complex subunit 1 [Source:HGNC Symbol;Acc:HGNC:26318]	-2.67531	2.48e-14	13.606
NBEAP3	ENSG00000223875	neurobeachin pseudogene 3 [Source:HGNC Symbol;Acc:HGNC:40004]	-2.63421	0.00174605	2.75794
NUPR1	ENSG00000176046	nuclear protein 1, transcriptional regulator [Source:HGNC Symbol;Acc:HGNC:29990]	-2.31351	0.0072496	2.13969
ECH1	ENSG00000104823	enoyl-CoA hydratase 1 [Source:HGNC Symbol;Acc:HGNC:3149]	-2.26394	1.52e-75	74.8187
DPH6	ENSG00000134146	diphthamine biosynthesis 6 [Source:HGNC Symbol;Acc:HGNC:30543]	-1.87629	7.22e-18	17.1414
AC027097.2	ENSG00000267787	novel transcript, antisense to ATP8B1	-1.8744	1.62e-09	8.79095
CCR10	ENSG00000184451	C-C motif chemokine receptor 10 [Source:HGNC Symbol;Acc:HGNC:4474]	-1.53016	0.00419521	2.37725
DCST1-AS1	ENSG00000232093	DCST1 antisense RNA 1 [Source:HGNC Symbol;Acc:HGNC:41147]	-1.51595	0.00165897	2.78016
AL161772.1	ENSG00000278291	novel transcript, antisense to IL17D	-1.38807	0.00277642	2.55652
CBSL	ENSG00000274276	cystathionine-beta-synthase like [Source:HGNC Symbol;Acc:HGNC:51829]	-1.38134	0.00356404	2.44806
SLX4IP	ENSG00000149346	SLX4 interacting protein [Source:HGNC Symbol;Acc:HGNC:16225]	-1.34511	2.29e-15	14.6398
AC131392.1	ENSG00000198237	glucuronidase, beta (GUSB) pseudogene	-1.32231	0.00125717	2.90061
ASNSP1	ENSG00000248498	asparagine synthetase pseudogene 1 [Source:HGNC Symbol;Acc:HGNC:754]	-1.27447	0.00382285	2.41761
RPL22L1	ENSG00000163584	ribosomal protein L22 like 1 [Source:HGNC Symbol;Acc:HGNC:27610]	-1.07988	8.15e-32	31.089
C15orf41	ENSG00000186073	chromosome 15 open reading frame 41 [Source:HGNC Symbol;Acc:HGNC:26929]	-1.00444	1.58e-11	10.8016
PSMB5	ENSG00000100804	proteasome subunit beta 5 [Source:HGNC Symbol;Acc:HGNC:9542]	-1.00227	8.28e-31	30.0821
DARS2	ENSG00000117593	aspartyl-tRNA synthetase 2, mitochondrial [Source:HGNC Symbol;Acc:HGNC:25538]	-0.925138	7.5e-34	33.1247
NOG	ENSG00000183691	noggin [Source:HGNC Symbol;Acc:HGNC:7866]	-0.897943	0.00383073	2.41672
LINC01123	ENSG00000204588	long intergenic non-protein coding RNA 1123 [Source:HGNC Symbol;Acc:HGNC:49269]	-0.872365	0.00067819	3.16865
AC002310.1	ENSG00000235560	uncharacterized LOC107984875 [Source:NCBI gene;Acc:107984875]	-0.851792	0.00615787	2.21057
METTL3	ENSG00000165819	methyltransferase like 3 [Source:HGNC Symbol;Acc:HGNC:17563]	-0.817449	2.75e-21	20.5603
AC006453.2	ENSG00000283196	uncharacterized LOC107985911 [Source:NCBI gene;Acc:107985911]	-0.785585	0.00270229	2.56827
CA2	ENSG00000104267	carbonic anhydrase 2 [Source:HGNC Symbol;Acc:HGNC:1373]	-0.781285	3.45e-15	14.4625
RPL21P75	ENSG00000213860	ribosomal protein L21 pseudogene 75 [Source:HGNC Symbol;Acc:HGNC:36460]	-0.774159	0.00078165	3.10699
SNAI2	ENSG00000019549	snail family transcriptional repressor 2 [Source:HGNC Symbol;Acc:HGNC:11094]	-0.774088	6.05e-12	11.2184
MYB	ENSG00000118513	MYB proto-oncogene, transcription factor [Source:HGNC Symbol;Acc:HGNC:7545]	-0.761177	0.00049031	3.30953
MYC	ENSG00000136997	MYC proto-oncogene, bHLH transcription factor [Source:HGNC Symbol;Acc:HGNC:7553]	-0.740191	2.46e-11	10.6083
MFSD3	ENSG00000167700	major facilitator superfamily domain containing 3 [Source:HGNC Symbol;Acc:HGNC:25157]	-0.737906	4.68e-09	8.32989
TRMT12	ENSG00000183665	tRNA methyltransferase 12 homolog [Source:HGNC Symbol;Acc:HGNC:26091]	-0.731064	1.5e-07	6.82418
ALDH1L2	ENSG00000136010	aldehyde dehydrogenase 1 family member L2 [Source:HGNC Symbol;Acc:HGNC:26777]	-0.720353	2.01e-10	9.6974
NDUFS2	ENSG00000158864	NADH:ubiquinone oxidoreductase core subunit S2 [Source:HGNC Symbol;Acc:HGNC:7708]	-0.715867	6.95e-16	15.158
AC116614.1	ENSG00000235688	novel transcript	-0.709909	0.00891579	2.04984
AC012146.1	ENSG00000234327	uncharacterized LOC101928000 [Source:NCBI gene;Acc:101928000]	-0.702144	0.00656015	2.18309
SH2D4A	ENSG00000104611	SH2 domain containing 4A [Source:HGNC Symbol;Acc:HGNC:26102]	-0.701257	0.00154787	2.81027
MYOM2	ENSG00000036448	myomesin 2 [Source:HGNC Symbol;Acc:HGNC:7614]	-0.699298	1.36e-05	4.86582
CRADD	ENSG00000169372	CASP2 and RIPK1 domain containing adaptor with death domain [Source:HGNC Symbol;Acc:HGNC:2340]	-0.681685	0.00138606	2.85822
SLC6A9	ENSG00000196517	solute carrier family 6 member 9 [Source:HGNC Symbol;Acc:HGNC:11056]	-0.676471	0.00057716	3.2387
LINC01311	ENSG00000260924	long intergenic non-protein coding RNA 1311 [Source:HGNC Symbol;Acc:HGNC:50503]	-0.67611	0.00903675	2.04399
FJX1	ENSG00000179431	four jointed box 1 [Source:HGNC Symbol;Acc:HGNC:17166]	-0.666337	2.63e-08	7.5796
CEBPA-DT	ENSG00000267296	CEBPA divergent transcript [Source:HGNC Symbol;Acc:HGNC:25710]	-0.665851	0.00362243	2.441
FAM84B	ENSG00000168672	family with sequence similarity 84 member B [Source:HGNC Symbol;Acc:HGNC:24166]	-0.663429	9.44e-05	4.02512
HEY1	ENSG00000164683	hes related family bHLH transcription factor with YRPW motif 1 [Source:HGNC Symbol;Acc:HGNC:4880]	-0.661985	2.53e-14	13.5974
MT2A	ENSG00000125148	metallothionein 2A [Source:HGNC Symbol;Acc:HGNC:7406]	-0.656966	6.15e-06	5.21124
GYPC	ENSG00000136732	glycophorin C (Gerbich blood group) [Source:HGNC Symbol;Acc:HGNC:4704]	-0.64659	3.66e-05	4.43627
EIF4EBP1	ENSG00000187840	eukaryotic translation initiation factor 4E binding protein 1 [Source:HGNC Symbol;Acc:HGNC:3288]	-0.641437	4.82e-09	8.31736
TMEM158	ENSG00000249992	transmembrane protein 158 (gene/pseudogene) [Source:HGNC Symbol;Acc:HGNC:30293]	-0.63617	0.00070382	3.15254
TPGS1	ENSG00000141933	tubulin polyglutamylase complex subunit 1 [Source:HGNC Symbol;Acc:HGNC:25058]	-0.634058	0.00481678	2.31724
AP002387.1	ENSG00000254682	novel transcript	-0.633351	0.00572754	2.24203
CMC1	ENSG00000187118	C-X9-C motif containing 1 [Source:HGNC Symbol;Acc:HGNC:28783]	-0.633122	3.96e-06	5.40258
EPHA8	ENSG00000070886	EPH receptor A8 [Source:HGNC Symbol;Acc:HGNC:3391]	-0.623324	0.00069101	3.16052
CXXC4	ENSG00000168772	CXXC finger protein 4 [Source:HGNC Symbol;Acc:HGNC:24593]	-0.610965	0.00367354	2.43492
GUSB	ENSG00000169919	glucuronidase beta [Source:HGNC Symbol;Acc:HGNC:4696]	-0.608	2.51e-08	7.60071
INSIG1	ENSG00000186480	insulin induced gene 1 [Source:HGNC Symbol;Acc:HGNC:6083]	-0.603831	1.17e-09	8.93047
AL035446.2	ENSG00000285875	novel transcript	-0.603723	0.00334949	2.47502
RUNX1T1	ENSG00000079102	RUNX1 translocation partner 1 [Source:HGNC Symbol;Acc:HGNC:1535]	-0.603413	0.00018361	3.73609
PRKAG2-AS1	ENSG00000239911	PRKAG2 antisense RNA 1 [Source:HGNC Symbol;Acc:HGNC:40468]	-0.603033	0.00139522	2.85536
HES4	ENSG00000188290	hes family bHLH transcription factor 4 [Source:HGNC Symbol;Acc:HGNC:24149]	-0.60016	1.17e-05	4.93129
RCOR2	ENSG00000167771	REST corepressor 2 [Source:HGNC Symbol;Acc:HGNC:27455]	-0.595543	0.00459013	2.33818
SLC19A3	ENSG00000135917	solute carrier family 19 member 3 [Source:HGNC Symbol;Acc:HGNC:16266]	-0.592892	0.00332916	2.47767
CCDC25	ENSG00000147419	coiled-coil domain containing 25 [Source:HGNC Symbol;Acc:HGNC:25591]	-0.590571	2.15e-09	8.66786
C15orf61	ENSG00000189227	chromosome 15 open reading frame 61 [Source:HGNC Symbol;Acc:HGNC:34453]	-0.58325	0.00037802	3.42249
F12	ENSG00000131187	coagulation factor XII [Source:HGNC Symbol;Acc:HGNC:3530]	-0.582099	0.00191623	2.71755
PLAC1	ENSG00000170965	placenta specific 1 [Source:HGNC Symbol;Acc:HGNC:9044]	-0.574775	0.00775629	2.11035
YDJC	ENSG00000161179	YdjC chitooligosaccharide deacetylase homolog [Source:HGNC Symbol;Acc:HGNC:27158]	-0.570635	4.93e-13	12.3068
PRKCQ-AS1	ENSG00000237943	PRKCQ antisense RNA 1 [Source:HGNC Symbol;Acc:HGNC:44689]	-0.570385	0.00190714	2.71962
HMGB1P5	ENSG00000132967	high mobility group box 1 pseudogene 5 [Source:HGNC Symbol;Acc:HGNC:4997]	-0.567318	3.24e-08	7.48947
AC004057.1	ENSG00000196656	ribosomal protein S26 (RPS26) pseudogene	-0.562531	0.00020027	3.69838
NPM3	ENSG00000107833	nucleophosmin/nucleoplasmin 3 [Source:HGNC Symbol;Acc:HGNC:7931]	-0.560404	5.66e-07	6.24705
DEDD	ENSG00000158796	death effector domain containing [Source:HGNC Symbol;Acc:HGNC:2755]	-0.559178	7.5e-08	7.12511
SPRY1	ENSG00000164056	sprouty RTK signaling antagonist 1 [Source:HGNC Symbol;Acc:HGNC:11269]	-0.558591	6.21e-05	4.2067
AC138904.1	ENSG00000246465	novel transcript LOC100506705	-0.55537	0.00262984	2.58007
HAGHL	ENSG00000103253	hydroxyacylglutathione hydrolase like [Source:HGNC Symbol;Acc:HGNC:14177]	-0.553652	0.00896912	2.04725
HDDC3	ENSG00000184508	HD domain containing 3 [Source:HGNC Symbol;Acc:HGNC:30522]	-0.552939	0.00083185	3.07996
BLOC1S5	ENSG00000188428	biogenesis of lysosomal organelles complex 1 subunit 5 [Source:HGNC Symbol;Acc:HGNC:18561]	-0.550667	7.86e-06	5.10432
PAGR1	ENSG00000280789	PAXIP1 associated glutamate rich protein 1 [Source:HGNC Symbol;Acc:HGNC:28707]	-0.548186	0.00409068	2.3882
UQCC3	ENSG00000204922	ubiquinol-cytochrome c reductase complex assembly factor 3 [Source:HGNC Symbol;Acc:HGNC:34399]	-0.547429	0.00238956	2.62168
MFSD13A	ENSG00000138111	major facilitator superfamily domain containing 13A [Source:HGNC Symbol;Acc:HGNC:26196]	-0.542794	2.32e-06	5.63399
RPL13P12	ENSG00000215030	ribosomal protein L13 pseudogene 12 [Source:HGNC Symbol;Acc:HGNC:35701]	-0.534029	2.56e-08	7.59238
AC019069.1	ENSG00000272711	novel transcript	-0.532522	0.00426432	2.37015
EYA1	ENSG00000104313	EYA transcriptional coactivator and phosphatase 1 [Source:HGNC Symbol;Acc:HGNC:3519]	-0.531582	0.00012609	3.89932
DPM3	ENSG00000179085	dolichyl-phosphate mannosyltransferase subunit 3 [Source:HGNC Symbol;Acc:HGNC:3007]	-0.529812	2.02e-05	4.69415
KCNJ8	ENSG00000121361	potassium voltage-gated channel subfamily J member 8 [Source:HGNC Symbol;Acc:HGNC:6269]	-0.529799	0.00032677	3.48575
ZNF485	ENSG00000198298	zinc finger protein 485 [Source:HGNC Symbol;Acc:HGNC:23440]	-0.529113	0.00385419	2.41407
BCAT1	ENSG00000060982	branched chain amino acid transaminase 1 [Source:HGNC Symbol;Acc:HGNC:976]	-0.528731	6.3e-05	4.20094
NRARP	ENSG00000198435	NOTCH regulated ankyrin repeat protein [Source:HGNC Symbol;Acc:HGNC:33843]	-0.521449	2.66e-06	5.57539
SNHG3	ENSG00000242125	small nucleolar RNA host gene 3 [Source:HGNC Symbol;Acc:HGNC:10118]	-0.519311	8.59e-07	6.06616
SMIM19	ENSG00000176209	small integral membrane protein 19 [Source:HGNC Symbol;Acc:HGNC:25166]	-0.517726	0.00152684	2.81621
PSAT1	ENSG00000135069	phosphoserine aminotransferase 1 [Source:HGNC Symbol;Acc:HGNC:19129]	-0.517443	6.86e-08	7.1636
AC027031.2	ENSG00000254615	novel transcript	-0.515785	0.00331399	2.47965
BMP6	ENSG00000153162	bone morphogenetic protein 6 [Source:HGNC Symbol;Acc:HGNC:1073]	-0.512193	0.00023773	3.62391
RASL10B	ENSG00000270885	RAS like family 10 member B [Source:HGNC Symbol;Acc:HGNC:30295]	-0.508504	4.53e-05	4.34411
ALDH1B1	ENSG00000137124	aldehyde dehydrogenase 1 family member B1 [Source:HGNC Symbol;Acc:HGNC:407]	-0.508417	6.48e-08	7.1882
JPH1	ENSG00000104369	junctophilin 1 [Source:HGNC Symbol;Acc:HGNC:14201]	-0.506866	6.78e-07	6.16877
FBXL15	ENSG00000107872	F-box and leucine rich repeat protein 15 [Source:HGNC Symbol;Acc:HGNC:28155]	-0.505716	0.00089364	3.04884
TMED10	ENSG00000170348	transmembrane p24 trafficking protein 10 [Source:HGNC Symbol;Acc:HGNC:16998]	-0.505319	4.12e-09	8.38549
DMAC1	ENSG00000137038	distal membrane arm assembly complex 1 [Source:HGNC Symbol;Acc:HGNC:30536]	-0.50407	8.84e-07	6.05357
NREP	ENSG00000134986	neuronal regeneration related protein [Source:HGNC Symbol;Acc:HGNC:16834]	-0.498704	5.16e-06	5.28721
DUXAP9	ENSG00000225210	double homeobox A pseudogene 9 [Source:HGNC Symbol;Acc:HGNC:32188]	-0.497657	0.00660814	2.17992
MRPS18C	ENSG00000163319	mitochondrial ribosomal protein S18C [Source:HGNC Symbol;Acc:HGNC:16633]	-0.49602	0.00014336	3.84356
CTH	ENSG00000116761	cystathionine gamma-lyase [Source:HGNC Symbol;Acc:HGNC:2501]	-0.494044	0.0015022	2.82327
PACSIN3	ENSG00000165912	protein kinase C and casein kinase substrate in neurons 3 [Source:HGNC Symbol;Acc:HGNC:8572]	-0.493271	0.00036669	3.4357
CCND1	ENSG00000110092	cyclin D1 [Source:HGNC Symbol;Acc:HGNC:1582]	-0.49286	1.86e-08	7.73108
KCNJ12	ENSG00000184185	potassium voltage-gated channel subfamily J member 12 [Source:HGNC Symbol;Acc:HGNC:6258]	-0.492277	0.00161977	2.79055
PYCR1	ENSG00000183010	pyrroline-5-carboxylate reductase 1 [Source:HGNC Symbol;Acc:HGNC:9721]	-0.489993	2.05e-05	4.68759
FAM216A	ENSG00000204856	family with sequence similarity 216 member A [Source:HGNC Symbol;Acc:HGNC:30180]	-0.488756	1.68e-06	5.7746
ARL2	ENSG00000213465	ADP ribosylation factor like GTPase 2 [Source:HGNC Symbol;Acc:HGNC:693]	-0.488358	1.05e-05	4.97845
NEFL	ENSG00000277586	neurofilament light [Source:HGNC Symbol;Acc:HGNC:7739]	-0.488093	1.61e-07	6.79305
HMGB1P6	ENSG00000259781	high mobility group box 1 pseudogene 6 [Source:HGNC Symbol;Acc:HGNC:4998]	-0.487945	8.83e-06	5.05421
KLF15	ENSG00000163884	Kruppel like factor 15 [Source:HGNC Symbol;Acc:HGNC:14536]	-0.487514	0.00178317	2.74881
TWIST1	ENSG00000122691	twist family bHLH transcription factor 1 [Source:HGNC Symbol;Acc:HGNC:12428]	-0.486796	0.0032181	2.4924
CBS	ENSG00000160200	cystathionine-beta-synthase [Source:HGNC Symbol;Acc:HGNC:1550]	-0.485769	0.00018163	3.7408
IRS1	ENSG00000169047	insulin receptor substrate 1 [Source:HGNC Symbol;Acc:HGNC:6125]	-0.483363	0.00525635	2.27932
NDUFAF8	ENSG00000224877	NADH:ubiquinone oxidoreductase complex assembly factor 8 [Source:HGNC Symbol;Acc:HGNC:33551]	-0.481733	1.62e-05	4.79072
GTF2IP1	ENSG00000277053	general transcription factor IIi pseudogene 1 [Source:HGNC Symbol;Acc:HGNC:4660]	-0.481463	0.00010279	3.98804
SNRPE	ENSG00000182004	small nuclear ribonucleoprotein polypeptide E [Source:HGNC Symbol;Acc:HGNC:11161]	-0.478064	1.58e-06	5.80019
WDR34	ENSG00000119333	WD repeat domain 34 [Source:HGNC Symbol;Acc:HGNC:28296]	-0.477825	2.57e-07	6.5895
POLR3G	ENSG00000113356	RNA polymerase III subunit G [Source:HGNC Symbol;Acc:HGNC:30075]	-0.476334	0.00348644	2.45762
KCTD12	ENSG00000178695	potassium channel tetramerization domain containing 12 [Source:HGNC Symbol;Acc:HGNC:14678]	-0.47599	4.87e-05	4.31271
PEX7	ENSG00000112357	peroxisomal biogenesis factor 7 [Source:HGNC Symbol;Acc:HGNC:8860]	-0.474356	0.00194882	2.71023
ILF3-DT	ENSG00000267100	ILF3 divergent tranacript [Source:HGNC Symbol;Acc:HGNC:27115]	-0.473012	0.00020927	3.6793
DPAGT1	ENSG00000172269	dolichyl-phosphate N-acetylglucosaminephosphotransferase 1 [Source:HGNC Symbol;Acc:HGNC:2995]	-0.469366	5.56e-06	5.25465
GEMIN6	ENSG00000152147	gem nuclear organelle associated protein 6 [Source:HGNC Symbol;Acc:HGNC:20044]	-0.468989	7.32e-05	4.13556
TSPO	ENSG00000100300	translocator protein [Source:HGNC Symbol;Acc:HGNC:1158]	-0.467191	0.00022254	3.6526
PKIA	ENSG00000171033	cAMP-dependent protein kinase inhibitor alpha [Source:HGNC Symbol;Acc:HGNC:9017]	-0.466364	2.83e-05	4.54895
C12orf66	ENSG00000174206	chromosome 12 open reading frame 66 [Source:HGNC Symbol;Acc:HGNC:26517]	-0.463231	0.0032333	2.49035
CCDC85B	ENSG00000175602	coiled-coil domain containing 85B [Source:HGNC Symbol;Acc:HGNC:24926]	-0.461379	4.62e-05	4.33501
ADRA2C	ENSG00000184160	adrenoceptor alpha 2C [Source:HGNC Symbol;Acc:HGNC:283]	-0.460905	0.00085006	3.07055
MRPL12	ENSG00000262814	mitochondrial ribosomal protein L12 [Source:HGNC Symbol;Acc:HGNC:10378]	-0.45722	0.00650322	2.18687
PPP1R35	ENSG00000160813	protein phosphatase 1 regulatory subunit 35 [Source:HGNC Symbol;Acc:HGNC:28320]	-0.453471	0.00277771	2.55631
HRK	ENSG00000135116	harakiri, BCL2 interacting protein [Source:HGNC Symbol;Acc:HGNC:5185]	-0.452649	0.00069658	3.15703
SOCS2	ENSG00000120833	suppressor of cytokine signaling 2 [Source:HGNC Symbol;Acc:HGNC:19382]	-0.44707	0.00118075	2.92784
CABLES1	ENSG00000134508	Cdk5 and Abl enzyme substrate 1 [Source:HGNC Symbol;Acc:HGNC:25097]	-0.446885	2.05e-06	5.68761
FP565260.1	ENSG00000275464	periodic tryptophan protein 2 homolog [Source:NCBI gene;Acc:102724159]	-0.446775	0.00037254	3.42883
SLC39A4	ENSG00000147804	solute carrier family 39 member 4 [Source:HGNC Symbol;Acc:HGNC:17129]	-0.446266	0.00021571	3.66612
POLD2	ENSG00000106628	DNA polymerase delta 2, accessory subunit [Source:HGNC Symbol;Acc:HGNC:9176]	-0.446125	1.24e-07	6.90591
B9D1	ENSG00000108641	B9 domain containing 1 [Source:HGNC Symbol;Acc:HGNC:24123]	-0.44355	0.0005474	3.2617
GUCY1A1	ENSG00000164116	guanylate cyclase 1 soluble subunit alpha 1 [Source:HGNC Symbol;Acc:HGNC:4685]	-0.442878	0.002691	2.57009
CA8	ENSG00000178538	carbonic anhydrase 8 [Source:HGNC Symbol;Acc:HGNC:1382]	-0.44269	0.00039097	3.40786
RPS28P7	ENSG00000227097	ribosomal protein S28 pseudogene 7 [Source:HGNC Symbol;Acc:HGNC:35787]	-0.441687	2.15e-06	5.66829
PNMA6A	ENSG00000235961	PNMA family member 6A [Source:HGNC Symbol;Acc:HGNC:28248]	-0.439238	0.00376342	2.42442
SLIRP	ENSG00000119705	SRA stem-loop interacting RNA binding protein [Source:HGNC Symbol;Acc:HGNC:20495]	-0.439037	3.78e-05	4.4229
LINC01694	ENSG00000233922	long intergenic non-protein coding RNA 1694 [Source:HGNC Symbol;Acc:HGNC:52481]	-0.43903	0.00285481	2.54442
ANAPC15	ENSG00000110200	anaphase promoting complex subunit 15 [Source:HGNC Symbol;Acc:HGNC:24531]	-0.437671	0.00475953	2.32244
SDHAF3	ENSG00000196636	succinate dehydrogenase complex assembly factor 3 [Source:HGNC Symbol;Acc:HGNC:21752]	-0.435678	0.00142445	2.84635
NTHL1	ENSG00000065057	nth like DNA glycosylase 1 [Source:HGNC Symbol;Acc:HGNC:8028]	-0.43514	0.0001373	3.86234
C17orf58	ENSG00000186665	chromosome 17 open reading frame 58 [Source:HGNC Symbol;Acc:HGNC:27568]	-0.434204	0.00063964	3.19406
CDK5RAP2	ENSG00000136861	CDK5 regulatory subunit associated protein 2 [Source:HGNC Symbol;Acc:HGNC:18672]	-0.432685	4.31e-07	6.36565
DANCR	ENSG00000226950	differentiation antagonizing non-protein coding RNA [Source:HGNC Symbol;Acc:HGNC:28964]	-0.432548	1.61e-05	4.79202
MAK16	ENSG00000198042	MAK16 homolog [Source:HGNC Symbol;Acc:HGNC:13703]	-0.429809	0.00029743	3.52661
COMTD1	ENSG00000165644	catechol-O-methyltransferase domain containing 1 [Source:HGNC Symbol;Acc:HGNC:26309]	-0.428937	0.00071556	3.14535
RPL41P1	ENSG00000227063	ribosomal protein L41 pseudogene 1 [Source:HGNC Symbol;Acc:HGNC:10356]	-0.42886	0.00093391	3.02969
LPAR3	ENSG00000171517	lysophosphatidic acid receptor 3 [Source:HGNC Symbol;Acc:HGNC:14298]	-0.425657	0.0005355	3.27124
SLC7A5	ENSG00000103257	solute carrier family 7 member 5 [Source:HGNC Symbol;Acc:HGNC:11063]	-0.425167	3.68e-07	6.43464
MTHFD1L	ENSG00000120254	methylenetetrahydrofolate dehydrogenase (NADP+ dependent) 1 like [Source:HGNC Symbol;Acc:HGNC:21055]	-0.424365	1.87e-06	5.72754
MAP2K6	ENSG00000108984	mitogen-activated protein kinase kinase 6 [Source:HGNC Symbol;Acc:HGNC:6846]	-0.423633	0.00077904	3.10844
MRPL17	ENSG00000158042	mitochondrial ribosomal protein L17 [Source:HGNC Symbol;Acc:HGNC:14053]	-0.421392	3.54e-06	5.45073
PRMT3	ENSG00000185238	protein arginine methyltransferase 3 [Source:HGNC Symbol;Acc:HGNC:30163]	-0.420874	9.15e-06	5.03851
RNF170	ENSG00000120925	ring finger protein 170 [Source:HGNC Symbol;Acc:HGNC:25358]	-0.420466	0.00427463	2.3691
ACTR3B	ENSG00000133627	ARP3 actin related protein 3 homolog B [Source:HGNC Symbol;Acc:HGNC:17256]	-0.418806	1.97e-05	4.70547
S100A13	ENSG00000189171	S100 calcium binding protein A13 [Source:HGNC Symbol;Acc:HGNC:10490]	-0.41873	0.00414688	2.38228
LRRC20	ENSG00000172731	leucine rich repeat containing 20 [Source:HGNC Symbol;Acc:HGNC:23421]	-0.416118	0.00040336	3.3943
TYSND1	ENSG00000156521	trypsin domain containing 1 [Source:HGNC Symbol;Acc:HGNC:28531]	-0.415819	0.00026999	3.56865
GNG4	ENSG00000168243	G protein subunit gamma 4 [Source:HGNC Symbol;Acc:HGNC:4407]	-0.415608	4.05e-06	5.39254
FSCN1	ENSG00000075618	fascin actin-bundling protein 1 [Source:HGNC Symbol;Acc:HGNC:11148]	-0.415062	0.0001455	3.83712
CDC42EP1	ENSG00000128283	CDC42 effector protein 1 [Source:HGNC Symbol;Acc:HGNC:17014]	-0.414253	3.86e-06	5.41394
ZIC3	ENSG00000156925	Zic family member 3 [Source:HGNC Symbol;Acc:HGNC:12874]	-0.414072	0.0002589	3.58686
EXOSC4	ENSG00000178896	exosome component 4 [Source:HGNC Symbol;Acc:HGNC:18189]	-0.413513	0.00051009	3.29235
HSPE1	ENSG00000115541	heat shock protein family E (Hsp10) member 1 [Source:HGNC Symbol;Acc:HGNC:5269]	-0.4135	3.36e-05	4.47331
C1orf74	ENSG00000162757	chromosome 1 open reading frame 74 [Source:HGNC Symbol;Acc:HGNC:26319]	-0.413393	0.00711425	2.14787
ENOX1	ENSG00000120658	ecto-NOX disulfide-thiol exchanger 1 [Source:HGNC Symbol;Acc:HGNC:25474]	-0.412831	0.00204277	2.68978
OLMALINC	ENSG00000235823	oligodendrocyte maturation-associated long intergenic non-coding RNA [Source:HGNC Symbol;Acc:HGNC:28060]	-0.41273	0.00042728	3.36929
GREB1	ENSG00000196208	growth regulating estrogen receptor binding 1 [Source:HGNC Symbol;Acc:HGNC:24885]	-0.411826	0.00280538	2.55201
NCBP2-AS2	ENSG00000270170	NCBP2 antisense RNA 2 (head to head) [Source:HGNC Symbol;Acc:HGNC:25121]	-0.411774	0.00530798	2.27507
CHCHD10	ENSG00000250479	coiled-coil-helix-coiled-coil-helix domain containing 10 [Source:HGNC Symbol;Acc:HGNC:15559]	-0.411478	0.00050333	3.29814
RPP25L	ENSG00000164967	ribonuclease P/MRP subunit p25 like [Source:HGNC Symbol;Acc:HGNC:19909]	-0.410469	0.00138237	2.85938
TFAP4	ENSG00000090447	transcription factor AP-4 [Source:HGNC Symbol;Acc:HGNC:11745]	-0.410285	0.00055878	3.25276
FAM173A	ENSG00000103254	family with sequence similarity 173 member A [Source:HGNC Symbol;Acc:HGNC:14152]	-0.410073	0.00375048	2.42591
CISD3	ENSG00000277972	CDGSH iron sulfur domain 3 [Source:HGNC Symbol;Acc:HGNC:27578]	-0.407649	0.00038657	3.41277
PPP1R14A	ENSG00000167641	protein phosphatase 1 regulatory inhibitor subunit 14A [Source:HGNC Symbol;Acc:HGNC:14871]	-0.406558	0.00940354	2.02671
RAC3	ENSG00000169750	Rac family small GTPase 3 [Source:HGNC Symbol;Acc:HGNC:9803]	-0.40378	0.00062138	3.20664
RPL17	ENSG00000265681	ribosomal protein L17 [Source:HGNC Symbol;Acc:HGNC:10307]	-0.403693	0.00576707	2.23904
LIN28B	ENSG00000187772	lin-28 homolog B [Source:HGNC Symbol;Acc:HGNC:32207]	-0.403318	3.82e-05	4.41762
ZBTB12	ENSG00000204366	zinc finger and BTB domain containing 12 [Source:HGNC Symbol;Acc:HGNC:19066]	-0.40294	0.00305942	2.51436
DNPH1	ENSG00000112667	2'-deoxynucleoside 5'-phosphate N-hydrolase 1 [Source:HGNC Symbol;Acc:HGNC:21218]	-0.40292	0.00344468	2.46285
HILPDA	ENSG00000135245	hypoxia inducible lipid droplet associated [Source:HGNC Symbol;Acc:HGNC:28859]	-0.402889	0.00341662	2.4664
GTF3A	ENSG00000122034	general transcription factor IIIA [Source:HGNC Symbol;Acc:HGNC:4662]	-0.40105	1.84e-05	4.73451
PINX1	ENSG00000254093	PIN2 (TERF1) interacting telomerase inhibitor 1 [Source:HGNC Symbol;Acc:HGNC:30046]	-0.401035	0.00332394	2.47835
MTHFD2	ENSG00000065911	methylenetetrahydrofolate dehydrogenase (NADP+ dependent) 2, methenyltetrahydrofolate cyclohydrolase [Source:HGNC Symbol;Acc:HGNC:7434]	-0.400931	6.68e-07	6.17491
GJA1	ENSG00000152661	gap junction protein alpha 1 [Source:HGNC Symbol;Acc:HGNC:4274]	-0.400905	2.42e-05	4.61564
TIMM13	ENSG00000099800	translocase of inner mitochondrial membrane 13 [Source:HGNC Symbol;Acc:HGNC:11816]	-0.400571	5.44e-05	4.26452
ABHD17C	ENSG00000136379	abhydrolase domain containing 17C [Source:HGNC Symbol;Acc:HGNC:26925]	-0.40035	0.00019097	3.71903
SRD5A3	ENSG00000128039	steroid 5 alpha-reductase 3 [Source:HGNC Symbol;Acc:HGNC:25812]	-0.399785	0.00019145	3.71794
COX8A	ENSG00000176340	cytochrome c oxidase subunit 8A [Source:HGNC Symbol;Acc:HGNC:2294]	-0.399685	0.00876504	2.05725
DUT	ENSG00000128951	deoxyuridine triphosphatase [Source:HGNC Symbol;Acc:HGNC:3078]	-0.399451	7.72e-05	4.11227
COA4	ENSG00000181924	cytochrome c oxidase assembly factor 4 homolog [Source:HGNC Symbol;Acc:HGNC:24604]	-0.398819	8.23e-06	5.08448
STC2	ENSG00000113739	stanniocalcin 2 [Source:HGNC Symbol;Acc:HGNC:11374]	-0.397781	0.00030966	3.50912
SHMT2	ENSG00000182199	serine hydroxymethyltransferase 2 [Source:HGNC Symbol;Acc:HGNC:10852]	-0.396457	0.00012813	3.89236
MRPL24	ENSG00000143314	mitochondrial ribosomal protein L24 [Source:HGNC Symbol;Acc:HGNC:14037]	-0.396204	0.00110254	2.95761
KLF9	ENSG00000119138	Kruppel like factor 9 [Source:HGNC Symbol;Acc:HGNC:1123]	-0.395731	0.00021578	3.66598
DNAJC12	ENSG00000108176	DnaJ heat shock protein family (Hsp40) member C12 [Source:HGNC Symbol;Acc:HGNC:28908]	-0.395028	0.00151334	2.82006
EXOSC5	ENSG00000077348	exosome component 5 [Source:HGNC Symbol;Acc:HGNC:24662]	-0.394898	0.00023875	3.62206
RIDA	ENSG00000132541	reactive intermediate imine deaminase A homolog [Source:HGNC Symbol;Acc:HGNC:16897]	-0.393952	0.00669851	2.17402
FABP5	ENSG00000164687	fatty acid binding protein 5 [Source:HGNC Symbol;Acc:HGNC:3560]	-0.392282	0.00013037	3.88483
RPL35A	ENSG00000182899	ribosomal protein L35a [Source:HGNC Symbol;Acc:HGNC:10345]	-0.390654	0.00122126	2.91319
MACROD1	ENSG00000133315	MACRO domain containing 1 [Source:HGNC Symbol;Acc:HGNC:29598]	-0.390459	0.00132623	2.87738
TIMM8A	ENSG00000126953	translocase of inner mitochondrial membrane 8A [Source:HGNC Symbol;Acc:HGNC:11817]	-0.389786	4.31e-05	4.36503
ABHD14B	ENSG00000114779	abhydrolase domain containing 14B [Source:HGNC Symbol;Acc:HGNC:28235]	-0.389509	0.00030288	3.51873
OXLD1	ENSG00000204237	oxidoreductase like domain containing 1 [Source:HGNC Symbol;Acc:HGNC:27901]	-0.389451	0.00901091	2.04523
TMEM177	ENSG00000144120	transmembrane protein 177 [Source:HGNC Symbol;Acc:HGNC:28143]	-0.38894	6.64e-05	4.17774
RPL13AP5	ENSG00000236552	ribosomal protein L13a pseudogene 5 [Source:HGNC Symbol;Acc:HGNC:23736]	-0.388838	1.61e-05	4.7922
ZNF22	ENSG00000165512	zinc finger protein 22 [Source:HGNC Symbol;Acc:HGNC:13012]	-0.38869	0.0028277	2.54857
SAMD4A	ENSG00000020577	sterile alpha motif domain containing 4A [Source:HGNC Symbol;Acc:HGNC:23023]	-0.38726	0.005147	2.28845
APRT	ENSG00000198931	adenine phosphoribosyltransferase [Source:HGNC Symbol;Acc:HGNC:626]	-0.387123	2e-05	4.69833
RHOB	ENSG00000143878	ras homolog family member B [Source:HGNC Symbol;Acc:HGNC:668]	-0.387097	1.11e-05	4.95629
UQCRQ	ENSG00000164405	ubiquinol-cytochrome c reductase complex III subunit VII [Source:HGNC Symbol;Acc:HGNC:29594]	-0.386556	1.1e-05	4.96052
KCTD15	ENSG00000153885	potassium channel tetramerization domain containing 15 [Source:HGNC Symbol;Acc:HGNC:23297]	-0.385148	2.24e-05	4.64917
PPP1R14B	ENSG00000173457	protein phosphatase 1 regulatory inhibitor subunit 14B [Source:HGNC Symbol;Acc:HGNC:9057]	-0.385005	0.00025817	3.5881
RPS17	ENSG00000182774	ribosomal protein S17 [Source:HGNC Symbol;Acc:HGNC:10397]	-0.384599	0.00270462	2.56789
VARS	ENSG00000204394	valyl-tRNA synthetase [Source:HGNC Symbol;Acc:HGNC:12651]	-0.384562	2.25e-06	5.64874
PRELID1	ENSG00000169230	PRELI domain containing 1 [Source:HGNC Symbol;Acc:HGNC:30255]	-0.38451	1.1e-05	4.95832
APOO	ENSG00000184831	apolipoprotein O [Source:HGNC Symbol;Acc:HGNC:28727]	-0.384266	0.00042529	3.37131
ADAMTS1	ENSG00000154734	ADAM metallopeptidase with thrombospondin type 1 motif 1 [Source:HGNC Symbol;Acc:HGNC:217]	-0.383568	0.00113453	2.94518
VPS9D1-AS1	ENSG00000261373	VPS9D1 antisense RNA 1 [Source:HGNC Symbol;Acc:HGNC:48915]	-0.381729	0.000144	3.84164
ADORA2B	ENSG00000170425	adenosine A2b receptor [Source:HGNC Symbol;Acc:HGNC:264]	-0.381294	0.00855127	2.06797
PCYOX1L	ENSG00000145882	prenylcysteine oxidase 1 like [Source:HGNC Symbol;Acc:HGNC:28477]	-0.380943	0.00661132	2.17971
MID1IP1	ENSG00000165175	MID1 interacting protein 1 [Source:HGNC Symbol;Acc:HGNC:20715]	-0.380513	7.75e-06	5.11069
ASS1	ENSG00000130707	argininosuccinate synthase 1 [Source:HGNC Symbol;Acc:HGNC:758]	-0.380252	0.00269128	2.57004
GTF2H2C	ENSG00000183474	GTF2H2 family member C [Source:HGNC Symbol;Acc:HGNC:31394]	-0.378661	0.00245952	2.60915
ADGRA2	ENSG00000020181	adhesion G protein-coupled receptor A2 [Source:HGNC Symbol;Acc:HGNC:17849]	-0.37835	0.00485868	2.31348
ISOC2	ENSG00000063241	isochorismatase domain containing 2 [Source:HGNC Symbol;Acc:HGNC:26278]	-0.378144	0.00103057	2.98692
B4GALT2	ENSG00000117411	beta-1,4-galactosyltransferase 2 [Source:HGNC Symbol;Acc:HGNC:925]	-0.377541	1.58e-05	4.80227
SEH1L	ENSG00000085415	SEH1 like nucleoporin [Source:HGNC Symbol;Acc:HGNC:30379]	-0.376875	4.18e-05	4.379
MRPL57	ENSG00000173141	mitochondrial ribosomal protein L57 [Source:HGNC Symbol;Acc:HGNC:14514]	-0.376668	0.00107235	2.96966
SRM	ENSG00000116649	spermidine synthase [Source:HGNC Symbol;Acc:HGNC:11296]	-0.375427	9.92e-05	4.00357
E2F5	ENSG00000133740	E2F transcription factor 5 [Source:HGNC Symbol;Acc:HGNC:3119]	-0.373816	0.00054695	3.26205
ACSS1	ENSG00000154930	acyl-CoA synthetase short chain family member 1 [Source:HGNC Symbol;Acc:HGNC:16091]	-0.373444	0.00111448	2.95293
NANP	ENSG00000170191	N-acetylneuraminic acid phosphatase [Source:HGNC Symbol;Acc:HGNC:16140]	-0.372649	0.00075997	3.1192
SNHG16	ENSG00000163597	small nucleolar RNA host gene 16 [Source:HGNC Symbol;Acc:HGNC:44352]	-0.37246	4.04e-05	4.39389
TRIM65	ENSG00000141569	tripartite motif containing 65 [Source:HGNC Symbol;Acc:HGNC:27316]	-0.37154	0.00043857	3.35796
AIMP2	ENSG00000106305	aminoacyl tRNA synthetase complex interacting multifunctional protein 2 [Source:HGNC Symbol;Acc:HGNC:20609]	-0.3709	0.00078507	3.10509
TEX15	ENSG00000133863	testis expressed 15, meiosis and synapsis associated [Source:HGNC Symbol;Acc:HGNC:11738]	-0.370675	0.00265274	2.5763
MATK	ENSG00000007264	megakaryocyte-associated tyrosine kinase [Source:HGNC Symbol;Acc:HGNC:6906]	-0.370058	0.00337138	2.47219
MRPL3	ENSG00000114686	mitochondrial ribosomal protein L3 [Source:HGNC Symbol;Acc:HGNC:10379]	-0.369786	5.81e-06	5.23586
SCD	ENSG00000099194	stearoyl-CoA desaturase [Source:HGNC Symbol;Acc:HGNC:10571]	-0.36844	8.58e-06	5.06635
YARS	ENSG00000134684	tyrosyl-tRNA synthetase [Source:HGNC Symbol;Acc:HGNC:12840]	-0.367551	1.45e-05	4.83898
LDHA	ENSG00000134333	lactate dehydrogenase A [Source:HGNC Symbol;Acc:HGNC:6535]	-0.366979	7.75e-08	7.11054
NUDCD2	ENSG00000170584	NudC domain containing 2 [Source:HGNC Symbol;Acc:HGNC:30535]	-0.365169	0.00024951	3.60291
TSPEAR-AS2	ENSG00000182912	TSPEAR antisense RNA 2 [Source:HGNC Symbol;Acc:HGNC:16428]	-0.362786	0.00907234	2.04228
NDUFAF4	ENSG00000123545	NADH:ubiquinone oxidoreductase complex assembly factor 4 [Source:HGNC Symbol;Acc:HGNC:21034]	-0.362768	0.00259824	2.58532
CDCA7	ENSG00000144354	cell division cycle associated 7 [Source:HGNC Symbol;Acc:HGNC:14628]	-0.362721	8.25e-06	5.08376
RPSAP58	ENSG00000225178	ribosomal protein SA pseudogene 58 [Source:HGNC Symbol;Acc:HGNC:36809]	-0.362233	0.00375908	2.42492
PTMA	ENSG00000187514	prothymosin alpha [Source:HGNC Symbol;Acc:HGNC:9623]	-0.36215	2.4e-07	6.62037
NME1	ENSG00000239672	NME/NM23 nucleoside diphosphate kinase 1 [Source:HGNC Symbol;Acc:HGNC:7849]	-0.361518	0.00020104	3.69671
GTF3C6	ENSG00000155115	general transcription factor IIIC subunit 6 [Source:HGNC Symbol;Acc:HGNC:20872]	-0.360811	0.00029363	3.53219
BOP1	ENSG00000261236	block of proliferation 1 [Source:HGNC Symbol;Acc:HGNC:15519]	-0.360626	5.09e-06	5.29357
FXN	ENSG00000165060	frataxin [Source:HGNC Symbol;Acc:HGNC:3951]	-0.358845	0.00365677	2.4369
CENPV	ENSG00000166582	centromere protein V [Source:HGNC Symbol;Acc:HGNC:29920]	-0.358623	1.56e-05	4.80767
ATP5MC2	ENSG00000135390	ATP synthase membrane subunit c locus 2 [Source:HGNC Symbol;Acc:HGNC:842]	-0.3584	5.43e-05	4.26547
GTF2E2	ENSG00000197265	general transcription factor IIE subunit 2 [Source:HGNC Symbol;Acc:HGNC:4651]	-0.35837	0.00066227	3.17897
PARVB	ENSG00000188677	parvin beta [Source:HGNC Symbol;Acc:HGNC:14653]	-0.356777	0.0003702	3.43157
FNDC10	ENSG00000228594	fibronectin type III domain containing 10 [Source:HGNC Symbol;Acc:HGNC:42951]	-0.356244	0.00375372	2.42554
WDR18	ENSG00000065268	WD repeat domain 18 [Source:HGNC Symbol;Acc:HGNC:17956]	-0.356231	0.00015438	3.81141
C20orf27	ENSG00000101220	chromosome 20 open reading frame 27 [Source:HGNC Symbol;Acc:HGNC:15873]	-0.355913	0.00016537	3.78156
SOX12	ENSG00000177732	SRY-box 12 [Source:HGNC Symbol;Acc:HGNC:11198]	-0.355748	0.00036249	3.44071
USP31	ENSG00000103404	ubiquitin specific peptidase 31 [Source:HGNC Symbol;Acc:HGNC:20060]	-0.355323	0.00120162	2.92023
HMGA2	ENSG00000149948	high mobility group AT-hook 2 [Source:HGNC Symbol;Acc:HGNC:5009]	-0.354906	0.00011028	3.95752
IMPACT	ENSG00000154059	impact RWD domain protein [Source:HGNC Symbol;Acc:HGNC:20387]	-0.354407	0.00048454	3.31467
EIF4EP2	ENSG00000229944	eukaryotic translation initiation factor 4E pseudogene 2 [Source:HGNC Symbol;Acc:HGNC:32428]	-0.353077	0.00309215	2.50974
DEAF1	ENSG00000177030	DEAF1, transcription factor [Source:HGNC Symbol;Acc:HGNC:14677]	-0.352913	9.8e-06	5.00888
COMMD6	ENSG00000188243	COMM domain containing 6 [Source:HGNC Symbol;Acc:HGNC:24015]	-0.352767	0.00592552	2.22727
AMER1	ENSG00000184675	APC membrane recruitment protein 1 [Source:HGNC Symbol;Acc:HGNC:26837]	-0.3526	0.00248573	2.60455
SHLD2	ENSG00000122376	shieldin complex subunit 2 [Source:HGNC Symbol;Acc:HGNC:28773]	-0.351884	9.7e-05	4.01345
SLC25A15	ENSG00000102743	solute carrier family 25 member 15 [Source:HGNC Symbol;Acc:HGNC:10985]	-0.349952	0.0028722	2.54178
NDRG1	ENSG00000104419	N-myc downstream regulated 1 [Source:HGNC Symbol;Acc:HGNC:7679]	-0.349782	0.00092183	3.03535
ARRB1	ENSG00000137486	arrestin beta 1 [Source:HGNC Symbol;Acc:HGNC:711]	-0.34942	0.00405612	2.39189
ELOVL6	ENSG00000170522	ELOVL fatty acid elongase 6 [Source:HGNC Symbol;Acc:HGNC:15829]	-0.348911	6.88e-05	4.16245
STUB1	ENSG00000103266	STIP1 homology and U-box containing protein 1 [Source:HGNC Symbol;Acc:HGNC:11427]	-0.348513	0.00248854	2.60406
NME4	ENSG00000103202	NME/NM23 nucleoside diphosphate kinase 4 [Source:HGNC Symbol;Acc:HGNC:7852]	-0.348308	0.0010053	2.9977
FAR2	ENSG00000064763	fatty acyl-CoA reductase 2 [Source:HGNC Symbol;Acc:HGNC:25531]	-0.348071	0.0039239	2.40628
LONRF1	ENSG00000154359	LON peptidase N-terminal domain and ring finger 1 [Source:HGNC Symbol;Acc:HGNC:26302]	-0.347981	0.00659451	2.18082
TEAD4	ENSG00000197905	TEA domain transcription factor 4 [Source:HGNC Symbol;Acc:HGNC:11717]	-0.347425	0.00146049	2.8355
FAM155B	ENSG00000130054	family with sequence similarity 155 member B [Source:HGNC Symbol;Acc:HGNC:30701]	-0.346991	0.00245378	2.61016
BLOC1S4	ENSG00000186222	biogenesis of lysosomal organelles complex 1 subunit 4 [Source:HGNC Symbol;Acc:HGNC:24206]	-0.346969	0.00868744	2.06111
PAK1IP1	ENSG00000111845	PAK1 interacting protein 1 [Source:HGNC Symbol;Acc:HGNC:20882]	-0.346688	0.00109443	2.96081
DHCR7	ENSG00000172893	7-dehydrocholesterol reductase [Source:HGNC Symbol;Acc:HGNC:2860]	-0.346474	7.33e-05	4.13475
TMEM243	ENSG00000135185	transmembrane protein 243 [Source:HGNC Symbol;Acc:HGNC:21707]	-0.346339	0.00307955	2.51151
IGFBP5	ENSG00000115461	insulin like growth factor binding protein 5 [Source:HGNC Symbol;Acc:HGNC:5474]	-0.346228	0.0047247	2.32563
CARM1	ENSG00000142453	coactivator associated arginine methyltransferase 1 [Source:HGNC Symbol;Acc:HGNC:23393]	-0.345582	1.14e-05	4.94262
SIGMAR1	ENSG00000147955	sigma non-opioid intracellular receptor 1 [Source:HGNC Symbol;Acc:HGNC:8157]	-0.34555	2.05e-05	4.68831
AKR1A1	ENSG00000117448	aldo-keto reductase family 1 member A1 [Source:HGNC Symbol;Acc:HGNC:380]	-0.345137	0.00059639	3.22447
EIF5AL1	ENSG00000253626	eukaryotic translation initiation factor 5A-like 1 [Source:HGNC Symbol;Acc:HGNC:17419]	-0.344832	0.0046713	2.33056
HMGCS1	ENSG00000112972	3-hydroxy-3-methylglutaryl-CoA synthase 1 [Source:HGNC Symbol;Acc:HGNC:5007]	-0.344399	1.86e-05	4.73088
RBX1	ENSG00000100387	ring-box 1 [Source:HGNC Symbol;Acc:HGNC:9928]	-0.343675	0.00013919	3.85641
NAT8L	ENSG00000185818	N-acetyltransferase 8 like [Source:HGNC Symbol;Acc:HGNC:26742]	-0.342774	0.00194332	2.71145
SAC3D1	ENSG00000168061	SAC3 domain containing 1 [Source:HGNC Symbol;Acc:HGNC:30179]	-0.342658	0.00834669	2.07849
MRPS12	ENSG00000128626	mitochondrial ribosomal protein S12 [Source:HGNC Symbol;Acc:HGNC:10380]	-0.342652	0.00075662	3.12113
EN2	ENSG00000164778	engrailed homeobox 2 [Source:HGNC Symbol;Acc:HGNC:3343]	-0.34263	0.00019275	3.71502
MMAB	ENSG00000139428	methylmalonic aciduria (cobalamin deficiency) cblB type [Source:HGNC Symbol;Acc:HGNC:19331]	-0.341158	0.00038845	3.41066
POLR3K	ENSG00000161980	RNA polymerase III subunit K [Source:HGNC Symbol;Acc:HGNC:14121]	-0.341079	0.00068134	3.16663
POU3F2	ENSG00000184486	POU class 3 homeobox 2 [Source:HGNC Symbol;Acc:HGNC:9215]	-0.340869	0.0004681	3.32966
FDFT1	ENSG00000079459	farnesyl-diphosphate farnesyltransferase 1 [Source:HGNC Symbol;Acc:HGNC:3629]	-0.34005	6.27e-05	4.20247
RMI2	ENSG00000175643	RecQ mediated genome instability 2 [Source:HGNC Symbol;Acc:HGNC:28349]	-0.339517	0.00192044	2.7166
ASB13	ENSG00000196372	ankyrin repeat and SOCS box containing 13 [Source:HGNC Symbol;Acc:HGNC:19765]	-0.339486	0.00105353	2.97735
RPL26	ENSG00000161970	ribosomal protein L26 [Source:HGNC Symbol;Acc:HGNC:10327]	-0.339085	0.00862177	2.0644
POP7	ENSG00000172336	POP7 homolog, ribonuclease P/MRP subunit [Source:HGNC Symbol;Acc:HGNC:19949]	-0.338826	0.00110947	2.95489
DUSP9	ENSG00000130829	dual specificity phosphatase 9 [Source:HGNC Symbol;Acc:HGNC:3076]	-0.338789	0.00644743	2.19061
PHGDH	ENSG00000092621	phosphoglycerate dehydrogenase [Source:HGNC Symbol;Acc:HGNC:8923]	-0.338215	0.0006931	3.1592
FANCE	ENSG00000112039	FA complementation group E [Source:HGNC Symbol;Acc:HGNC:3586]	-0.337899	0.00352438	2.45292
STEAP3	ENSG00000115107	STEAP3 metalloreductase [Source:HGNC Symbol;Acc:HGNC:24592]	-0.337769	0.00126415	2.8982
TBL1X	ENSG00000101849	transducin beta like 1 X-linked [Source:HGNC Symbol;Acc:HGNC:11585]	-0.337587	0.0003206	3.49404
NUP35	ENSG00000163002	nucleoporin 35 [Source:HGNC Symbol;Acc:HGNC:29797]	-0.337555	0.00673204	2.17185
HEBP1	ENSG00000013583	heme binding protein 1 [Source:HGNC Symbol;Acc:HGNC:17176]	-0.337384	0.00321661	2.4926
SNRPG	ENSG00000143977	small nuclear ribonucleoprotein polypeptide G [Source:HGNC Symbol;Acc:HGNC:11163]	-0.33555	0.00046215	3.33522
TMEM129	ENSG00000168936	transmembrane protein 129 [Source:HGNC Symbol;Acc:HGNC:25137]	-0.335477	0.00248289	2.60504
RPL18AP3	ENSG00000213442	ribosomal protein L18a pseudogene 3 [Source:HGNC Symbol;Acc:HGNC:31387]	-0.335387	0.00056461	3.24825
RSAD1	ENSG00000136444	radical S-adenosyl methionine domain containing 1 [Source:HGNC Symbol;Acc:HGNC:25634]	-0.334783	0.00163642	2.7861
NME3	ENSG00000103024	NME/NM23 nucleoside diphosphate kinase 3 [Source:HGNC Symbol;Acc:HGNC:7851]	-0.334238	0.00312605	2.505
DCTPP1	ENSG00000179958	dCTP pyrophosphatase 1 [Source:HGNC Symbol;Acc:HGNC:28777]	-0.333455	0.00024469	3.61139
RPF2	ENSG00000197498	ribosome production factor 2 homolog [Source:HGNC Symbol;Acc:HGNC:20870]	-0.332521	0.00018093	3.74248
MRPS34	ENSG00000074071	mitochondrial ribosomal protein S34 [Source:HGNC Symbol;Acc:HGNC:16618]	-0.3325	0.00421639	2.37506
GART	ENSG00000159131	phosphoribosylglycinamide formyltransferase, phosphoribosylglycinamide synthetase, phosphoribosylaminoimidazole synthetase [Source:HGNC Symbol;Acc:HGNC:4163]	-0.331539	7.53e-05	4.12308
TSEN15	ENSG00000198860	tRNA splicing endonuclease subunit 15 [Source:HGNC Symbol;Acc:HGNC:16791]	-0.331214	0.00049698	3.30366
SERTAD4	ENSG00000082497	SERTA domain containing 4 [Source:HGNC Symbol;Acc:HGNC:25236]	-0.331012	0.00722379	2.14123
ARRDC1-AS1	ENSG00000203993	ARRDC1 antisense RNA 1 [Source:HGNC Symbol;Acc:HGNC:23395]	-0.330502	0.0032692	2.48556
AGPAT5	ENSG00000155189	1-acylglycerol-3-phosphate O-acyltransferase 5 [Source:HGNC Symbol;Acc:HGNC:20886]	-0.330174	0.00295358	2.52965
PSD3	ENSG00000156011	pleckstrin and Sec7 domain containing 3 [Source:HGNC Symbol;Acc:HGNC:19093]	-0.329285	0.00561472	2.25067
NCS1	ENSG00000107130	neuronal calcium sensor 1 [Source:HGNC Symbol;Acc:HGNC:3953]	-0.328912	0.00104982	2.97888
RPS27AP16	ENSG00000224631	ribosomal protein S27a pseudogene 16 [Source:HGNC Symbol;Acc:HGNC:36855]	-0.328712	0.00653625	2.18467
PNO1	ENSG00000115946	partner of NOB1 homolog [Source:HGNC Symbol;Acc:HGNC:32790]	-0.328588	0.00067529	3.17051
RPS15	ENSG00000115268	ribosomal protein S15 [Source:HGNC Symbol;Acc:HGNC:10388]	-0.328041	3.64e-05	4.43879
ZNF580	ENSG00000213015	zinc finger protein 580 [Source:HGNC Symbol;Acc:HGNC:29473]	-0.32621	0.00264259	2.57797
ESD	ENSG00000139684	esterase D [Source:HGNC Symbol;Acc:HGNC:3465]	-0.325325	2.38e-05	4.62407
GARS	ENSG00000106105	glycyl-tRNA synthetase [Source:HGNC Symbol;Acc:HGNC:4162]	-0.325053	2.38e-05	4.62377
CCDC71	ENSG00000177352	coiled-coil domain containing 71 [Source:HGNC Symbol;Acc:HGNC:25760]	-0.324796	0.00262929	2.58016
NUP37	ENSG00000075188	nucleoporin 37 [Source:HGNC Symbol;Acc:HGNC:29929]	-0.324612	0.00046001	3.33723
ATIC	ENSG00000138363	5-aminoimidazole-4-carboxamide ribonucleotide formyltransferase/IMP cyclohydrolase [Source:HGNC Symbol;Acc:HGNC:794]	-0.324588	7.54e-05	4.12244
GAL	ENSG00000069482	galanin and GMAP prepropeptide [Source:HGNC Symbol;Acc:HGNC:4114]	-0.324508	0.0008906	3.05032
MIEN1	ENSG00000141741	migration and invasion enhancer 1 [Source:HGNC Symbol;Acc:HGNC:28230]	-0.324503	0.00476197	2.32221
EIF5A	ENSG00000132507	eukaryotic translation initiation factor 5A [Source:HGNC Symbol;Acc:HGNC:3300]	-0.324449	0.00014481	3.83919
TXNL4A	ENSG00000141759	thioredoxin like 4A [Source:HGNC Symbol;Acc:HGNC:30551]	-0.323782	0.00018986	3.72157
GRPEL2	ENSG00000164284	GrpE like 2, mitochondrial [Source:HGNC Symbol;Acc:HGNC:21060]	-0.32372	0.00601715	2.22061
SIX2	ENSG00000170577	SIX homeobox 2 [Source:HGNC Symbol;Acc:HGNC:10888]	-0.323652	0.00152167	2.81768
IFRD2	ENSG00000214706	interferon related developmental regulator 2 [Source:HGNC Symbol;Acc:HGNC:5457]	-0.32347	9.84e-05	4.00679
UCK2	ENSG00000143179	uridine-cytidine kinase 2 [Source:HGNC Symbol;Acc:HGNC:12562]	-0.323439	0.00016559	3.78097
ZDHHC2	ENSG00000104219	zinc finger DHHC-type containing 2 [Source:HGNC Symbol;Acc:HGNC:18469]	-0.322325	0.00996888	2.00135

## Sheet: up FC>1.2 P<0.01
gene_name	gene_id	gene_description	log2FoldChange	pvalue	logpvalue
SDHDP2	ENSG00000227073	succinate dehydrogenase complex subunit D pseudogene 2 [Source:HGNC Symbol;Acc:HGNC:10685]	4.75076	0.00643188	2.19166
AC069185.1	ENSG00000255046	novel transcript	3.0909	0.00994729	2.0023
AC100797.1	ENSG00000254207	novel transcript	3.01546	6.13407e-06	5.21225
AC084024.4	ENSG00000285632	novel transcript	2.76935	0.000486239	3.31315
AL135999.1	ENSG00000258727	uncharacterized LOC102724814 [Source:NCBI gene;Acc:102724814]	2.41146	0.0062731	2.20252
STAR	ENSG00000147465	steroidogenic acute regulatory protein [Source:HGNC Symbol;Acc:HGNC:11359]	2.27951	0.00404699	2.39287
ADAM32	ENSG00000197140	ADAM metallopeptidase domain 32 [Source:HGNC Symbol;Acc:HGNC:15479]	2.18274	0.000677003	3.16941
TBC1D3G	ENSG00000260287	TBC1 domain family member 3G [Source:HGNC Symbol;Acc:HGNC:29860]	2.01971	0.00899042	2.04622
LINC01134	ENSG00000236423	long intergenic non-protein coding RNA 1134 [Source:HGNC Symbol;Acc:HGNC:49449]	2.01122	9.94398e-05	4.00244
AP006545.1	ENSG00000260949	novel transcript, overlapping to EIF4EBP1	1.95589	0.00700859	2.15437
AC139795.3	ENSG00000272459	novel transcript	1.70261	0.00537846	2.26934
AK9	ENSG00000155085	adenylate kinase 9 [Source:HGNC Symbol;Acc:HGNC:33814]	1.6955	3.26299e-27	26.4864
AC007731.2	ENSG00000215493	kelch-like 12 (Drosophila) (KLH12) pseudogene	1.57236	0.000679324	3.16792
AL021807.1	ENSG00000272468	novel transcript	1.52963	0.00934492	2.02942
RAET1G	ENSG00000203722	retinoic acid early transcript 1G [Source:HGNC Symbol;Acc:HGNC:16795]	1.44256	0.000205714	3.68674
AKT1S1	ENSG00000204673	AKT1 substrate 1 [Source:HGNC Symbol;Acc:HGNC:28426]	1.40169	2.74071e-61	60.5621
LRSAM1	ENSG00000148356	leucine rich repeat and sterile alpha motif containing 1 [Source:HGNC Symbol;Acc:HGNC:25135]	1.36275	8.27451e-41	40.0823
TMEM17	ENSG00000186889	transmembrane protein 17 [Source:HGNC Symbol;Acc:HGNC:26623]	1.33401	5.55369e-08	7.25542
NR1I3	ENSG00000143257	nuclear receptor subfamily 1 group I member 3 [Source:HGNC Symbol;Acc:HGNC:7969]	1.31272	9.9554e-07	6.00194
TOMM40L	ENSG00000158882	translocase of outer mitochondrial membrane 40 like [Source:HGNC Symbol;Acc:HGNC:25756]	1.28534	9.96377e-41	40.0016
SH3GL1P1	ENSG00000266777	SH3 domain containing GRB2 like 1, endophilin A2 pseudogene 1 [Source:HGNC Symbol;Acc:HGNC:10835]	1.28529	0.00653838	2.18453
GEMIN8P4	ENSG00000228175	gem nuclear organelle associated protein 8 pseudogene 4 [Source:HGNC Symbol;Acc:HGNC:37979]	1.21194	1.83545e-10	9.73626
ATG9B	ENSG00000181652	autophagy related 9B [Source:HGNC Symbol;Acc:HGNC:21899]	1.19678	0.00143855	2.84207
VWA5B2	ENSG00000145198	von Willebrand factor A domain containing 5B2 [Source:HGNC Symbol;Acc:HGNC:25144]	1.19084	0.00163394	2.78676
AC005775.1	ENSG00000266933	novel transcript, antisense to MADCAM1 and TPGS1	1.18621	0.00328562	2.48338
AC097662.1	ENSG00000236432	uncharacterized LOC654841 [Source:NCBI gene;Acc:654841]	1.1848	0.000574482	3.24072
ALG12	ENSG00000182858	ALG12, alpha-1,6-mannosyltransferase [Source:HGNC Symbol;Acc:HGNC:19358]	1.15659	1.96775e-23	22.706
SCYL3	ENSG00000000457	SCY1 like pseudokinase 3 [Source:HGNC Symbol;Acc:HGNC:19285]	1.11375	5.72583e-22	21.2422
BEND5	ENSG00000162373	BEN domain containing 5 [Source:HGNC Symbol;Acc:HGNC:25668]	1.11211	0.00427724	2.36884
AC010468.1	ENSG00000214784	ribosomal protein S3A (RPS3A) pseudogene	1.08281	0.00596462	2.22442
AC027601.1	ENSG00000260005	uncharacterized LOC105371925 [Source:NCBI gene;Acc:105371925]	1.05959	0.000709498	3.14905
ZNF689	ENSG00000156853	zinc finger protein 689 [Source:HGNC Symbol;Acc:HGNC:25173]	1.05825	8.13208e-28	27.0898
TMEM79	ENSG00000163472	transmembrane protein 79 [Source:HGNC Symbol;Acc:HGNC:28196]	1.04027	1.44015e-10	9.84159
CSAD	ENSG00000139631	cysteine sulfinic acid decarboxylase [Source:HGNC Symbol;Acc:HGNC:18966]	1.03895	2.9804e-08	7.52573
EHD3	ENSG00000013016	EH domain containing 3 [Source:HGNC Symbol;Acc:HGNC:3244]	1.02887	2.7617e-21	20.5588
ZBTB17	ENSG00000116809	zinc finger and BTB domain containing 17 [Source:HGNC Symbol;Acc:HGNC:12936]	1.02581	5.81373e-18	17.2355
MAP1A	ENSG00000166963	microtubule associated protein 1A [Source:HGNC Symbol;Acc:HGNC:6835]	1.00195	9.21853e-17	16.0353
AC138649.1	ENSG00000274253	uncharacterized LOC283683 [Source:NCBI gene;Acc:283683]	0.983203	0.00464011	2.33347
KIAA0319	ENSG00000137261	KIAA0319 [Source:HGNC Symbol;Acc:HGNC:21580]	0.959917	0.00461607	2.33573
SSSCA1-AS1	ENSG00000260233	SSSCA1 antisense RNA 1 (head to head) [Source:HGNC Symbol;Acc:HGNC:27384]	0.942446	0.00549767	2.25982
MIR22HG	ENSG00000186594	MIR22 host gene [Source:HGNC Symbol;Acc:HGNC:28219]	0.940995	8.98725e-05	4.04637
AC016355.1	ENSG00000270964	novel transcript	0.918333	0.00211608	2.67447
TJP3	ENSG00000105289	tight junction protein 3 [Source:HGNC Symbol;Acc:HGNC:11829]	0.895191	0.00569527	2.24449
SPRED3	ENSG00000188766	sprouty related EVH1 domain containing 3 [Source:HGNC Symbol;Acc:HGNC:31041]	0.894147	0.00232204	2.63413
ZNF764	ENSG00000169951	zinc finger protein 764 [Source:HGNC Symbol;Acc:HGNC:28200]	0.877548	2.12197e-15	14.6733
NPIPB11	ENSG00000254206	nuclear pore complex interacting protein family member B11 [Source:HGNC Symbol;Acc:HGNC:37453]	0.873582	0.00628564	2.20165
CCDC96	ENSG00000173013	coiled-coil domain containing 96 [Source:HGNC Symbol;Acc:HGNC:26900]	0.865652	0.00618774	2.20847
AC012531.1	ENSG00000260597	novel transcript	0.849804	0.00376509	2.42422
PTCH2	ENSG00000117425	patched 2 [Source:HGNC Symbol;Acc:HGNC:9586]	0.846364	0.00531204	2.27474
FAM214B	ENSG00000005238	family with sequence similarity 214 member B [Source:HGNC Symbol;Acc:HGNC:25666]	0.830166	0.000555049	3.25567
GBAP1	ENSG00000160766	glucosylceramidase beta pseudogene 1 [Source:HGNC Symbol;Acc:HGNC:4178]	0.82512	5.05336e-06	5.29642
LY6G5B	ENSG00000240053	lymphocyte antigen 6 family member G5B [Source:HGNC Symbol;Acc:HGNC:13931]	0.823747	0.00632856	2.1987
TMEM94	ENSG00000177728	transmembrane protein 94 [Source:HGNC Symbol;Acc:HGNC:28983]	0.813196	7.70246e-22	21.1134
HELLPAR	ENSG00000281344	HELLP associated long non-coding RNA [Source:HGNC Symbol;Acc:HGNC:43984]	0.807064	0.00433209	2.3633
LMNTD2	ENSG00000185522	lamin tail domain containing 2 [Source:HGNC Symbol;Acc:HGNC:28561]	0.797199	0.00113269	2.94589
PRR36	ENSG00000183248	proline rich 36 [Source:HGNC Symbol;Acc:HGNC:26172]	0.774252	0.000536481	3.27045
TMEM101	ENSG00000091947	transmembrane protein 101 [Source:HGNC Symbol;Acc:HGNC:28653]	0.773546	2.30107e-10	9.63807
ULBP2	ENSG00000131015	UL16 binding protein 2 [Source:HGNC Symbol;Acc:HGNC:14894]	0.773397	1.84873e-06	5.73313
TMEM179	ENSG00000258986	transmembrane protein 179 [Source:HGNC Symbol;Acc:HGNC:20137]	0.77196	0.00673505	2.17166
STAG3	ENSG00000066923	stromal antigen 3 [Source:HGNC Symbol;Acc:HGNC:11356]	0.767839	0.0053196	2.27412
TRPV4	ENSG00000111199	transient receptor potential cation channel subfamily V member 4 [Source:HGNC Symbol;Acc:HGNC:18083]	0.764709	0.00424772	2.37184
TAB3	ENSG00000157625	TGF-beta activated kinase 1 (MAP3K7) binding protein 3 [Source:HGNC Symbol;Acc:HGNC:30681]	0.761047	1.09853e-11	10.9592
TEPSIN	ENSG00000167302	TEPSIN, adaptor related protein complex 4 accessory protein [Source:HGNC Symbol;Acc:HGNC:26458]	0.753484	3.55645e-07	6.44898
USP21	ENSG00000143258	ubiquitin specific peptidase 21 [Source:HGNC Symbol;Acc:HGNC:12620]	0.698988	1.72156e-16	15.7641
FAM241B	ENSG00000171224	family with sequence similarity 241 member B [Source:HGNC Symbol;Acc:HGNC:23519]	0.698382	6.89763e-06	5.1613
GOLGA2P5	ENSG00000238105	GOLGA2 pseudogene 5 [Source:HGNC Symbol;Acc:HGNC:25315]	0.690566	0.00686723	2.16322
TGFB1I1	ENSG00000140682	transforming growth factor beta 1 induced transcript 1 [Source:HGNC Symbol;Acc:HGNC:11767]	0.689761	0.00875789	2.0576
HFM1	ENSG00000162669	HFM1, ATP dependent DNA helicase homolog [Source:HGNC Symbol;Acc:HGNC:20193]	0.685308	0.00242586	2.61513
MICALL2	ENSG00000164877	MICAL like 2 [Source:HGNC Symbol;Acc:HGNC:29672]	0.681635	0.000208733	3.68041
PARD6A	ENSG00000102981	par-6 family cell polarity regulator alpha [Source:HGNC Symbol;Acc:HGNC:15943]	0.678572	0.00964336	2.01577
MRPL36	ENSG00000171421	mitochondrial ribosomal protein L36 [Source:HGNC Symbol;Acc:HGNC:14490]	0.677696	1.82887e-06	5.73782
GJB2	ENSG00000165474	gap junction protein beta 2 [Source:HGNC Symbol;Acc:HGNC:4284]	0.672982	0.00141134	2.85037
GBA	ENSG00000177628	glucosylceramidase beta [Source:HGNC Symbol;Acc:HGNC:4177]	0.670336	1.40517e-10	9.85227
SH3D21	ENSG00000214193	SH3 domain containing 21 [Source:HGNC Symbol;Acc:HGNC:26236]	0.662274	0.00113478	2.94509
PCSK4	ENSG00000115257	proprotein convertase subtilisin/kexin type 4 [Source:HGNC Symbol;Acc:HGNC:8746]	0.654086	0.003535	2.45161
PPP1R12B	ENSG00000077157	protein phosphatase 1 regulatory subunit 12B [Source:HGNC Symbol;Acc:HGNC:7619]	0.650061	3.12853e-10	9.50466
HOXA2	ENSG00000105996	homeobox A2 [Source:HGNC Symbol;Acc:HGNC:5103]	0.646497	0.00853017	2.06904
PBXIP1	ENSG00000163346	PBX homeobox interacting protein 1 [Source:HGNC Symbol;Acc:HGNC:21199]	0.636773	8.90493e-06	5.05037
HIST1H2BJ	ENSG00000124635	histone cluster 1 H2B family member j [Source:HGNC Symbol;Acc:HGNC:4761]	0.634963	0.00467271	2.33043
LETM2	ENSG00000165046	leucine zipper and EF-hand containing transmembrane protein 2 [Source:HGNC Symbol;Acc:HGNC:14648]	0.623274	0.000559088	3.25252
ABTB1	ENSG00000114626	ankyrin repeat and BTB domain containing 1 [Source:HGNC Symbol;Acc:HGNC:18275]	0.616781	0.00120868	2.91769
HAPLN3	ENSG00000140511	hyaluronan and proteoglycan link protein 3 [Source:HGNC Symbol;Acc:HGNC:21446]	0.61572	0.0016547	2.78128
ABHD4	ENSG00000100439	abhydrolase domain containing 4 [Source:HGNC Symbol;Acc:HGNC:20154]	0.592919	4.38375e-05	4.35815
HPSE	ENSG00000173083	heparanase [Source:HGNC Symbol;Acc:HGNC:5164]	0.592643	0.0026525	2.57634
HID1	ENSG00000167861	HID1 domain containing [Source:HGNC Symbol;Acc:HGNC:15736]	0.584843	0.00040007	3.39786
FKBP11	ENSG00000134285	FK506 binding protein 11 [Source:HGNC Symbol;Acc:HGNC:18624]	0.576647	0.00176321	2.7537
CDH24	ENSG00000139880	cadherin 24 [Source:HGNC Symbol;Acc:HGNC:14265]	0.575605	1.72592e-05	4.76298
SHISA2	ENSG00000180730	shisa family member 2 [Source:HGNC Symbol;Acc:HGNC:20366]	0.57453	4.05503e-05	4.39201
OPTN	ENSG00000123240	optineurin [Source:HGNC Symbol;Acc:HGNC:17142]	0.56908	4.69839e-06	5.32805
NAT1	ENSG00000171428	N-acetyltransferase 1 [Source:HGNC Symbol;Acc:HGNC:7645]	0.566583	0.0068762	2.16265
TP53INP1	ENSG00000164938	tumor protein p53 inducible nuclear protein 1 [Source:HGNC Symbol;Acc:HGNC:18022]	0.566	6.21912e-06	5.20627
TMEM131	ENSG00000075568	transmembrane protein 131 [Source:HGNC Symbol;Acc:HGNC:30366]	0.565149	4.00783e-07	6.39709
BBIP1	ENSG00000214413	BBSome interacting protein 1 [Source:HGNC Symbol;Acc:HGNC:28093]	0.559873	0.000171966	3.76456
OSCP1	ENSG00000116885	organic solute carrier partner 1 [Source:HGNC Symbol;Acc:HGNC:29971]	0.554966	0.00330881	2.48033
RPS2P55	ENSG00000216866	ribosomal protein S2 pseudogene 55 [Source:HGNC Symbol;Acc:HGNC:36140]	0.551217	0.00876235	2.05738
PLXNB1	ENSG00000164050	plexin B1 [Source:HGNC Symbol;Acc:HGNC:9103]	0.550924	0.00219249	2.65906
CENPL	ENSG00000120334	centromere protein L [Source:HGNC Symbol;Acc:HGNC:17879]	0.550169	1.97011e-06	5.70551
PLEKHB1	ENSG00000021300	pleckstrin homology domain containing B1 [Source:HGNC Symbol;Acc:HGNC:19079]	0.548263	0.000173108	3.76168
ARHGAP33	ENSG00000004777	Rho GTPase activating protein 33 [Source:HGNC Symbol;Acc:HGNC:23085]	0.548095	0.00141534	2.84914
APOL2	ENSG00000128335	apolipoprotein L2 [Source:HGNC Symbol;Acc:HGNC:619]	0.54587	0.00079866	3.09764
ZNF747	ENSG00000169955	zinc finger protein 747 [Source:HGNC Symbol;Acc:HGNC:28350]	0.543339	6.19219e-07	6.20816
TP53INP2	ENSG00000078804	tumor protein p53 inducible nuclear protein 2 [Source:HGNC Symbol;Acc:HGNC:16104]	0.541486	7.31501e-06	5.13579
PRRT3	ENSG00000163704	proline rich transmembrane protein 3 [Source:HGNC Symbol;Acc:HGNC:26591]	0.539043	0.00324601	2.48865
CALCOCO1	ENSG00000012822	calcium binding and coiled-coil domain 1 [Source:HGNC Symbol;Acc:HGNC:29306]	0.538636	6.8632e-08	7.16347
SYTL4	ENSG00000102362	synaptotagmin like 4 [Source:HGNC Symbol;Acc:HGNC:15588]	0.535674	0.0090861	2.04162
STAT2	ENSG00000170581	signal transducer and activator of transcription 2 [Source:HGNC Symbol;Acc:HGNC:11363]	0.534148	2.29252e-06	5.63969
MYEF2	ENSG00000104177	myelin expression factor 2 [Source:HGNC Symbol;Acc:HGNC:17940]	0.527512	3.67437e-07	6.43482
HOXD-AS2	ENSG00000237380	HOXD cluster antisense RNA 2 [Source:HGNC Symbol;Acc:HGNC:43756]	0.526799	0.00607897	2.21617
MSTO2P	ENSG00000203761	misato family member 2, pseudogene [Source:HGNC Symbol;Acc:HGNC:26329]	0.526507	0.00133056	2.87596
PCED1A	ENSG00000132635	PC-esterase domain containing 1A [Source:HGNC Symbol;Acc:HGNC:16212]	0.526193	4.14513e-06	5.38246
SMPD1	ENSG00000166311	sphingomyelin phosphodiesterase 1 [Source:HGNC Symbol;Acc:HGNC:11120]	0.524237	0.000665126	3.1771
NQO1	ENSG00000181019	NAD(P)H quinone dehydrogenase 1 [Source:HGNC Symbol;Acc:HGNC:2874]	0.524175	0.00240977	2.61803
MICAL1	ENSG00000135596	microtubule associated monooxygenase, calponin and LIM domain containing 1 [Source:HGNC Symbol;Acc:HGNC:20619]	0.521998	0.000252019	3.59857
GPX3	ENSG00000211445	glutathione peroxidase 3 [Source:HGNC Symbol;Acc:HGNC:4555]	0.520208	0.000234601	3.62967
SKIV2L	ENSG00000204351	Ski2 like RNA helicase [Source:HGNC Symbol;Acc:HGNC:10898]	0.5201	1.14977e-07	6.93939
AC021078.1	ENSG00000230551	novel transcript	0.519419	0.00826719	2.08264
KPTN	ENSG00000118162	kaptin, actin binding protein [Source:HGNC Symbol;Acc:HGNC:6404]	0.519324	3.05517e-05	4.51496
SPHK2	ENSG00000063176	sphingosine kinase 2 [Source:HGNC Symbol;Acc:HGNC:18859]	0.519149	3.3394e-06	5.47633
QRICH2	ENSG00000129646	glutamine rich 2 [Source:HGNC Symbol;Acc:HGNC:25326]	0.514803	0.00108898	2.96298
FCGRT	ENSG00000104870	Fc fragment of IgG receptor and transporter [Source:HGNC Symbol;Acc:HGNC:3621]	0.513365	0.00105666	2.97607
PHTF1	ENSG00000116793	putative homeodomain transcription factor 1 [Source:HGNC Symbol;Acc:HGNC:8939]	0.512357	2.31726e-07	6.63502
NBPF14	ENSG00000270629	NBPF member 14 [Source:HGNC Symbol;Acc:HGNC:25232]	0.509521	0.00224405	2.64897
MRPL53	ENSG00000204822	mitochondrial ribosomal protein L53 [Source:HGNC Symbol;Acc:HGNC:16684]	0.509013	0.00870426	2.06027
APH1B	ENSG00000138613	aph-1 homolog B, gamma-secretase subunit [Source:HGNC Symbol;Acc:HGNC:24080]	0.507474	0.00249941	2.60216
OS9	ENSG00000135506	OS9, endoplasmic reticulum lectin [Source:HGNC Symbol;Acc:HGNC:16994]	0.504897	1.41287e-07	6.8499
CAPN5	ENSG00000149260	calpain 5 [Source:HGNC Symbol;Acc:HGNC:1482]	0.502719	0.00200957	2.6969
TM9SF4	ENSG00000101337	transmembrane 9 superfamily member 4 [Source:HGNC Symbol;Acc:HGNC:30797]	0.502421	1.74634e-10	9.75787
RNASEL	ENSG00000135828	ribonuclease L [Source:HGNC Symbol;Acc:HGNC:10050]	0.50016	0.00187712	2.72651
PHF1	ENSG00000112511	PHD finger protein 1 [Source:HGNC Symbol;Acc:HGNC:8919]	0.49755	0.000364874	3.43786
SDF4	ENSG00000078808	stromal cell derived factor 4 [Source:HGNC Symbol;Acc:HGNC:24188]	0.495718	1.97464e-08	7.70451
PLEKHA2	ENSG00000169499	pleckstrin homology domain containing A2 [Source:HGNC Symbol;Acc:HGNC:14336]	0.492932	0.00598264	2.22311
AHRR	ENSG00000063438	aryl-hydrocarbon receptor repressor [Source:HGNC Symbol;Acc:HGNC:346]	0.492078	3.53826e-06	5.45121
ACADVL	ENSG00000072778	acyl-CoA dehydrogenase very long chain [Source:HGNC Symbol;Acc:HGNC:92]	0.488487	1.52383e-05	4.81706
AL157392.3	ENSG00000239665	novel transcript	0.486767	0.00845295	2.07299
LAMB2	ENSG00000172037	laminin subunit beta 2 [Source:HGNC Symbol;Acc:HGNC:6487]	0.486609	1.74005e-06	5.75944
MANSC1	ENSG00000111261	MANSC domain containing 1 [Source:HGNC Symbol;Acc:HGNC:25505]	0.485503	0.000323239	3.49048
FAM214A	ENSG00000047346	family with sequence similarity 214 member A [Source:HGNC Symbol;Acc:HGNC:25609]	0.484187	0.000561258	3.25084
UNKL	ENSG00000059145	unkempt family like zinc finger [Source:HGNC Symbol;Acc:HGNC:14184]	0.481784	6.9512e-07	6.15794
ITGA7	ENSG00000135424	integrin subunit alpha 7 [Source:HGNC Symbol;Acc:HGNC:6143]	0.48002	0.00111803	2.95155
ABCA7	ENSG00000064687	ATP binding cassette subfamily A member 7 [Source:HGNC Symbol;Acc:HGNC:37]	0.476355	0.000236594	3.626
FCHSD1	ENSG00000197948	FCH and double SH3 domains 1 [Source:HGNC Symbol;Acc:HGNC:25463]	0.47505	0.001478	2.83032
FAM219A	ENSG00000164970	family with sequence similarity 219 member A [Source:HGNC Symbol;Acc:HGNC:19920]	0.474925	3.86723e-06	5.4126
HOXD9	ENSG00000128709	homeobox D9 [Source:HGNC Symbol;Acc:HGNC:5140]	0.474281	0.00184274	2.73454
SPTB	ENSG00000070182	spectrin beta, erythrocytic [Source:HGNC Symbol;Acc:HGNC:11274]	0.472552	0.00103422	2.98539
PGPEP1	ENSG00000130517	pyroglutamyl-peptidase I [Source:HGNC Symbol;Acc:HGNC:13568]	0.472254	0.00121646	2.9149
SPTAN1	ENSG00000197694	spectrin alpha, non-erythrocytic 1 [Source:HGNC Symbol;Acc:HGNC:11273]	0.471648	2.62449e-07	6.58096
ZBTB8OS	ENSG00000176261	zinc finger and BTB domain containing 8 opposite strand [Source:HGNC Symbol;Acc:HGNC:24094]	0.469818	1.04127e-06	5.98244
HCN3	ENSG00000143630	hyperpolarization activated cyclic nucleotide gated potassium channel 3 [Source:HGNC Symbol;Acc:HGNC:19183]	0.468136	0.000864576	3.0632
TMEM59	ENSG00000116209	transmembrane protein 59 [Source:HGNC Symbol;Acc:HGNC:1239]	0.467709	1.06397e-05	4.97307
DENND3	ENSG00000105339	DENN domain containing 3 [Source:HGNC Symbol;Acc:HGNC:29134]	0.46766	0.00031425	3.50272
CYTH2	ENSG00000105443	cytohesin 2 [Source:HGNC Symbol;Acc:HGNC:9502]	0.466806	1.69955e-06	5.76967
RAB27A	ENSG00000069974	RAB27A, member RAS oncogene family [Source:HGNC Symbol;Acc:HGNC:9766]	0.466348	0.00942392	2.02577
LRCH4	ENSG00000077454	leucine rich repeats and calponin homology domain containing 4 [Source:HGNC Symbol;Acc:HGNC:6691]	0.465492	0.00239742	2.62026
NFKBIB	ENSG00000104825	NFKB inhibitor beta [Source:HGNC Symbol;Acc:HGNC:7798]	0.45906	4.82729e-06	5.3163
ARFGEF3	ENSG00000112379	ARFGEF family member 3 [Source:HGNC Symbol;Acc:HGNC:21213]	0.458421	8.80459e-05	4.05529
ZFYVE1	ENSG00000165861	zinc finger FYVE-type containing 1 [Source:HGNC Symbol;Acc:HGNC:13180]	0.457807	0.000491854	3.30816
HAP1	ENSG00000173805	huntingtin associated protein 1 [Source:HGNC Symbol;Acc:HGNC:4812]	0.456076	0.00488383	2.31124
HMOX1	ENSG00000100292	heme oxygenase 1 [Source:HGNC Symbol;Acc:HGNC:5013]	0.455706	0.000318166	3.49735
ZCCHC12	ENSG00000174460	zinc finger CCHC-type containing 12 [Source:HGNC Symbol;Acc:HGNC:27273]	0.455096	0.00102188	2.9906
RAB3B	ENSG00000169213	RAB3B, member RAS oncogene family [Source:HGNC Symbol;Acc:HGNC:9778]	0.453583	0.00456002	2.34103
YPEL5	ENSG00000119801	yippee like 5 [Source:HGNC Symbol;Acc:HGNC:18329]	0.450002	1.58014e-05	4.8013
MICB	ENSG00000204516	MHC class I polypeptide-related sequence B [Source:HGNC Symbol;Acc:HGNC:7091]	0.445868	0.00323523	2.49009
LMO7	ENSG00000136153	LIM domain 7 [Source:HGNC Symbol;Acc:HGNC:6646]	0.444177	8.61257e-05	4.06487
UBC	ENSG00000150991	ubiquitin C [Source:HGNC Symbol;Acc:HGNC:12468]	0.443187	1.50669e-07	6.82198
RGL2	ENSG00000237441	ral guanine nucleotide dissociation stimulator like 2 [Source:HGNC Symbol;Acc:HGNC:9769]	0.442274	0.000742296	3.12942
ZSWIM8	ENSG00000214655	zinc finger SWIM-type containing 8 [Source:HGNC Symbol;Acc:HGNC:23528]	0.438994	5.97794e-06	5.22345
TOX2	ENSG00000124191	TOX high mobility group box family member 2 [Source:HGNC Symbol;Acc:HGNC:16095]	0.435149	0.00702832	2.15315
TMEM59L	ENSG00000105696	transmembrane protein 59 like [Source:HGNC Symbol;Acc:HGNC:13237]	0.433627	0.00626748	2.20291
DOK3	ENSG00000146094	docking protein 3 [Source:HGNC Symbol;Acc:HGNC:24583]	0.432935	0.00350894	2.45482
HSP90AA2P	ENSG00000224411	heat shock protein 90 alpha family class A member 2, pseudogene [Source:HGNC Symbol;Acc:HGNC:5256]	0.432729	0.00656529	2.18275
FAM13B	ENSG00000031003	family with sequence similarity 13 member B [Source:HGNC Symbol;Acc:HGNC:1335]	0.431563	0.000703397	3.1528
TRIM36	ENSG00000152503	tripartite motif containing 36 [Source:HGNC Symbol;Acc:HGNC:16280]	0.429558	0.00974308	2.0113
MAN2B2	ENSG00000013288	mannosidase alpha class 2B member 2 [Source:HGNC Symbol;Acc:HGNC:29623]	0.429485	0.000357615	3.44658
RPL32P3	ENSG00000251474	ribosomal protein L32 pseudogene 3 [Source:HGNC Symbol;Acc:HGNC:27024]	0.429342	0.00360483	2.44312
CD2BP2	ENSG00000169217	CD2 cytoplasmic tail binding protein 2 [Source:HGNC Symbol;Acc:HGNC:1656]	0.429264	4.45176e-07	6.35147
HSPA1A	ENSG00000204389	heat shock protein family A (Hsp70) member 1A [Source:HGNC Symbol;Acc:HGNC:5232]	0.428385	0.0060162	2.22068
CCDC142	ENSG00000135637	coiled-coil domain containing 142 [Source:HGNC Symbol;Acc:HGNC:25889]	0.426528	0.000133186	3.87554
TRIM62	ENSG00000116525	tripartite motif containing 62 [Source:HGNC Symbol;Acc:HGNC:25574]	0.425862	0.00100509	2.9978
HBP1	ENSG00000105856	HMG-box transcription factor 1 [Source:HGNC Symbol;Acc:HGNC:23200]	0.423946	0.000414735	3.38223
TFAP2C	ENSG00000087510	transcription factor AP-2 gamma [Source:HGNC Symbol;Acc:HGNC:11744]	0.423551	0.00510483	2.29202
NEU1	ENSG00000204386	neuraminidase 1 [Source:HGNC Symbol;Acc:HGNC:7758]	0.421626	0.000393978	3.40453
DMPK	ENSG00000104936	DM1 protein kinase [Source:HGNC Symbol;Acc:HGNC:2933]	0.421568	0.000210937	3.67585
L3MBTL1	ENSG00000185513	L3MBTL1, histone methyl-lysine binding protein [Source:HGNC Symbol;Acc:HGNC:15905]	0.420586	0.00629674	2.20088
ZNF888	ENSG00000213793	zinc finger protein 888 [Source:HGNC Symbol;Acc:HGNC:38695]	0.420246	0.00613322	2.21231
GPR137	ENSG00000173264	G protein-coupled receptor 137 [Source:HGNC Symbol;Acc:HGNC:24300]	0.418665	5.81456e-05	4.23548
PLXNA3	ENSG00000130827	plexin A3 [Source:HGNC Symbol;Acc:HGNC:9101]	0.418319	5.70217e-06	5.24396
BRSK1	ENSG00000160469	BR serine/threonine kinase 1 [Source:HGNC Symbol;Acc:HGNC:18994]	0.411041	0.00766785	2.11533
ULK1	ENSG00000177169	unc-51 like autophagy activating kinase 1 [Source:HGNC Symbol;Acc:HGNC:12558]	0.410746	1.0232e-06	5.99004
HOXA6	ENSG00000106006	homeobox A6 [Source:HGNC Symbol;Acc:HGNC:5107]	0.41039	0.000837129	3.07721
EVI5L	ENSG00000142459	ecotropic viral integration site 5 like [Source:HGNC Symbol;Acc:HGNC:30464]	0.409098	0.00164813	2.78301
SEMA3C	ENSG00000075223	semaphorin 3C [Source:HGNC Symbol;Acc:HGNC:10725]	0.407997	0.00118492	2.92631
TSPAN9	ENSG00000011105	tetraspanin 9 [Source:HGNC Symbol;Acc:HGNC:21640]	0.407261	0.00143368	2.84355
ABAT	ENSG00000183044	4-aminobutyrate aminotransferase [Source:HGNC Symbol;Acc:HGNC:23]	0.407218	0.00169373	2.77116
CYP20A1	ENSG00000119004	cytochrome P450 family 20 subfamily A member 1 [Source:HGNC Symbol;Acc:HGNC:20576]	0.404611	0.00128498	2.8911
GOLGA2	ENSG00000167110	golgin A2 [Source:HGNC Symbol;Acc:HGNC:4425]	0.404021	2.87433e-05	4.54146
HOXA5	ENSG00000106004	homeobox A5 [Source:HGNC Symbol;Acc:HGNC:5106]	0.403714	2.48667e-05	4.60438
NECAB3	ENSG00000125967	N-terminal EF-hand calcium binding protein 3 [Source:HGNC Symbol;Acc:HGNC:15851]	0.403385	0.000331007	3.48016
CACNA2D2	ENSG00000007402	calcium voltage-gated channel auxiliary subunit alpha2delta 2 [Source:HGNC Symbol;Acc:HGNC:1400]	0.402707	0.00544657	2.26388
CCDC84	ENSG00000186166	coiled-coil domain containing 84 [Source:HGNC Symbol;Acc:HGNC:30460]	0.400828	0.00799766	2.09704
COL1A1	ENSG00000108821	collagen type I alpha 1 chain [Source:HGNC Symbol;Acc:HGNC:2197]	0.400586	0.00193918	2.71238
AP5Z1	ENSG00000242802	adaptor related protein complex 5 subunit zeta 1 [Source:HGNC Symbol;Acc:HGNC:22197]	0.399913	8.73664e-05	4.05866
HIST1H2BK	ENSG00000197903	histone cluster 1 H2B family member k [Source:HGNC Symbol;Acc:HGNC:13954]	0.399541	0.00390528	2.40835
MXD1	ENSG00000059728	MAX dimerization protein 1 [Source:HGNC Symbol;Acc:HGNC:6761]	0.397709	0.00270779	2.56739
C2CD2L	ENSG00000172375	C2CD2 like [Source:HGNC Symbol;Acc:HGNC:29000]	0.397405	0.000724571	3.13992
MAPK8IP3	ENSG00000138834	mitogen-activated protein kinase 8 interacting protein 3 [Source:HGNC Symbol;Acc:HGNC:6884]	0.396873	6.11915e-05	4.21331
RIT1	ENSG00000143622	Ras like without CAAX 1 [Source:HGNC Symbol;Acc:HGNC:10023]	0.39673	0.000114709	3.9404
TTI2	ENSG00000129696	TELO2 interacting protein 2 [Source:HGNC Symbol;Acc:HGNC:26262]	0.396377	0.00659471	2.1808
PPP1R15A	ENSG00000087074	protein phosphatase 1 regulatory subunit 15A [Source:HGNC Symbol;Acc:HGNC:14375]	0.396238	0.000117616	3.92954
RAB36	ENSG00000100228	RAB36, member RAS oncogene family [Source:HGNC Symbol;Acc:HGNC:9775]	0.396164	0.00568939	2.24493
TM7SF2	ENSG00000149809	transmembrane 7 superfamily member 2 [Source:HGNC Symbol;Acc:HGNC:11863]	0.394425	0.00346547	2.46024
MPDU1	ENSG00000129255	mannose-P-dolichol utilization defect 1 [Source:HGNC Symbol;Acc:HGNC:7207]	0.392792	0.000682558	3.16586
SIRT7	ENSG00000187531	sirtuin 7 [Source:HGNC Symbol;Acc:HGNC:14935]	0.390491	0.00117576	2.92968
DOK4	ENSG00000125170	docking protein 4 [Source:HGNC Symbol;Acc:HGNC:19868]	0.388163	0.00745067	2.1278
ERVK13-1	ENSG00000260565	endogenous retrovirus group K13 member 1 [Source:HGNC Symbol;Acc:HGNC:27548]	0.387324	0.00323222	2.4905
GOLGB1	ENSG00000173230	golgin B1 [Source:HGNC Symbol;Acc:HGNC:4429]	0.385506	5.64518e-06	5.24832
APLP1	ENSG00000105290	amyloid beta precursor like protein 1 [Source:HGNC Symbol;Acc:HGNC:597]	0.383217	0.00377835	2.4227
CCDC186	ENSG00000165813	coiled-coil domain containing 186 [Source:HGNC Symbol;Acc:HGNC:24349]	0.382166	0.000645986	3.18978
SORT1	ENSG00000134243	sortilin 1 [Source:HGNC Symbol;Acc:HGNC:11186]	0.381622	6.63124e-06	5.17841
SLC26A11	ENSG00000181045	solute carrier family 26 member 11 [Source:HGNC Symbol;Acc:HGNC:14471]	0.379949	0.00375399	2.42551
ZNF219	ENSG00000165804	zinc finger protein 219 [Source:HGNC Symbol;Acc:HGNC:13011]	0.379558	0.00451357	2.34548
SFXN5	ENSG00000144040	sideroflexin 5 [Source:HGNC Symbol;Acc:HGNC:16073]	0.37779	0.00323223	2.4905
HOXB3	ENSG00000120093	homeobox B3 [Source:HGNC Symbol;Acc:HGNC:5114]	0.376177	0.000160656	3.7941
GIT2	ENSG00000139436	GIT ArfGAP 2 [Source:HGNC Symbol;Acc:HGNC:4273]	0.375463	0.00201389	2.69596
ZMAT2	ENSG00000146007	zinc finger matrin-type 2 [Source:HGNC Symbol;Acc:HGNC:26433]	0.374969	2.47704e-05	4.60607
SLC12A7	ENSG00000113504	solute carrier family 12 member 7 [Source:HGNC Symbol;Acc:HGNC:10915]	0.374524	0.00111471	2.95284
SLC17A5	ENSG00000119899	solute carrier family 17 member 5 [Source:HGNC Symbol;Acc:HGNC:10933]	0.374516	0.00242321	2.61561
NBPF11	ENSG00000263956	NBPF member 11 [Source:HGNC Symbol;Acc:HGNC:31993]	0.373705	0.00301473	2.52075
CHPF2	ENSG00000033100	chondroitin polymerizing factor 2 [Source:HGNC Symbol;Acc:HGNC:29270]	0.373112	0.000110306	3.9574
PLPP5	ENSG00000147535	phospholipid phosphatase 5 [Source:HGNC Symbol;Acc:HGNC:25026]	0.37126	0.00452144	2.34472
AIP	ENSG00000110711	aryl hydrocarbon receptor interacting protein [Source:HGNC Symbol;Acc:HGNC:358]	0.370655	0.00012723	3.89541
TAPBP	ENSG00000231925	TAP binding protein [Source:HGNC Symbol;Acc:HGNC:11566]	0.368217	0.00684263	2.16478
ATN1	ENSG00000111676	atrophin 1 [Source:HGNC Symbol;Acc:HGNC:3033]	0.367472	2.54216e-05	4.5948
LYRM1	ENSG00000102897	LYR motif containing 1 [Source:HGNC Symbol;Acc:HGNC:25074]	0.366073	0.00193924	2.71237
TROAP	ENSG00000135451	trophinin associated protein [Source:HGNC Symbol;Acc:HGNC:12327]	0.363168	5.42522e-05	4.26558
CTSA	ENSG00000064601	cathepsin A [Source:HGNC Symbol;Acc:HGNC:9251]	0.362822	0.000779608	3.10812
PRSS23	ENSG00000150687	serine protease 23 [Source:HGNC Symbol;Acc:HGNC:14370]	0.362697	0.00198745	2.7017
AL450405.1	ENSG00000230202	ribosomal protein L29 (RPL29) pseudogene	0.362361	0.00415893	2.38102
IQGAP3	ENSG00000183856	IQ motif containing GTPase activating protein 3 [Source:HGNC Symbol;Acc:HGNC:20669]	0.361902	7.15972e-06	5.1451
DNAL1	ENSG00000119661	dynein axonemal light chain 1 [Source:HGNC Symbol;Acc:HGNC:23247]	0.356911	0.0076908	2.11403
GALT	ENSG00000213930	galactose-1-phosphate uridylyltransferase [Source:HGNC Symbol;Acc:HGNC:4135]	0.356093	0.00590216	2.22899
NDOR1	ENSG00000188566	NADPH dependent diflavin oxidoreductase 1 [Source:HGNC Symbol;Acc:HGNC:29838]	0.355177	0.00035701	3.44732
USE1	ENSG00000053501	unconventional SNARE in the ER 1 [Source:HGNC Symbol;Acc:HGNC:30882]	0.354154	0.00644037	2.19109
STX10	ENSG00000104915	syntaxin 10 [Source:HGNC Symbol;Acc:HGNC:11428]	0.354053	0.000251127	3.60011
STK36	ENSG00000163482	serine/threonine kinase 36 [Source:HGNC Symbol;Acc:HGNC:17209]	0.353704	9.74225e-05	4.01134
CTSD	ENSG00000117984	cathepsin D [Source:HGNC Symbol;Acc:HGNC:2529]	0.353169	0.00335187	2.47471
SLC26A6	ENSG00000225697	solute carrier family 26 member 6 [Source:HGNC Symbol;Acc:HGNC:14472]	0.353047	0.000607956	3.21613
CEP162	ENSG00000135315	centrosomal protein 162 [Source:HGNC Symbol;Acc:HGNC:21107]	0.352619	0.00192856	2.71477
FBXO45	ENSG00000174013	F-box protein 45 [Source:HGNC Symbol;Acc:HGNC:29148]	0.351482	0.000440833	3.35573
STRIP2	ENSG00000128578	striatin interacting protein 2 [Source:HGNC Symbol;Acc:HGNC:22209]	0.349774	0.00403561	2.39409
POFUT2	ENSG00000186866	protein O-fucosyltransferase 2 [Source:HGNC Symbol;Acc:HGNC:14683]	0.349515	0.000976886	3.01016
NRP1	ENSG00000099250	neuropilin 1 [Source:HGNC Symbol;Acc:HGNC:8004]	0.349496	0.00251217	2.59995
SEC61A2	ENSG00000065665	Sec61 translocon alpha 2 subunit [Source:HGNC Symbol;Acc:HGNC:17702]	0.348516	0.00189959	2.72134
ZNF608	ENSG00000168916	zinc finger protein 608 [Source:HGNC Symbol;Acc:HGNC:29238]	0.345613	0.00113817	2.94379
MT-RNR2	ENSG00000210082	mitochondrially encoded 16S RNA [Source:HGNC Symbol;Acc:HGNC:7471]	0.345236	0.00192639	2.71526
MAFG	ENSG00000197063	MAF bZIP transcription factor G [Source:HGNC Symbol;Acc:HGNC:6781]	0.344539	0.000314183	3.50282
NAGK	ENSG00000124357	N-acetylglucosamine kinase [Source:HGNC Symbol;Acc:HGNC:17174]	0.344227	0.00157823	2.80183
IFFO1	ENSG00000010295	intermediate filament family orphan 1 [Source:HGNC Symbol;Acc:HGNC:24970]	0.344135	0.000952466	3.02115
RACGAP1	ENSG00000161800	Rac GTPase activating protein 1 [Source:HGNC Symbol;Acc:HGNC:9804]	0.343764	5.93358e-05	4.22668
NBPF12	ENSG00000268043	NBPF member 12 [Source:HGNC Symbol;Acc:HGNC:24297]	0.34373	0.00194169	2.71182
PCSK7	ENSG00000160613	proprotein convertase subtilisin/kexin type 7 [Source:HGNC Symbol;Acc:HGNC:8748]	0.342926	0.00632344	2.19905
TCTN2	ENSG00000168778	tectonic family member 2 [Source:HGNC Symbol;Acc:HGNC:25774]	0.339705	0.00554683	2.25596
DMAP1	ENSG00000178028	DNA methyltransferase 1 associated protein 1 [Source:HGNC Symbol;Acc:HGNC:18291]	0.339173	0.000454823	3.34216
ZNF721	ENSG00000182903	zinc finger protein 721 [Source:HGNC Symbol;Acc:HGNC:29425]	0.338908	0.00104028	2.98285
FSTL1	ENSG00000163430	follistatin like 1 [Source:HGNC Symbol;Acc:HGNC:3972]	0.338637	2.59654e-05	4.58561
WFS1	ENSG00000109501	wolframin ER transmembrane glycoprotein [Source:HGNC Symbol;Acc:HGNC:12762]	0.337368	0.00229834	2.63859
CLDN15	ENSG00000106404	claudin 15 [Source:HGNC Symbol;Acc:HGNC:2036]	0.336768	0.00269043	2.57018
BTN2A2	ENSG00000124508	butyrophilin subfamily 2 member A2 [Source:HGNC Symbol;Acc:HGNC:1137]	0.335882	0.00706985	2.15059
CCDC136	ENSG00000128596	coiled-coil domain containing 136 [Source:HGNC Symbol;Acc:HGNC:22225]	0.33394	0.00512879	2.28999
SERINC2	ENSG00000168528	serine incorporator 2 [Source:HGNC Symbol;Acc:HGNC:23231]	0.333731	0.00448211	2.34852
GNS	ENSG00000135677	glucosamine (N-acetyl)-6-sulfatase [Source:HGNC Symbol;Acc:HGNC:4422]	0.332248	0.000248756	3.60423
AFG3L1P	ENSG00000223959	AFG3 like matrix AAA peptidase subunit 1, pseudogene [Source:HGNC Symbol;Acc:HGNC:314]	0.331268	0.00352671	2.45263
RIOK3	ENSG00000101782	RIO kinase 3 [Source:HGNC Symbol;Acc:HGNC:11451]	0.33044	8.88741e-05	4.05122
SYNE2	ENSG00000054654	spectrin repeat containing nuclear envelope protein 2 [Source:HGNC Symbol;Acc:HGNC:17084]	0.329763	0.000553694	3.25673
RIPK1	ENSG00000137275	receptor interacting serine/threonine kinase 1 [Source:HGNC Symbol;Acc:HGNC:10019]	0.326617	0.00217165	2.66321
NCKAP5L	ENSG00000167566	NCK associated protein 5 like [Source:HGNC Symbol;Acc:HGNC:29321]	0.326313	0.00028995	3.53768
ZBTB11	ENSG00000066422	zinc finger and BTB domain containing 11 [Source:HGNC Symbol;Acc:HGNC:16740]	0.325742	0.000486905	3.31256
TAOK2	ENSG00000149930	TAO kinase 2 [Source:HGNC Symbol;Acc:HGNC:16835]	0.325048	8.86671e-05	4.05224
ADCY6	ENSG00000174233	adenylate cyclase 6 [Source:HGNC Symbol;Acc:HGNC:237]	0.324663	0.00122987	2.91014
MYH14	ENSG00000105357	myosin heavy chain 14 [Source:HGNC Symbol;Acc:HGNC:23212]	0.324561	0.00159458	2.79735
NELFE	ENSG00000204356	negative elongation factor complex member E [Source:HGNC Symbol;Acc:HGNC:13974]	0.324151	0.000135239	3.8689
TACC1	ENSG00000147526	transforming acidic coiled-coil containing protein 1 [Source:HGNC Symbol;Acc:HGNC:11522]	0.323494	0.000286018	3.54361
DGKQ	ENSG00000145214	diacylglycerol kinase theta [Source:HGNC Symbol;Acc:HGNC:2856]	0.323268	0.00513644	2.28934
SPRED2	ENSG00000198369	sprouty related EVH1 domain containing 2 [Source:HGNC Symbol;Acc:HGNC:17722]	0.322546	0.00634269	2.19773
B4GALT3	ENSG00000158850	beta-1,4-galactosyltransferase 3 [Source:HGNC Symbol;Acc:HGNC:926]	0.322177	0.000512063	3.29068
SEZ6L2	ENSG00000174938	seizure related 6 homolog like 2 [Source:HGNC Symbol;Acc:HGNC:30844]	0.321429	0.00297432	2.52661
HOXD10	ENSG00000128710	homeobox D10 [Source:HGNC Symbol;Acc:HGNC:5133]	0.320314	0.00116497	2.93369
CNNM2	ENSG00000148842	cyclin and CBS domain divalent metal cation transport mediator 2 [Source:HGNC Symbol;Acc:HGNC:103]	0.318275	0.0040091	2.39695
TMEM104	ENSG00000109066	transmembrane protein 104 [Source:HGNC Symbol;Acc:HGNC:25984]	0.318197	0.0055734	2.25388
WHAMM	ENSG00000156232	WAS protein homolog associated with actin, golgi membranes and microtubules [Source:HGNC Symbol;Acc:HGNC:30493]	0.31643	0.00973989	2.01145
TDRD7	ENSG00000196116	tudor domain containing 7 [Source:HGNC Symbol;Acc:HGNC:30831]	0.316142	0.00516826	2.28666
HSPA1B	ENSG00000204388	heat shock protein family A (Hsp70) member 1B [Source:HGNC Symbol;Acc:HGNC:5233]	0.315756	0.00386783	2.41253
CNTN1	ENSG00000018236	contactin 1 [Source:HGNC Symbol;Acc:HGNC:2171]	0.31552	0.00573224	2.24168
TOR1AIP1	ENSG00000143337	torsin 1A interacting protein 1 [Source:HGNC Symbol;Acc:HGNC:29456]	0.315362	0.0018938	2.72267
FN1	ENSG00000115414	fibronectin 1 [Source:HGNC Symbol;Acc:HGNC:3778]	0.313243	0.0024243	2.61541
MTM1	ENSG00000171100	myotubularin 1 [Source:HGNC Symbol;Acc:HGNC:7448]	0.313212	0.00693109	2.1592
TBC1D22B	ENSG00000065491	TBC1 domain family member 22B [Source:HGNC Symbol;Acc:HGNC:21602]	0.31282	0.00485735	2.3136
WBP1L	ENSG00000166272	WW domain binding protein 1 like [Source:HGNC Symbol;Acc:HGNC:23510]	0.312319	0.00282984	2.54824
CLCN7	ENSG00000103249	chloride voltage-gated channel 7 [Source:HGNC Symbol;Acc:HGNC:2025]	0.312174	0.000655609	3.18335
GABARAPL1	ENSG00000139112	GABA type A receptor associated protein like 1 [Source:HGNC Symbol;Acc:HGNC:4068]	0.311317	0.00441635	2.35494
SECISBP2L	ENSG00000138593	SECIS binding protein 2 like [Source:HGNC Symbol;Acc:HGNC:28997]	0.310775	0.0057502	2.24032
KIF24	ENSG00000186638	kinesin family member 24 [Source:HGNC Symbol;Acc:HGNC:19916]	0.310278	0.00488296	2.31132
NDUFB5	ENSG00000136521	NADH:ubiquinone oxidoreductase subunit B5 [Source:HGNC Symbol;Acc:HGNC:7700]	0.309975	0.00129807	2.8867
DHX38	ENSG00000140829	DEAH-box helicase 38 [Source:HGNC Symbol;Acc:HGNC:17211]	0.309564	0.000573113	3.24176
BX255925.3	ENSG00000284976	novel RING finger protein	0.30928	0.00461947	2.33541
HACD2	ENSG00000206527	3-hydroxyacyl-CoA dehydratase 2 [Source:HGNC Symbol;Acc:HGNC:9640]	0.307544	0.00110412	2.95698
PIR	ENSG00000087842	pirin [Source:HGNC Symbol;Acc:HGNC:30048]	0.306932	0.00515412	2.28785
CYLD	ENSG00000083799	CYLD lysine 63 deubiquitinase [Source:HGNC Symbol;Acc:HGNC:2584]	0.306509	0.00236901	2.62543
MFSD1	ENSG00000118855	major facilitator superfamily domain containing 1 [Source:HGNC Symbol;Acc:HGNC:25874]	0.306212	0.00412318	2.38477
TIMP1	ENSG00000102265	TIMP metallopeptidase inhibitor 1 [Source:HGNC Symbol;Acc:HGNC:11820]	0.305357	0.00482923	2.31612
ARID4A	ENSG00000032219	AT-rich interaction domain 4A [Source:HGNC Symbol;Acc:HGNC:9885]	0.302368	0.00302793	2.51885
ABCD4	ENSG00000119688	ATP binding cassette subfamily D member 4 [Source:HGNC Symbol;Acc:HGNC:68]	0.301609	0.00426615	2.36996
IQCE	ENSG00000106012	IQ motif containing E [Source:HGNC Symbol;Acc:HGNC:29171]	0.301108	0.00623765	2.20498
KIAA1109	ENSG00000138688	KIAA1109 [Source:HGNC Symbol;Acc:HGNC:26953]	0.300175	0.00558361	2.25308
WASHC2C	ENSG00000172661	WASH complex subunit 2C [Source:HGNC Symbol;Acc:HGNC:23414]	0.29926	0.000640048	3.19379
MVD	ENSG00000167508	mevalonate diphosphate decarboxylase [Source:HGNC Symbol;Acc:HGNC:7529]	0.297525	0.00431694	2.36482
TIMP2	ENSG00000035862	TIMP metallopeptidase inhibitor 2 [Source:HGNC Symbol;Acc:HGNC:11821]	0.296852	0.00523011	2.28149
NKTR	ENSG00000114857	natural killer cell triggering receptor [Source:HGNC Symbol;Acc:HGNC:7833]	0.296108	0.00200582	2.69771
CHD2	ENSG00000173575	chromodomain helicase DNA binding protein 2 [Source:HGNC Symbol;Acc:HGNC:1917]	0.296048	0.000664011	3.17783
NUCB2	ENSG00000070081	nucleobindin 2 [Source:HGNC Symbol;Acc:HGNC:8044]	0.29508	0.00537213	2.26985
FLNA	ENSG00000196924	filamin A [Source:HGNC Symbol;Acc:HGNC:3754]	0.294349	0.000796746	3.09868
GLMP	ENSG00000198715	glycosylated lysosomal membrane protein [Source:HGNC Symbol;Acc:HGNC:29436]	0.293789	0.00284207	2.54637
SCPEP1	ENSG00000121064	serine carboxypeptidase 1 [Source:HGNC Symbol;Acc:HGNC:29507]	0.2932	0.00223294	2.65112
PPT2	ENSG00000221988	palmitoyl-protein thioesterase 2 [Source:HGNC Symbol;Acc:HGNC:9326]	0.292999	0.00741965	2.12962
MT-CYB	ENSG00000198727	mitochondrially encoded cytochrome b [Source:HGNC Symbol;Acc:HGNC:7427]	0.292011	0.00205758	2.68664
CEMIP2	ENSG00000135048	cell migration inducing hyaluronidase 2 [Source:HGNC Symbol;Acc:HGNC:11869]	0.291734	0.00925806	2.03348
SLC35A2	ENSG00000102100	solute carrier family 35 member A2 [Source:HGNC Symbol;Acc:HGNC:11022]	0.291263	0.0096676	2.01468
DST	ENSG00000151914	dystonin [Source:HGNC Symbol;Acc:HGNC:1090]	0.291053	0.00103662	2.98438
PEA15	ENSG00000162734	proliferation and apoptosis adaptor protein 15 [Source:HGNC Symbol;Acc:HGNC:8822]	0.28922	0.00862065	2.06446
MAP3K9	ENSG00000006432	mitogen-activated protein kinase kinase kinase 9 [Source:HGNC Symbol;Acc:HGNC:6861]	0.287407	0.00975754	2.01066
VPS13D	ENSG00000048707	vacuolar protein sorting 13 homolog D [Source:HGNC Symbol;Acc:HGNC:23595]	0.286684	0.00533371	2.27297
GBF1	ENSG00000107862	golgi brefeldin A resistant guanine nucleotide exchange factor 1 [Source:HGNC Symbol;Acc:HGNC:4181]	0.285966	0.00163965	2.78525
OSBPL2	ENSG00000130703	oxysterol binding protein like 2 [Source:HGNC Symbol;Acc:HGNC:15761]	0.285272	0.00315248	2.50135
CNOT4	ENSG00000080802	CCR4-NOT transcription complex subunit 4 [Source:HGNC Symbol;Acc:HGNC:7880]	0.285268	0.00896818	2.0473
CUEDC2	ENSG00000107874	CUE domain containing 2 [Source:HGNC Symbol;Acc:HGNC:28352]	0.284721	0.00979613	2.00895
UNC119	ENSG00000109103	unc-119 lipid binding chaperone [Source:HGNC Symbol;Acc:HGNC:12565]	0.284349	0.00256499	2.59091
CLCN6	ENSG00000011021	chloride voltage-gated channel 6 [Source:HGNC Symbol;Acc:HGNC:2024]	0.281086	0.00985813	2.00621
UFD1	ENSG00000070010	ubiquitin recognition factor in ER associated degradation 1 [Source:HGNC Symbol;Acc:HGNC:12520]	0.279347	0.00261966	2.58175
PXDN	ENSG00000130508	peroxidasin [Source:HGNC Symbol;Acc:HGNC:14966]	0.278076	0.00251178	2.60002
CLK1	ENSG00000013441	CDC like kinase 1 [Source:HGNC Symbol;Acc:HGNC:2068]	0.277369	0.008022	2.09572
DNAJC3	ENSG00000102580	DnaJ heat shock protein family (Hsp40) member C3 [Source:HGNC Symbol;Acc:HGNC:9439]	0.276803	0.00255085	2.59331
FBRS	ENSG00000156860	fibrosin [Source:HGNC Symbol;Acc:HGNC:20442]	0.27668	0.00198531	2.70217
ZNF512B	ENSG00000196700	zinc finger protein 512B [Source:HGNC Symbol;Acc:HGNC:29212]	0.275617	0.000288279	3.54019
USP20	ENSG00000136878	ubiquitin specific peptidase 20 [Source:HGNC Symbol;Acc:HGNC:12619]	0.272789	0.00655262	2.18359
SMARCA1	ENSG00000102038	SWI/SNF related, matrix associated, actin dependent regulator of chromatin, subfamily a, member 1 [Source:HGNC Symbol;Acc:HGNC:11097]	0.272161	0.00101856	2.99201
ABHD2	ENSG00000140526	abhydrolase domain containing 2 [Source:HGNC Symbol;Acc:HGNC:18717]	0.271807	0.00249846	2.60233
CENPI	ENSG00000102384	centromere protein I [Source:HGNC Symbol;Acc:HGNC:3968]	0.270786	0.00336706	2.47275
HECTD4	ENSG00000173064	HECT domain E3 ubiquitin protein ligase 4 [Source:HGNC Symbol;Acc:HGNC:26611]	0.269193	0.00282501	2.54898
CEP295	ENSG00000166004	centrosomal protein 295 [Source:HGNC Symbol;Acc:HGNC:29366]	0.269164	0.00873208	2.05888
BRD8	ENSG00000112983	bromodomain containing 8 [Source:HGNC Symbol;Acc:HGNC:19874]	0.268719	0.0017683	2.75245
WASHC2A	ENSG00000099290	WASH complex subunit 2A [Source:HGNC Symbol;Acc:HGNC:23416]	0.267914	0.00245808	2.6094
HLA-E	ENSG00000204592	major histocompatibility complex, class I, E [Source:HGNC Symbol;Acc:HGNC:4962]	0.266236	0.00577896	2.23815
MT-ND5	ENSG00000198786	mitochondrially encoded NADH:ubiquinone oxidoreductase core subunit 5 [Source:HGNC Symbol;Acc:HGNC:7461]	0.266085	0.000898458	3.0465
SYVN1	ENSG00000162298	synoviolin 1 [Source:HGNC Symbol;Acc:HGNC:20738]	0.265902	0.0047834	2.32026
MAN1A2	ENSG00000198162	mannosidase alpha class 1A member 2 [Source:HGNC Symbol;Acc:HGNC:6822]	0.265646	0.00314327	2.50262
NBR1	ENSG00000188554	NBR1, autophagy cargo receptor [Source:HGNC Symbol;Acc:HGNC:6746]	0.265185	0.00149292	2.82596
SUPT5H	ENSG00000196235	SPT5 homolog, DSIF elongation factor subunit [Source:HGNC Symbol;Acc:HGNC:11469]	0.265181	0.00220519	2.65655
WDFY3	ENSG00000163625	WD repeat and FYVE domain containing 3 [Source:HGNC Symbol;Acc:HGNC:20751]	0.264082	0.00883851	2.05362
INPP5E	ENSG00000148384	inositol polyphosphate-5-phosphatase E [Source:HGNC Symbol;Acc:HGNC:21474]	0.263739	0.00429888	2.36665
TPP1	ENSG00000166340	tripeptidyl peptidase 1 [Source:HGNC Symbol;Acc:HGNC:2073]	0.263187	0.00581792	2.23523
KDM2A	ENSG00000173120	lysine demethylase 2A [Source:HGNC Symbol;Acc:HGNC:13606]	0.26312	0.00352619	2.45269
