# Supplementary material for: The DYT6 dystonia causative protein THAP1 is responsible for proteasome activity via PSMB5 transcriptional regulation
Source: Nat Commun. 2025 Feb 14;16:1600. doi: 10.1038/s41467-025-56867-x (PMC11828994; doi:10.1038/s41467-025-56867-x)
Supplement: Supplementary file 4 — Supplementary data 2 [file 41467_2025_56867_MOESM4_ESM.xlsx]

## Sheet: Thap1C54Y RNA-seq (all genes）
gene_symbol	Ave_Control	Ave_C54Y/C54Y	logFC	AveExpr	P.value	-LOG(Pvalue)
Xkr4	0.217829	0.138341	-0.654963	0.178085	0.571223	0.243194
Rp1	0.0157959	0.0152462	-0.0511058	0.015521	0.969542	0.0134332
Sox17	4.29095	7.26331	0.759332	5.77713	0.106918	0.97095
Mrpl15	60.8259	65.7297	0.111859	63.2778	0.371062	0.430554
Lypla1	174.942	192.278	0.136312	183.61	0.604314	0.218738
Tcea1	63.4423	52.8304	-0.264075	58.1364	0.225459	0.646931
Rgs20	0.8739	0.278716	-1.64867	0.576308	0.0848385	1.07141
Atp6v1h	116.747	120.204	0.0420946	118.475	0.815321	0.0886716
Oprk1	0.140714	0.276698	0.975541	0.208706	0.221114	0.655384
Npbwr1	0.151632	0.240636	0.666281	0.196134	0.671095	0.173216
Rb1cc1	13.8648	14.367	0.051332	14.1159	0.723915	0.140312
Fam150a	0.0896127	0.110041	0.296262	0.0998267	0.84136	0.0750179
Gjd2	1.03967	0.0009204	-10.1416	0.520294	0.0131475	1.88116
Otp	4.1536	0.00448367	-9.85547	2.07904	0.0470211	1.32771
Sntg1	0.121207	0.00882315	-3.78004	0.0650151	0.168757	0.772738
Rrs1	102.06	86.3155	-0.241722	94.1877	0.364271	0.438576
Adhfe1	2.22436	1.95025	-0.189728	2.08731	0.802728	0.0954318
2610203C22Rik	1.86688	1.90484	0.0290407	1.88586	0.942738	0.0256088
Casr	0.0051684	0.0606184	3.55197	0.0328934	0.00593812	2.22635
Mybl1	3.24941	2.95188	-0.138545	3.10064	0.587462	0.23102
Vcpip1	9.80295	10.6493	0.119466	10.2261	0.547699	0.261458
1700034P13Rik	0.567219	0.901363	0.668204	0.734291	0.381818	0.418144
Sgk3	18.1286	31.2671	0.786377	24.6978	0.453205	0.343705
Mcmdc2	0.977806	0.56326	-0.795747	0.770533	0.150955	0.821152
Snhg6	134.28	157.539	0.230465	145.91	0.297315	0.526783
Snord87	11.8921	6.54912	-0.860635	9.22063	0.100602	0.997394
Tcf24	1.6769	1.85183	0.143159	1.76436	0.809992	0.0915192
Ppp1r42	0.121368	0.0586389	-1.04946	0.0900036	0.510821	0.291731
Cops5	258.4	243.28	-0.0869902	250.84	0.341809	0.466217
Cspp1	10.3812	10.3106	-0.0098533	10.3459	0.925125	0.0337994
Arfgef1	7.42893	9.2921	0.322851	8.36051	0.128798	0.89009
Cpa6	0.0660547	0.16369	1.30923	0.114872	0.442445	0.354141
Prex2	1.51326	1.17665	-0.362966	1.34496	0.454324	0.342634
Trim80	0.0121291	0.125416	3.37018	0.0687727	0.00695405	2.15776
Gm17644	0.00800913	0.00745267	-0.103889	0.0077309	0.961884	0.0168772
Sulf1	19.2447	13.9272	-0.466552	16.586	0.218065	0.661414
3110099E03Rik	1.4735	0.0064644	-7.83251	0.739981	0.0127602	1.89414
Prdm14	1.08027	0.465457	-1.21468	0.772864	0.316461	0.49968
Ncoa2	7.47406	6.3004	-0.246448	6.88723	0.108623	0.964078
Tram1	181.874	247.864	0.446612	214.869	0.114739	0.94029
Lactb2	39.1379	62.4981	0.675246	50.818	0.236239	0.626648
Xkr9	3.68496	2.00431	-0.878546	2.84463	0.486002	0.313362
Gm5523	0.924466	1.14534	0.30908	1.0349	0.0602594	1.21997
Eya1	9.72057	6.82331	-0.51057	8.27194	0.373962	0.427172
Hoxb13	2.82608	0.0141271	-7.6442	1.4201	0.0340778	1.46753
Trpa1	0.11612	0.15103	0.37922	0.133575	0.635647	0.196784
Kcnb2	0.354381	0.237675	-0.576307	0.296028	0.255698	0.592273
Terf1	73.2868	69.7504	-0.0713512	71.5186	0.621896	0.206282
Sbspon	0.238562	0.734324	1.62205	0.486443	0.2703	0.568154
Aox4	0.108583	1.07561	3.30828	0.592097	0.00691886	2.15997
Rpl7	892.116	826.142	-0.110841	859.129	0.442077	0.354502
Rdh10	18.8316	20.9461	0.153526	19.8889	0.749268	0.125363
Stau2	17.2682	13.5528	-0.34953	15.4105	0.187685	0.726571
Ube2w	35.9744	36.7697	0.0315441	36.3721	0.863451	0.0637624
Tceb1	468.993	457.744	-0.0350244	463.368	0.786391	0.104362
Tmem70	117.459	103.181	-0.186982	110.32	0.186924	0.728335
Ly96	10.6114	11.8615	0.160669	11.2365	0.268799	0.570573
Jph1	0.725766	1.05016	0.533032	0.887962	0.315473	0.501037
Epha6	0.203796	0.00125793	-7.33993	0.102527	0.0490273	1.30956
Pi15	0.0256241	0.0378747	0.563733	0.0317494	0.695847	0.157486
Gm16070	0.457593	0.29549	-0.630955	0.376541	0.318294	0.497172
Crispld1	10.4619	9.65201	-0.116238	10.0569	0.727472	0.138184
Gabrg2	1.93961	0.0137779	-7.13726	0.976694	0.0356473	1.44797
Tfap2b	10.0812	4.2344	-1.25143	7.15778	0.0813596	1.08959
Pkhd1	0.0411222	0.0919536	1.16099	0.0665379	0.445641	0.351015
Mcm3	227.566	200.83	-0.180311	214.198	0.348071	0.458332
6720483E21Rik	0.337534	0.324301	-0.0576994	0.330917	0.824004	0.0840706
Paqr8	2.95824	1.81689	-0.703271	2.38756	0.136574	0.864632
Efhc1	2.17137	2.74062	0.335896	2.45599	0.574348	0.240825
Tram2	5.84783	11.9482	1.03082	8.89801	0.0971022	1.01277
Tmem14a	9.23019	11.1761	0.275989	10.2032	0.0693275	1.15909
Gsta3	6.37959	1.81118	-1.81653	4.09538	0.271957	0.565501
Khdc1a	0.0262863	0.0556064	1.08094	0.0409464	0.647716	0.188615
Khdc1b	0.0580903	0.00589637	-3.3004	0.0319933	0.464059	0.333427
Kcnq5	0.394361	1.00056	1.34322	0.697459	0.123518	0.90827
Rims1	0.41246	0.279609	-0.560845	0.346034	0.314982	0.501714
Mir30c-2	1.1943	0.401581	-1.5724	0.797941	0.436968	0.35955
Ogfrl1	9.32898	9.17241	-0.0244185	9.2507	0.909355	0.0412667
Cd200r3	0.0116127	0.0930992	3.00306	0.0523559	0.00780211	2.10779
Smap1	61.834	58.0906	-0.0900964	59.9623	0.481315	0.317571
Sdhaf4	111.98	127.462	0.186827	119.721	0.255285	0.592975
Fam135a	11.4507	9.39958	-0.284764	10.4251	0.113317	0.945704
Ptf1a	2.17815	0.0201201	-6.75832	1.09914	0.0332414	1.47832
Col19a1	0.172111	0.0112183	-3.93942	0.0916648	0.103992	0.982999
Lmbrd1	16.1127	23.3465	0.535005	19.7296	0.0779879	1.10797
1500009C09Rik	1.52956	0.0145437	-6.71658	0.772052	0.0141414	1.84951
Phf3	9.95937	10.6463	0.0962207	10.3028	0.329905	0.481611
Ptp4a1	15.9293	13.813	-0.205653	14.8711	0.305295	0.515281
Khdrbs2	4.34815	3.55704	-0.289722	3.9526	0.643034	0.191766
Gm5415	0.00625227	0.00912053	0.544739	0.0076864	0.809709	0.091671
Prim2	54.6695	40.0317	-0.449592	47.3506	0.139016	0.856937
Ccl4	0.0710103	0.524032	2.88355	0.297521	0.00869482	2.06074
Rab23	17.5272	12.9139	-0.440672	15.2205	0.163906	0.785406
Bag2	103.944	166.541	0.680072	135.242	0.0520063	1.28394
Zfp451	15.0838	13.1021	-0.203205	14.093	0.446917	0.349774
Gm15455	0.220037	0.204679	-0.104379	0.212358	0.816098	0.0882575
Bend6	2.3105	2.48493	0.105	2.39771	0.773478	0.111552
Dst	1.15006	1.01165	-0.185004	1.08086	0.414018	0.382981
Mir5103	1.1865	1.07035	-0.148639	1.12842	0.933662	0.0298102
Ccdc115	64.4264	79.8192	0.309085	72.1228	0.166401	0.778843
Imp4	110.962	108.33	-0.0346332	109.646	0.671543	0.172926
Ptpn18	3.30538	4.90351	0.568997	4.10445	0.298022	0.525752
Cfc1	0.244974	2.08283	3.08785	1.1639	0.0526345	1.27873
Amer3	0.505712	0.082392	-2.61774	0.294052	0.100102	0.999558
Arhgef4	1.52924	1.4459	-0.0808509	1.48757	0.88792	0.0516259
Myh3	2.28596	0.0299749	-6.2529	1.15797	0.0112205	1.94999
Plekhb2	18.3238	16.4503	-0.155602	17.3871	0.575024	0.240314
Hs6st1	5.42489	4.93422	-0.136773	5.17956	0.410432	0.386759
Uggt1	14.0598	19.8726	0.499201	16.9662	0.0727158	1.13837
Neurl3	0.45459	0.511055	0.168912	0.482823	0.68135	0.166629
Arid5a	0.74536	0.826412	0.148923	0.785886	0.532426	0.273741
Kansl3	14.2597	11.2829	-0.337808	12.7713	0.0884318	1.05339
Krt19	20.1545	123.548	2.6159	71.8512	0.00665016	2.17717
Lman2l	49.2271	44.2093	-0.155102	46.7182	0.37957	0.420708
Cnnm4	4.62632	3.0999	-0.577644	3.86311	0.0918558	1.03689
Ccl7	0.154887	0.754566	2.28443	0.454726	0.00598884	2.22266
Ankrd23	3.25207	2.47424	-0.394371	2.86315	0.27723	0.55716
Ankrd39	11.3119	14.1715	0.325153	12.7417	0.15831	0.800492
Sema4c	25.3943	22.4565	-0.177369	23.9254	0.42744	0.369125
Fam178b	0.270081	0.404247	0.581844	0.337164	0.320974	0.49353
Cox5b	922.461	1016.86	0.140557	969.659	0.132021	0.879357
Actr1b	136.403	129.103	-0.0793564	132.753	0.143916	0.841892
4933424G06Rik	0.0435338	0.109405	1.32947	0.0764692	0.210832	0.676064
Zap70	0.304174	0.24063	-0.338079	0.272402	0.795383	0.0994238
Tmem131	9.76745	10.9673	0.167159	10.3674	0.217466	0.662609
Inpp4a	5.20484	4.21679	-0.303708	4.71081	0.153841	0.812927
Coa5	70.1185	87.5381	0.320115	78.8283	0.0845982	1.07264
Unc50	138.859	167.281	0.268652	153.07	0.145133	0.838234
Mgat4a	0.818042	1.11857	0.451414	0.968308	0.478081	0.320498
4930594C11Rik	0.0688431	0.0677522	-0.0230443	0.0682977	0.986666	0.0058299
2010300C02Rik	0.285918	0.411194	0.524218	0.348556	0.127218	0.89545
Tsga10	3.04682	1.59356	-0.935051	2.32019	0.150563	0.822283
Lipt1	9.68902	10.1058	0.0607666	9.89743	0.581777	0.235243
Mitd1	59.4546	68.5164	0.204661	63.9855	0.154274	0.811707
Mrpl30	333.587	338.016	0.0190285	335.801	0.892199	0.0495382
Lyg2	0.0182788	0.0402233	1.13786	0.0292511	0.655858	0.18319
Adora1	0.216921	1.0305	2.2481	0.623709	0.000388466	3.41065
Eif5b	29.4145	28.7257	-0.0341822	29.0701	0.681947	0.166249
Rev1	13.5334	14.2998	0.0794704	13.9166	0.657291	0.182242
Gcg	5.61272	0.0922947	-5.92631	2.85251	0.0139685	1.85485
Myf6	4.63118	0.0773934	-5.90302	2.35429	0.0203545	1.69134
1700106J16Rik	11.0521	0.184946	-5.90107	5.6185	0.0383128	1.41666
Pdcl3	156.01	160.279	0.0389439	158.144	0.681098	0.16679
Npas2	0.280602	0.731987	1.38329	0.506295	0.281815	0.550036
Rpl31	217.647	219.186	0.0101655	218.417	0.941331	0.0262574
Tbc1d8	3.27229	3.55627	0.120063	3.41428	0.2471	0.607127
Cnot11	71.6516	69.1103	-0.0520975	70.381	0.498193	0.302603
Snord89	29.4977	23.8756	-0.305062	26.6867	0.457883	0.339245
Rnf149	44.4279	55.6002	0.323623	50.014	0.108033	0.966444
Creg2	0.145598	0.186342	0.355957	0.16597	0.718639	0.143489
Rfx8	0.539779	0.783554	0.537664	0.661667	0.459426	0.337785
Map4k4	22.3118	17.4318	-0.356083	19.8718	0.261431	0.582643
Gm16894	0.081935	0.0985516	0.266399	0.0902433	0.867802	0.0615793
Il1r2	0.463124	0.421774	-0.134928	0.442449	0.922906	0.0348427
4930444M15Rik	0.18031	0.756028	2.06796	0.468169	0.00085289	3.06911
Il1rl2	0.975348	0.503052	-0.95521	0.7392	0.177359	0.751146
Il1rl1	0.0312683	0.0614965	0.975805	0.0463824	0.651946	0.185788
Il18rap	0.0287585	0.119203	2.05136	0.0739807	0.204569	0.689161
Slc9a2	0.0220119	0.0324768	0.561123	0.0272444	0.702432	0.153396
Mfsd9	2.60323	3.19586	0.295905	2.89954	0.439483	0.357058
Tmem182	0.348932	0.310103	-0.170198	0.329518	0.828267	0.0818299
Emx2os	3.02305	0.0520315	-5.86048	1.53754	0.0343191	1.46446
Prrg4	0.329153	1.29993	1.9816	0.814542	0.00491074	2.30885
P3h2	9.12735	32.9274	1.85102	21.0274	0.00460297	2.33696
Mir124a-1hg	11.767	0.232151	-5.66354	5.99959	0.0298948	1.5244
Mrps9	85.0437	77.2502	-0.138666	81.1469	0.436969	0.359549
Nefh	0.169588	0.606915	1.83946	0.388252	0.00191704	2.71737
Tgfbrap1	7.81344	9.58278	0.294486	8.69811	0.274711	0.561124
AI597479	40.3312	29.3352	-0.459262	34.8332	0.0916201	1.03801
Lrfn5	0.272689	0.00640057	-5.41291	0.139545	0.0169324	1.77128
Nck2	58.1808	45.7659	-0.346268	51.9734	0.134547	0.871124
1500015O10Rik	0.352947	1.15648	1.71222	0.754714	0.114916	0.939618
Uxs1	50.2921	47.2381	-0.0903819	48.7651	0.387407	0.411833
Tpp2	48.6497	50.5003	0.053862	49.575	0.49013	0.309688
Mettl21c	0.547352	0.0900613	-2.60349	0.318707	0.260301	0.584525
Tex30	136.724	130.479	-0.0674489	133.601	0.725935	0.139102
Kdelc1	74.9488	69.6526	-0.105728	72.3007	0.643	0.191789
Bivm	14.2336	13.0593	-0.124219	13.6465	0.368819	0.433187
Ercc5	14.6955	15.1155	0.0406575	14.9055	0.839555	0.075951
Gulp1	19.8651	15.3737	-0.369772	17.6194	0.268783	0.570598
4930521E06Rik	0.0282882	0.0188652	-0.584477	0.0235767	0.797321	0.0983671
Col3a1	245.964	704.578	1.51831	475.271	0.157662	0.802272
Col5a2	13.5321	45.503	1.74958	29.5175	0.0841105	1.07515
Wdr75	99.2486	112.667	0.182946	105.958	0.339086	0.469691
Slc40a1	47.5164	75.3125	0.664464	61.4145	0.458104	0.339036
Dnah7b	0.110544	0.177355	0.682023	0.143949	0.0952854	1.02097
Slc39a10	44.4453	37.6961	-0.237613	41.0707	0.473176	0.324977
Cps1	0.0457179	0.161145	1.81753	0.103432	0.00314069	2.50297
9330175M20Rik	0.101362	0.0386161	-1.39224	0.0699889	0.353514	0.451594
Sdpr	10.1634	34.2179	1.75137	22.1906	0.117308	0.930674
Map3k8	0.999619	3.47007	1.79551	2.23484	0.000401511	3.3963
Myo1b	33.5905	26.7947	-0.326106	30.1926	0.15761	0.802415
Stat4	1.01644	0.769998	-0.4006	0.893219	0.300186	0.52261
Stat1	4.50931	5.39397	0.258442	4.95164	0.547418	0.261681
Gls	10.9947	9.9033	-0.150827	10.449	0.425505	0.371095
Cdk5r2	3.9534	0.0986059	-5.32528	2.026	0.0364976	1.43774
Tmem194b	8.02874	6.62202	-0.277902	7.32538	0.428447	0.368103
Mfsd6	1.54447	1.43615	-0.104901	1.49031	0.77872	0.108619
Inpp1	11.797	10.8795	-0.116807	11.3383	0.562611	0.249792
Hibch	29.7929	29.1687	-0.0305474	29.4808	0.724534	0.139941
1700019D03Rik	15.1515	22.823	0.591027	18.9873	0.545155	0.26348
Mstn	9.72537	0.506135	-4.26416	5.11575	0.0703293	1.15286
1700019A02Rik	0.510675	0.0756507	-2.75498	0.293163	0.15481	0.8102
Pms1	16.4061	14.3182	-0.196379	15.3621	0.430268	0.366261
Ormdl1	116.619	91.4602	-0.35059	104.04	0.15941	0.797484
Osgepl1	25.324	22.2677	-0.185555	23.7959	0.490678	0.309204
Asnsd1	111.034	105.238	-0.077344	108.136	0.681158	0.166752
Dnah7a	0.14324	0.0624659	-1.19729	0.102853	0.0655922	1.18315
Stk17b	8.49243	10.2006	0.264404	9.34651	0.0776433	1.1099
Hecw2	0.731115	0.69556	-0.0719227	0.713337	0.824226	0.0839535
Ccdc150	0.419179	0.372124	-0.171782	0.395651	0.669108	0.174504
Gtf3c3	29.5639	26.9006	-0.136198	28.2323	0.458843	0.338336
Pgap1	2.10844	2.39556	0.184189	2.252	0.607245	0.216636
Ankrd44	3.44657	1.81274	-0.926985	2.62966	0.0856219	1.06742
Sf3b1	124.955	120.065	-0.0575851	122.51	0.693197	0.159144
Coq10b	35.2681	33.592	-0.0702475	34.4301	0.504403	0.297222
Hspd1	595.838	598.874	0.00733317	597.356	0.94233	0.0257969
Hspe1	593.704	582.336	-0.0278929	588.02	0.839341	0.0760614
Mob4	111.936	91.2026	-0.295525	101.569	0.121299	0.916144
Dsp	2.49965	8.60924	1.78416	5.55444	0.00841106	2.07515
Mars2	7.62039	8.58106	0.171292	8.10073	0.370336	0.431405
Boll	0.244625	0.296814	0.27899	0.270719	0.694003	0.158639
Plcl1	0.957717	0.750385	-0.351969	0.854051	0.191905	0.716914
Slc18a3	5.28364	0.143636	-5.20105	2.71364	0.0213091	1.67144
Nabp1	7.89832	26.5371	1.74839	17.2177	0.00621871	2.2063
4930558J18Rik	4.08446	4.57139	0.162488	4.32792	0.41617	0.380729
1700066M21Rik	12.2554	10.6753	-0.19914	11.4654	0.467425	0.330288
Tyw5	36.4867	38.0383	0.0600834	37.2625	0.454957	0.342029
3110035E14Rik	6.38361	0.187546	-5.08906	3.28558	0.0325648	1.48725
Spats2l	12.6339	26.1849	1.05143	19.4094	0.0770244	1.11337
Kctd18	10.7989	11.3988	0.0780034	11.0988	0.646062	0.189726
Sgol2a	14.5522	13.3873	-0.120372	13.9698	0.203022	0.692457
Aox1	0.0267383	0.0537107	1.0063	0.0402245	0.441836	0.354739
Aox3	0.00537463	0.0202691	1.91504	0.0128219	0.297072	0.527138
Kcnf1	0.189798	0.623946	1.71695	0.406872	0.00690997	2.16052
Aox2	0.0455377	0.0168945	-1.43051	0.0312161	0.388254	0.410884
Bzw1	439.913	342.595	-0.360714	391.254	0.0910905	1.04053
Clk1	42.0877	37.1065	-0.181724	39.5971	0.151408	0.819852
Ppil3	54.8447	43.8821	-0.321719	49.3634	0.112877	0.947395
Nif3l1	79.4299	62.2421	-0.351791	70.836	0.18649	0.729344
Orc2	61.5454	48.821	-0.334148	55.1832	0.202763	0.693011
Fam126b	2.59021	3.45375	0.415093	3.02198	0.105002	0.978804
Ndufb3	331.713	387.512	0.224303	359.613	0.0617375	1.20945
Gm20257	0.394503	0.582431	0.56205	0.488467	0.431678	0.36484
Als2cr12	0.430262	0.349457	-0.300103	0.38986	0.802397	0.0956107
Cflar	2.20944	2.5863	0.227207	2.39787	0.14993	0.82411
Casp8	11.3969	12.8987	0.178576	12.1478	0.381183	0.418866
Trak2	5.95713	8.75053	0.554753	7.35383	0.242154	0.615909
Stradb	31.7303	32.087	0.0161278	31.9086	0.941377	0.0262362
Tmem237	52.8327	51.5449	-0.0356005	52.1888	0.903754	0.0439498
Mpp4	0.341766	0.311177	-0.13527	0.326472	0.686369	0.163443
Als2	4.15136	4.61301	0.152122	4.38218	0.375862	0.424972
Pkp2	15.6226	49.2451	1.65635	32.4338	0.00270013	2.56862
Fzd7	13.9775	13.8089	-0.0175114	13.8932	0.958213	0.0185379
Gm973	0.555014	0.260551	-1.09096	0.407783	0.0982927	1.00748
Sumo1	348.917	277.307	-0.331403	313.112	0.170987	0.767038
Nop58	313.789	302.725	-0.0517901	308.257	0.745797	0.127379
Snord70	1.40928	1.48143	0.0720289	1.44535	0.940854	0.0264777
Snord11	4.03624	2.68393	-0.588665	3.36009	0.365578	0.43702
Bmpr2	4.40193	3.28902	-0.42048	3.84548	0.0869971	1.0605
Fam117b	10.9693	8.98217	-0.288335	9.97574	0.240206	0.619417
Slc1a6	2.05768	6.36432	1.62899	4.211	0.00344409	2.46293
Wdr12	57.4777	58.883	0.0348497	58.1803	0.860801	0.065097
Carf	2.36375	2.57406	0.122968	2.4689	0.512318	0.29046
Nbeal1	1.17591	1.87072	0.669818	1.52331	0.0743524	1.1287
Cyp20a1	44.0408	42.0985	-0.0650729	43.0697	0.474711	0.32357
Abi2	24.6447	17.9091	-0.460585	21.2769	0.0883556	1.05377
Raph1	8.02768	8.24861	0.0391673	8.13814	0.680035	0.167469
Cd28	0.0661553	0.261794	1.98451	0.163975	0.292674	0.533617
Icos	0.0445445	0.0652813	0.551424	0.0549129	0.664027	0.177814
9530026F06Rik	0.0262708	0.0896557	1.77094	0.0579633	0.130622	0.883983
Pard3b	1.233	1.12083	-0.137601	1.17691	0.459598	0.337621
Nrp2	4.92876	6.77914	0.459879	5.85395	0.392107	0.406595
4930487H11Rik	0.109637	0.11011	0.00620635	0.109874	0.996289	0.0016147
Ino80d	1.3174	1.27683	-0.0451262	1.29712	0.847945	0.0716324
Ino80dos	1.8504	1.40698	-0.395241	1.62869	0.249681	0.602614
Ndufs1	128.898	120.316	-0.0994014	124.607	0.195203	0.709513
Eef1b2	379.922	345.526	-0.136909	362.724	0.454968	0.342019
Snora41	3.20779	2.89867	-0.14619	3.05323	0.886238	0.0524498
Cytip	0.0919654	0.28345	1.62393	0.187708	0.00563845	2.24884
Zdbf2	1.98548	2.75932	0.474823	2.3724	0.145255	0.837869
Adam23	2.21568	3.89495	0.813852	3.05532	0.441128	0.355435
Mdh1b	0.14605	0.246943	0.757715	0.196497	0.362589	0.440585
Fastkd2	38.599	37.7999	-0.0301785	38.1994	0.85139	0.0698717
Klf7	25.542	21.0095	-0.281834	23.2757	0.109	0.962574
Creb1	17.5408	12.7235	-0.463219	15.1321	0.157675	0.802238
Mettl21a	19.7003	22.42	0.186571	21.0601	0.344643	0.462631
2810408I11Rik	26.9251	22.9082	-0.233085	24.9167	0.245402	0.610121
Ccnyl1	3.5866	3.20125	-0.16398	3.39392	0.380659	0.419464
Fzd5	1.5483	1.86035	0.264887	1.70433	0.615302	0.210912
Plekhm3	0.968868	0.913303	-0.085207	0.941086	0.720213	0.142539
Akr1cl	0.928341	0.244717	-1.92354	0.586529	0.125961	0.899763
Cryge	0.323078	0.0266228	-3.60115	0.174851	0.234145	0.630516
Cryga	0.0416737	0.110863	1.41157	0.0762683	0.404119	0.393491
D630023F18Rik	0.378427	1.02712	1.44051	0.702772	0.0567588	1.24597
Atf3	3.75886	11.3971	1.60029	7.57796	0.00131196	2.88208
Pikfyve	2.36904	2.10463	-0.170732	2.23684	0.302097	0.519853
Pth2r	0.238809	0.0400222	-2.57698	0.139415	0.0602698	1.2199
Pou4f3	0.862317	0.0311001	-4.79323	0.446709	0.0309067	1.50995
Unc80	0.0212657	0.0396726	0.899617	0.0304691	0.309979	0.508668
Rpe	49.8259	50.6626	0.0240243	50.2442	0.777576	0.109257
Kansl1l	5.28718	3.53433	-0.581059	4.41075	0.0746354	1.12706
Acadl	55.6565	47.7922	-0.219776	51.7244	0.200361	0.698188
Myl1	33.6348	38.7814	0.20541	36.2081	0.722488	0.14117
Lancl1	32.3011	34.7758	0.1065	33.5385	0.627366	0.202479
Cyb5d2	3.62665	10.9492	1.59412	7.28793	0.0001115	3.95273
Erbb4	0.305718	0.496723	0.700242	0.40122	0.449868	0.346915
Ikzf2	1.09669	1.61713	0.560283	1.35691	0.258129	0.588164
Spag16	1.76472	2.06269	0.225087	1.91371	0.717556	0.144144
Bard1	10.5085	8.37426	-0.327531	9.4414	0.0759973	1.1192
Atic	121.039	140.809	0.218275	130.924	0.0973409	1.0117
Fn1	37.3227	108.86	1.54434	73.0911	0.0756768	1.12104
Apol7d	0.903992	2.12592	1.23371	1.51496	0.111518	0.952655
Gm8883	0.192591	0.0390063	-2.30376	0.115799	0.248726	0.604279
4933417E11Rik	0.107198	0.532909	2.31361	0.320053	0.102014	0.991341
Mreg	24.0858	31.5026	0.38729	27.7942	0.529885	0.275818
Pecr	110.247	100.877	-0.128138	105.562	0.815337	0.0886628
Lmo7	2.33624	7.02198	1.58769	4.67911	0.00407459	2.38992
Xrcc5	51.4894	40.5652	-0.344033	46.0273	0.085748	1.06678
Lhx3	2.87231	0.108673	-4.72414	1.49049	0.0287843	1.54084
Atcay	5.05376	0.191617	-4.72106	2.62269	0.0125329	1.90195
Rpl37a	762.856	818.99	0.102436	790.923	0.620214	0.207458
Igfbp2	389.487	501.108	0.363546	445.298	0.491445	0.308525
Igfbp5	45.7123	67.5555	0.56349	56.6339	0.249831	0.602353
Pinc	0.0464718	0.0199249	-1.22178	0.0331984	0.439196	0.357341
D530049I02Rik	0.263144	0.0996937	-1.40028	0.181419	0.386322	0.41305
6030407O03Rik	0.055703	0.185682	1.737	0.120692	0.400825	0.397046
Tns1	4.58893	4.58487	-0.00127488	4.5869	0.998009	0.000865594
Rufy4	0.364728	0.278746	-0.387872	0.321737	0.370414	0.431312
Cxcr2	0.0681617	0.362515	2.41101	0.215338	0.231214	0.635986
Arpc2	598.685	727.403	0.280958	663.044	0.118245	0.927216
Gpbar1	1.44977	4.31199	1.57253	2.88088	0.24659	0.608025
Aamp	384.577	457.33	0.249964	420.953	0.118104	0.927734
Pnkd	33.1398	30.1228	-0.13771	31.6313	0.319035	0.496162
Tmbim1	20.5543	48.8641	1.24933	34.7092	0.135233	0.868916
Catip	0.323269	0.388259	0.264287	0.355764	0.709498	0.149049
Slc11a1	2.10038	1.34789	-0.639946	1.72414	0.356154	0.448362
Ctdsp1	49.7263	53.3323	0.101001	51.5293	0.42826	0.368293
Mir26b	3.92416	1.54752	-1.34243	2.73584	0.46726	0.330441
Vil1	11.1138	19.4729	0.809113	15.2934	0.487219	0.312276
Pqlc3	4.75124	14.0063	1.5597	9.37877	0.0013217	2.87887
Rqcd1	167.886	135.984	-0.304051	151.935	0.0524262	1.28045
2610035F20Rik	2.05791	0.0859084	-4.58224	1.07191	0.0482623	1.31639
Mrln	4.57676	0.191194	-4.58122	2.38398	0.0266618	1.57411
Bcs1l	24.5543	25.7181	0.0668103	25.1362	0.356665	0.447739
Rnf25	60.8011	56.6003	-0.103289	58.7007	0.24517	0.610533
Loxl2	11.5883	33.3631	1.52559	22.4757	0.00137883	2.86049
Ttll4	12.3825	10.4711	-0.241891	11.4268	0.364746	0.438009
Cyp27a1	4.44996	2.51444	-0.823554	3.4822	0.0865182	1.06289
Prkag3	0.179578	0.196598	0.130631	0.188088	0.861672	0.0646582
Wnt6	14.9493	26.1723	0.807965	20.5608	0.363188	0.439868
Wnt10a	1.35777	0.975486	-0.477044	1.16663	0.511591	0.291077
Foxh1	2.82271	7.87192	1.47963	5.34732	0.000301212	3.52113
Fev	0.649352	0.25499	-1.34856	0.452171	0.104052	0.982749
Cryba2	0.0325465	0.0237387	-0.455258	0.0281426	0.838577	0.0764572
Ccdc108	0.0448546	0.0474825	0.0821379	0.0461686	0.93269	0.0302628
Ihh	4.22477	13.7752	1.70512	8.99997	0.271967	0.565483
Emx2	17.4645	0.768636	-4.50598	9.11657	0.0258938	1.5868
Slc23a3	5.74367	9.10471	0.66464	7.42419	0.571305	0.243132
Cnppd1	48.0159	50.6262	0.076372	49.321	0.662968	0.178507
Fam134a	48.6269	45.5582	-0.0940449	47.0925	0.69417	0.158534
Zfand2b	39.7208	36.0344	-0.140517	37.8776	0.165384	0.781506
Abcb6	25.6629	25.12	-0.0308497	25.3914	0.555644	0.255204
Atg9a	9.59343	11.3955	0.248346	10.4945	0.210409	0.676937
Ankzf1	10.559	13.9076	0.3974	12.2333	0.325741	0.487127
Glb1l	3.5371	2.80386	-0.335154	3.17048	0.277064	0.557419
AI197445	0.0707806	0.196029	1.46964	0.133405	0.0087625	2.05737
Tuba4a	9.55352	13.8032	0.530897	11.6784	0.370853	0.430799
A630095N17Rik	0.29787	0.0207288	-3.84497	0.159299	0.388276	0.410859
Neurog3	5.82138	0.269926	-4.43072	3.04565	0.0253403	1.59619
Ptprn	2.05106	2.6672	0.378959	2.35913	0.0860713	1.06514
Nr6a1	4.59321	12.609	1.45688	8.60112	0.00247885	2.60575
Dnpep	199.208	195.604	-0.0263421	197.406	0.793173	0.100632
Des	25.3216	39.3448	0.635803	32.3332	0.394211	0.404272
Speg	4.12869	6.69157	0.696663	5.41013	0.0796926	1.09858
Dbx2	2.28963	0.109227	-4.38971	1.19943	0.0213061	1.6715
Lhx1os	27.7031	1.32532	-4.38564	14.5142	0.0293612	1.53223
Chpf	31.0665	39.6597	0.352313	35.3631	0.143147	0.844218
Fibin	12.151	0.58789	-4.36938	6.36945	0.0140146	1.85342
Obsl1	26.2055	34.3873	0.392004	30.2964	0.100102	0.999557
Inha	2.19847	3.48622	0.665164	2.84234	0.127187	0.895558
4930474N09Rik	0.295933	0.0145339	-4.34778	0.155233	0.0235225	1.62852
Slc4a3	2.97434	1.71531	-0.794099	2.34483	0.0749564	1.12519
Gm17751	0.119313	0.0117839	-3.33987	0.0655486	0.462874	0.334538
Vax1	2.92733	0.147996	-4.30595	1.53766	0.0374294	1.42679
Gata4	11.4564	31.3403	1.45186	21.3983	9.84306e-05	4.00687
Sgpp2	4.98468	4.09147	-0.284884	4.53808	0.558154	0.253246
Farsb	122.061	124.738	0.0313026	123.4	0.676418	0.169785
Mogat1	0.541922	0.441403	-0.29599	0.491663	0.217181	0.663178
45355	0.493331	0.0252582	-4.28773	0.259294	0.0277752	1.55634
Utp14b	1.55221	1.70481	0.135287	1.62851	0.65193	0.185799
Kcne4	0.367777	0.0412705	-3.15565	0.204524	0.157333	0.803181
Ticam2	0.449653	1.22048	1.44057	0.835068	0.00472204	2.32587
Kcnh4	0.326274	0.0171218	-4.25218	0.171698	0.0167585	1.77576
Wdfy1	23.9603	26.3969	0.139725	25.1786	0.243161	0.614106
Mrpl44	75.6289	64.9475	-0.219663	70.2882	0.058288	1.23442
Serpine2	106.174	123.59	0.219131	114.882	0.419426	0.377345
Fam124b	0.322961	0.478503	0.567169	0.400732	0.417779	0.379054
Cul3	16.3805	15.2086	-0.107092	15.7945	0.530677	0.27517
Dock10	0.592213	0.344254	-0.782643	0.468233	0.106574	0.972349
Irs1	5.13827	5.256	0.0326826	5.19714	0.925298	0.0337184
Tap1	1.57254	4.1623	1.40429	2.86742	0.00552797	2.25743
Col4a4	0.0495656	0.0388657	-0.35084	0.0442157	0.734441	0.134043
Kcnk13	0.289606	0.0161783	-4.16196	0.152892	0.0257568	1.58911
Jade2	0.261279	0.678407	1.37656	0.469843	0.00793762	2.10031
Tm4sf20	0.298171	0.056417	-2.40194	0.177294	0.304809	0.515972
Agfg1	44.135	56.1553	0.347499	50.1452	0.182728	0.738195
4930447C04Rik	0.81854	1.99753	1.28709	1.40803	0.00493382	2.30682
Daw1	0.138399	0.0613855	-1.17287	0.0998923	0.327334	0.485009
Sphkap	0.426753	1.41064	1.72488	0.918697	0.119947	0.921011
Pid1	15.7111	19.4762	0.309926	17.5936	0.246772	0.607704
Cd44	2.4028	5.77575	1.26529	4.08928	0.00651349	2.18619
Trip12	21.2481	25.1347	0.242347	23.1914	0.33815	0.470891
Rab3c	1.61342	0.0949	-4.08757	0.85416	0.0181036	1.74223
Slc16a14	0.140049	0.104088	-0.428131	0.122069	0.327901	0.484257
Sp110	0.134122	0.386629	1.5274	0.260375	0.282538	0.548924
Sp140	0.604675	0.776072	0.360032	0.690373	0.26683	0.573766
Sp100	0.168478	0.201773	0.260178	0.185125	0.791488	0.101556
Tnfrsf10b	8.05087	19.1589	1.2508	13.6049	0.00145077	2.8384
Cab39	78.6343	59.9215	-0.392086	69.2779	0.106919	0.970944
Itm2c	167.572	163.542	-0.0351228	165.557	0.819346	0.0865329
4933407L21Rik	0.512053	0.0297768	-4.10403	0.270915	0.198529	0.702177
Gpr55	0.432193	0.139351	-1.63295	0.285772	0.41071	0.386465
Spata3	0.0159983	0.00992447	-0.688854	0.0129614	0.766138	0.115693
2810459M11Rik	22.1818	25.4223	0.196719	23.802	0.853545	0.0687737
Psmd1	213.619	215.999	0.0159824	214.809	0.889268	0.0509671
Armc9	11.8132	10.0256	-0.23671	10.9194	0.182133	0.739612
B3gnt7	6.74453	10.3477	0.617526	8.54613	0.139509	0.855396
Ncl	185.575	196.06	0.0792904	190.817	0.648173	0.188309
Snora75	0.220941	1.59405	2.85096	0.907495	0.371575	0.429953
Gm24148	1.81327	0.973066	-0.897985	1.39317	0.490009	0.309796
C130036L24Rik	2.9952	2.72992	-0.133797	2.86256	0.793054	0.100697
Adcyap1	3.10465	0.189518	-4.03403	1.64709	0.0113899	1.94348
Pde6d	152.525	113.594	-0.425161	133.059	0.129493	0.887754
Cops7b	101.823	72.8299	-0.483466	87.3266	0.0628613	1.20162
Cdkl1	1.03946	2.35521	1.18003	1.69734	0.00674597	2.17096
Dis3l2	20.9846	18.2967	-0.197748	19.6406	0.215583	0.666386
Clvs2	1.24158	0.0765168	-4.02025	0.659047	0.0374364	1.42671
Prss56	0.262651	0.161948	-0.697615	0.212299	0.611837	0.213364
Chrnd	0.152385	0.0115291	-3.72437	0.0819572	0.347354	0.459228
Pdlim1	52.9585	118.223	1.15857	85.5906	0.00174551	2.75808
Eif4e2	58.7904	54.2955	-0.114749	56.543	0.178902	0.747385
Efhd1	0.973057	0.506366	-0.942344	0.739711	0.22843	0.641247
Gigyf2	15.2316	16.1775	0.0869212	15.7045	0.69262	0.159505
Kcnj13	0.755619	0.643668	-0.231342	0.699644	0.830894	0.0804543
3110079O15Rik	0.106196	0.092803	-0.194486	0.0994995	0.862464	0.0642589
Ngef	1.45304	1.25641	-0.20976	1.35472	0.67143	0.172999
Neu2	0.122955	0.0956343	-0.362534	0.109295	0.769009	0.114068
Inpp5d	1.49172	2.17047	0.54103	1.8311	0.320348	0.494377
Atg16l1	20.6269	19.0252	-0.116611	19.826	0.114976	0.939392
Scarna6	1.21431	0.483496	-1.32857	0.848905	0.121835	0.91423
Sag	0.300607	0.226704	-0.407067	0.263656	0.43452	0.36199
Dgkd	16.1904	16.7233	0.0467239	16.4568	0.664881	0.177256
Usp40	7.89138	8.55877	0.117126	8.22508	0.511614	0.291057
Ugt1a9	0.230885	0.0709515	-1.70227	0.150918	0.331973	0.478897
Ugt1a7c	2.95184	3.37055	0.19137	3.1612	0.858683	0.066167
Ugt1a6b	0.315205	0.0115562	-4.76955	0.163381	0.243812	0.612945
Ugt1a6a	0.630488	0.3225	-0.96717	0.476494	0.44935	0.347415
Dnajb3	13.0711	12.9192	-0.0168639	12.9951	0.82547	0.0832988
Ugt1a1	0.256264	0.335248	0.387597	0.295756	0.735596	0.133361
Mroh2a	0.0682302	0.205931	1.59368	0.13708	0.341407	0.466728
Hjurp	1.54222	1.43892	-0.100019	1.49057	0.424142	0.372488
Trpm8	0.067913	0.0280569	-1.27533	0.0479849	0.62755	0.202352
Spp2	477.835	676.308	0.501168	577.071	0.659617	0.180708
Glrp1	0.146493	0.0828141	-0.822882	0.114653	0.674183	0.171222
Gm19589	0.0587192	0.140811	1.26185	0.099765	0.343613	0.463931
Arl4c	28.1749	39.8316	0.499503	34.0032	0.255413	0.592758
Platr5	0.367674	0.515612	0.487858	0.441643	0.620986	0.206918
Sh3bp4	19.008	22.6733	0.254387	20.8407	0.254841	0.593731
Agap1	7.80618	6.81391	-0.196135	7.31004	0.261636	0.582303
4933400F21Rik	0.0283902	0.0463049	0.705769	0.0373476	0.689062	0.161741
Col6a1	6.8145	15.159	1.15349	10.9868	0.00602154	2.22029
Lhx4	1.84752	0.122043	-3.92013	0.98478	0.0170603	1.76801
Ackr3	28.2791	26.4013	-0.0991289	27.3402	0.781821	0.106893
Cops8	225.906	206.205	-0.131643	216.055	0.193376	0.713598
Col6a3	0.851567	3.20348	1.91145	2.02753	0.155244	0.808984
Mlph	0.119623	0.0565019	-1.08213	0.0880626	0.232043	0.634432
Rab17	6.71444	13.0636	0.960217	9.88903	0.421823	0.37487
Nr2e1	9.98493	0.66288	-3.91293	5.32391	0.0360242	1.44341
Rbm44	0.494586	0.841724	0.767125	0.668155	0.0767048	1.11518
Gsc	11.0084	0.731805	-3.911	5.87011	0.0107613	1.96814
Ube2f	112.265	107.379	-0.0641957	109.822	0.564342	0.248458
Scly	36.4346	37.4552	0.0398569	36.9449	0.943349	0.0253277
Espnl	0.052277	0.0528123	0.0146958	0.0525446	0.992376	0.00332381
Dmrt2	19.0921	1.26989	-3.9102	10.181	0.0128624	1.89068
Fam132b	1.25554	1.70909	0.444914	1.48232	0.193201	0.713991
Ilkap	185.066	150.686	-0.296494	167.876	0.0823037	1.08458
Crtac1	9.32301	0.621738	-3.90642	4.97237	0.0153055	1.81515
Il3ra	6.79301	15.072	1.14975	10.9325	0.00278832	2.55466
Traf3ip1	15.3043	11.3719	-0.428473	13.3381	0.0982771	1.00755
Asb1	5.11664	5.94095	0.215497	5.52879	0.422626	0.374044
Siah3	2.08618	0.139461	-3.90293	1.11282	0.0133764	1.87366
Hdac4	13.1838	14.912	0.177701	14.0479	0.377707	0.422845
Ndufa10	392.302	351.609	-0.157991	371.955	0.136001	0.866458
Myeov2	314.458	310.1	-0.0201354	312.279	0.714808	0.14581
Otos	0.0728103	0.0609018	-0.257658	0.0668561	0.891399	0.0499277
Chrng	2.47273	0.166332	-3.89397	1.31953	0.0101669	1.99281
Ankmy1	0.114539	0.0551057	-1.05557	0.0848224	0.129578	0.887468
Resp18	5.40573	0.36729	-3.8795	2.88651	0.0288941	1.53919
Rnpepl1	33.4672	33.866	0.0170869	33.6666	0.953625	0.0206222
9430060I03Rik	0.851733	0.907599	0.0916543	0.879666	0.800983	0.0963765
Scg2	2.73911	0.187624	-3.86779	1.46337	0.0317626	1.49808
Gpr35	0.2534	0.371669	0.5526	0.312535	0.484628	0.314592
Kif1a	2.6391	1.17292	-1.16994	1.90601	0.0588006	1.23062
Agxt	0.126369	0.0536796	-1.23519	0.0900241	0.378474	0.421964
2310007B03Rik	0.722052	0.882594	0.289648	0.802323	0.710802	0.148251
Masp1	3.90752	8.63555	1.14403	6.27153	0.00276259	2.55868
Dcc	1.98107	0.14168	-3.80557	1.06137	0.0269126	1.57004
Pask	7.94949	5.51398	-0.527767	6.73174	0.0548178	1.26108
Ppp1r7	53.327	49.4964	-0.107544	51.4117	0.557196	0.253992
Mir6902	0.400457	0.331229	-0.273817	0.365843	0.900675	0.0454317
Ano7	0.247204	0.237453	-0.0580621	0.242328	0.90609	0.0428288
Hdlbp	47.1883	79.175	0.746617	63.1816	0.0583891	1.23367
45537	253.188	329.549	0.380282	291.369	0.0624238	1.20465
Farp2	3.05238	3.06391	0.00543935	3.05814	0.981244	0.00822306
Stk25	97.655	88.1522	-0.147697	92.9036	0.237311	0.624681
Bok	41.5316	31.6008	-0.39425	36.5662	0.244235	0.612193
Thap4	30.4782	32.1238	0.0758664	31.301	0.779931	0.107944
Atg4b	78.0013	64.2201	-0.280473	71.1107	0.12686	0.896674
Dtymk	191.745	165.123	-0.215645	178.434	0.0552067	1.25801
Ing5	17.8588	18.6323	0.0611706	18.2456	0.583151	0.234219
D2hgdh	7.27198	6.59408	-0.141178	6.93303	0.526079	0.278949
Pdcd1	0.0387005	0.0096108	-2.00962	0.0241556	0.337036	0.472324
Fam174a	27.2968	31.4522	0.204427	29.3745	0.120448	0.9192
St8sia4	3.21219	1.80565	-0.831038	2.50892	0.0546097	1.26273
Slco4c1	3.3344	9.19372	1.46322	6.26406	0.329113	0.482655
Panct2	0.506445	1.01207	0.99883	0.759257	0.407463	0.389912
D1Ertd622e	22.6697	18.1158	-0.323519	20.3928	0.166094	0.779646
Ppip5k2	30.2344	29.8056	-0.0206091	30.02	0.884821	0.0531447
Gin1	11.9663	9.74206	-0.296674	10.8542	0.0950228	1.02217
Pam	22.9878	39.5329	0.782189	31.2603	0.198034	0.703261
B230216N24Rik	1.23253	0.999079	-0.302953	1.1158	0.519037	0.284802
Fbxo36	18.9856	41.4333	1.12589	30.2094	0.00838581	2.07645
Cntnap5b	0.0191651	0.0100663	-0.928943	0.0146157	0.472576	0.325529
Cdh20	0.959367	0.597946	-0.682068	0.778656	0.383635	0.416081
Rnf152	0.170083	0.200392	0.236583	0.185238	0.782735	0.106385
Map2	24.9533	1.80112	-3.79227	13.3772	0.0170121	1.76924
2310035C23Rik	7.92468	8.66052	0.1281	8.2926	0.334034	0.47621
Tnfrsf11a	0.0772819	0.164992	1.09419	0.121137	0.153792	0.813066
Zcchc2	1.66991	1.64216	-0.0241815	1.65603	0.905071	0.0433174
Phlpp1	1.37575	0.966392	-0.509541	1.17107	0.223618	0.650492
Bcl2	4.46387	3.765	-0.245644	4.11443	0.443318	0.353284
Il1bos	0.965187	0.0697197	-3.79117	0.517454	0.0117498	1.92997
Vps4b	90.775	98.6603	0.120174	94.7176	0.398224	0.399872
Serpinb5	0.0382555	0.058803	0.620222	0.0485292	0.640018	0.193808
Serpinb12	0.0147719	0.131348	3.15247	0.0730598	0.114909	0.939648
Serpinb7	0.150763	0.0182553	-3.0459	0.0845093	0.423174	0.373481
Serpinb2	0.096945	0.272183	1.48934	0.184564	0.092935	1.03182
Serpinb10	0.147033	0.24879	0.758789	0.197912	0.512244	0.290523
Serpinb8	0.565906	0.499374	-0.180443	0.53264	0.732881	0.134967
Cdh7	0.540256	0.0545227	-3.30871	0.29739	0.0791112	1.10176
Cdh19	0.507967	0.175306	-1.53486	0.341636	0.131557	0.880886
Dsel	2.91193	3.31184	0.185659	3.11189	0.447761	0.348954
Cntnap5a	0.00654643	0.0153173	1.22638	0.0109318	0.441714	0.354859
Slc24a5	1.06614	2.30366	1.11153	1.6849	0.0077877	2.10859
Nifk	141.118	142.209	0.011104	141.663	0.900684	0.0454276
Clasp1	13.8586	9.07215	-0.611266	11.4654	0.0943974	1.02504
2900060B14Rik	0.12879	0.20329	0.658519	0.16604	0.677031	0.169391
Tfcp2l1	0.659502	2.45556	1.8966	1.55753	0.250533	0.601135
Gli2	7.38009	4.75053	-0.635551	6.06531	0.109451	0.960779
Inhbb	0.235646	0.1255	-0.908932	0.180573	0.44735	0.349352
Ralb	129.524	188.828	0.543857	159.176	0.0733464	1.13462
Tmem185b	25.3729	24.9873	-0.0220915	25.1801	0.772721	0.111977
3830432H09Rik	0.136278	0.0793205	-0.780786	0.107799	0.135438	0.868261
Epb4.1l5	17.2176	23.4983	0.44867	20.3579	0.0899961	1.04578
Ptpn4	6.96376	5.68881	-0.291741	6.32629	0.315636	0.500813
Tmem177	10.7742	9.37285	-0.201026	10.0735	0.278857	0.554619
Cfap221	0.111475	0.0764361	-0.54439	0.0939553	0.42617	0.370417
Sctr	0.217647	0.0705754	-1.62475	0.144111	0.121913	0.913948
Tmem37	134.935	167.614	0.312876	151.275	0.746591	0.126917
Dbi	1134.55	995.494	-0.188636	1065.02	0.43465	0.36186
3110009E18Rik	9.58718	8.28777	-0.210121	8.93747	0.329133	0.482629
Steap3	5.56102	5.49975	-0.0159844	5.53038	0.975587	0.010734
C1ql2	0.393048	0.668029	0.765203	0.530539	0.613298	0.212329
Igf2r	16.0341	34.0366	1.08594	25.0353	0.00610341	2.21443
Celrr	0.480036	0.0233123	-4.36398	0.251674	0.0707534	1.15025
Insig2	28.7087	36.7333	0.355602	32.721	0.0582347	1.23482
Ccdc93	4.2296	4.53593	0.100878	4.38277	0.647471	0.18878
Htr5b	0.249393	0.29872	0.260373	0.274057	0.818464	0.0870002
Ddx18	41.2165	39.4374	-0.0636575	40.327	0.707701	0.15015
Actr3	220.436	224.248	0.0247353	222.342	0.734471	0.134025
Slc35f5	42.1291	62.3216	0.564913	52.2253	0.251949	0.598688
Gpr39	1.02394	2.15179	1.07141	1.58786	0.208266	0.681382
Lypd1	0.560852	0.57395	0.0333041	0.567401	0.92685	0.0329904
Nckap5	1.55557	1.26937	-0.293326	1.41247	0.58693	0.231414
Slx4ip	4.8536	10.2366	1.07661	7.54509	0.00127277	2.89525
Tmem163	8.76036	6.82098	-0.36101	7.79067	0.467709	0.330024
Acmsd	0.328219	0.36929	0.170095	0.348755	0.793336	0.100543
2900009J06Rik	2.9082	2.28546	-0.347646	2.59683	0.187292	0.72748
Ccnt2	27.2647	23.7973	-0.196238	25.531	0.394821	0.4036
Rab3gap1	11.5163	17.0216	0.563688	14.269	0.0872053	1.05946
Zranb3	7.6079	7.01171	-0.117732	7.3098	0.698574	0.155788
R3hdm1	32.519	29.3807	-0.146416	30.9498	0.535837	0.270968
Ubxn4	61.7925	68.2678	0.143773	65.0302	0.25036	0.601436
Lct	0.208218	0.0387982	-2.42403	0.123508	0.0858016	1.0665
Mcm6	284.602	234.104	-0.281796	259.353	0.170062	0.769392
Dars	185.047	211.99	0.1961	198.518	0.168508	0.773381
Cidea	2.67166	0.198855	-3.74795	1.43526	0.0460635	1.33664
Ppargc1b	1.68809	3.46603	1.03789	2.57706	0.00470555	2.32739
Cd55	7.39554	22.0654	1.57706	14.7304	0.181726	0.740583
C4bp	0.0770006	0.449616	2.54575	0.263308	0.232073	0.634375
Pfkfb2	0.990184	1.38966	0.488966	1.18992	0.100044	0.999807
Yod1	2.75819	2.83599	0.0401323	2.79709	0.907536	0.0421362
AA986860	4.07963	8.96897	1.1365	6.5243	0.342696	0.465091
Pigr	0.0194055	0.0672273	1.79258	0.0433164	0.288818	0.539376
Fcmr	0.164529	1.21648	2.88629	0.690503	0.17206	0.764319
Il19	0.269327	0.951254	1.82047	0.61029	0.298377	0.525235
Mapkapk2	17.209	18.625	0.114077	17.917	0.641674	0.192685
Dyrk3	15.6872	9.97571	-0.653096	12.8315	0.123599	0.907985
Eif2d	38.9428	41.5436	0.0932709	40.2432	0.106646	0.972054
Rassf5	1.9905	8.22995	2.04776	5.11022	0.0563293	1.24927
Faim2	0.167931	0.0125909	-3.73742	0.0902608	0.0496832	1.30379
Srgap2	5.63436	5.73602	0.0257975	5.68519	0.839868	0.0757892
Fam72a	4.72112	4.04637	-0.222502	4.38375	0.466	0.331614
Avpr1b	0.0174774	0.0682525	1.96539	0.0428649	0.363733	0.439217
Ctse	0.443084	0.417679	-0.0851834	0.430381	0.897327	0.0470495
Rab7b	0.650797	0.876777	0.430002	0.763787	0.644511	0.19077
Slc26a9	0.0756927	0.2516	1.73291	0.163646	0.172774	0.762521
Pm20d1	2.79548	4.86267	0.798651	3.82908	0.0681894	1.16628
Slc41a1	5.27336	4.78848	-0.139155	5.03092	0.611348	0.213711
Rab29	8.80426	7.8176	-0.171477	8.31093	0.334716	0.475323
Nucks1	82.2249	55.9069	-0.556548	69.0659	0.0601707	1.22061
Slc45a3	4.00053	2.47016	-0.695586	3.23535	0.16199	0.790512
Gca	2.38486	4.89579	1.03764	3.64033	0.00403422	2.39424
Mfsd4	0.164096	0.11709	-0.486924	0.140593	0.0950239	1.02217
Cdk18	2.16768	3.6159	0.738203	2.89179	0.253405	0.596186
Cbr2	5.19659	0.392238	-3.72776	2.79441	0.0331685	1.47927
Klhdc8a	1.03816	0.610049	-0.767035	0.824106	0.154286	0.811674
Aars2	21.7952	43.6179	1.00091	32.7066	0.00627493	2.20239
Tmcc2	3.84978	4.32331	0.167361	4.08655	0.51839	0.285344
Dstyk	4.7251	4.70878	-0.00499155	4.71694	0.987512	0.00545756
Rbbp5	18.6895	15.4985	-0.270105	17.094	0.0795866	1.09916
Tmem81	0.667863	0.362207	-0.882737	0.515035	0.156615	0.805166
3110039M20Rik	4.34267	0.329093	-3.72201	2.33588	0.0118204	1.92737
Kcnk10	4.50208	0.342015	-3.71846	2.42205	0.0165332	1.78164
Nppc	4.07621	0.31173	-3.70886	2.19397	0.0143646	1.84271
Mdm4	8.58954	7.8477	-0.130311	8.21862	0.12684	0.896743
Nfkbiz	1.21162	2.35937	0.961462	1.7855	0.00750464	2.12467
Ppp1r15b	21.349	19.7993	-0.108719	20.5742	0.523228	0.281309
Plekha6	2.12737	1.66252	-0.3557	1.89494	0.147413	0.831464
Gm19461	0.00753003	0.00936637	0.314833	0.0084482	0.886278	0.0524299
Golt1a	6.87794	11.3443	0.721921	9.11113	0.54665	0.26229
Kiss1	0.20226	0.43621	1.10881	0.319235	0.441849	0.354726
Etnk2	2.43041	2.21729	-0.132404	2.32385	0.863396	0.0637902
Lrrfip1	17.9528	34.9235	0.959992	26.4381	0.00677099	2.16935
Snrpe	1705.01	1397.49	-0.286939	1551.25	0.11009	0.958253
Zc3h11a	26.5313	25.8541	-0.0373041	26.1927	0.706096	0.151136
Zbed6	3.64146	4.18001	0.198991	3.91074	0.369265	0.432662
Lax1	0.20268	0.0805687	-1.33092	0.141624	0.181515	0.741087
Atp2b4	2.58384	2.94037	0.186484	2.76211	0.224422	0.648934
Rgs8	1.44214	0.111739	-3.69	0.776938	0.0251103	1.60015
Prelp	0.502807	0.0599787	-3.06748	0.281393	0.158655	0.799546
Fmod	5.24121	11.1613	1.09053	8.20123	0.214954	0.667654
Slc35d2	6.05345	11.6964	0.950236	8.87492	0.00669094	2.17451
Chit1	0.0909917	0.591507	2.70059	0.341249	0.0815364	1.08865
Chil1	0.612074	1.01524	0.730037	0.813654	0.219284	0.658992
Nhlh1	48.3839	3.76802	-3.68265	26.076	0.0109602	1.96018
Rcan1	67.6044	130.434	0.948132	99.0192	0.00469081	2.32875
Smpd5	0.873573	1.65793	0.924386	1.26575	0.0069473	2.15818
Ppfia4	1.14719	1.07395	-0.095179	1.11057	0.715212	0.145565
Tmem183a	114.738	90.31	-0.345389	102.524	0.0576584	1.23914
Cyb5r1	43.3914	55.6946	0.360128	49.543	0.11979	0.921579
Fermt1	3.05926	5.52925	0.8539	4.29425	0.00393541	2.40501
Klhl12	33.8949	26.9604	-0.330227	30.4276	0.0656543	1.18274
Rabif	77.3872	80.7669	0.0616692	79.077	0.532695	0.273521
Mgat4e	0.0383733	0.0151153	-1.34409	0.0267443	0.60898	0.215397
Kdm5b	30.26	32.7045	0.112076	31.4823	0.665797	0.176658
6030408B16Rik	1.11034	0.0897218	-3.62939	0.600029	0.0249572	1.6028
Ppp1r12b	0.598907	0.882442	0.559171	0.740675	0.155054	0.809518
Ube2t	63.3122	58.5136	-0.113712	60.9129	0.588018	0.230609
Lgr6	0.44517	0.190874	-1.22174	0.318022	0.129853	0.886549
Pdzph1	3.73679	0.304894	-3.61542	2.02084	0.041231	1.38478
Ptpn7	2.06476	2.98427	0.531405	2.52452	0.505715	0.296094
Arl8a	91.9281	84.5947	-0.119938	88.2614	0.375919	0.424905
Elf3	5.14308	11.0358	1.10149	8.08944	0.224732	0.648336
2900092D14Rik	1.92213	0.158928	-3.59626	1.04053	0.0230036	1.6382
Gpr156	0.651867	0.0551194	-3.56395	0.353493	0.0120528	1.91891
Lmod1	0.68003	1.74439	1.35905	1.21221	0.0875619	1.05768
Shisa4	59.5666	57.4648	-0.0518243	58.5157	0.539209	0.268243
Ipo9	83.8154	66.8587	-0.326101	75.337	0.151847	0.818594
Nav1	2.64236	1.97272	-0.421639	2.30754	0.0548459	1.26086
Perp	31.4978	56.3426	0.838976	43.9202	0.00267065	2.57338
Phlda3	34.1492	81.433	1.25376	57.7911	0.0782648	1.10643
Tnni1	133.172	502.324	1.91532	317.748	0.0838108	1.0767
Lad1	16.9095	39.3147	1.21723	28.1121	0.250999	0.600328
Tnnt2	84.5916	280.276	1.72826	182.434	0.153269	0.814546
Pkp1	0.0924723	0.0420402	-1.13725	0.0672563	0.433577	0.362934
Igfn1	0.00854687	0.0207311	1.27833	0.014639	0.543682	0.264655
Tmem9	220.297	251.403	0.19055	235.85	0.213063	0.671493
Cacna1s	0.138558	0.284831	1.03961	0.211695	0.136047	0.866311
Gm15850	0.610473	0.144126	-2.08259	0.3773	0.422131	0.374553
Kif21b	2.42297	1.50701	-0.685086	1.96499	0.0532954	1.27331
5730559C18Rik	22.9589	18.4064	-0.318847	20.6826	0.187442	0.727133
Gpr25	0.0119558	0.211706	4.14628	0.111831	0.0660797	1.17993
Camsap2	7.01464	4.89727	-0.51839	5.95596	0.155042	0.809551
9230116N13Rik	1.0058	1.16311	0.209653	1.08445	0.465587	0.331999
Ddx59	18.1132	12.0853	-0.583795	15.0992	0.125432	0.901592
Kif14	3.47082	2.99741	-0.211559	3.23412	0.25823	0.587993
Zfp281	27.4384	23.8067	-0.204827	25.6226	0.129257	0.888545
Gm19705	2.28743	4.03206	0.817788	3.15975	0.396365	0.401904
Platr22	0.305982	1.08775	1.82983	0.696865	0.104734	0.979911
Nr5a2	1.36289	1.8777	0.462305	1.62029	0.378111	0.422381
Mir181a-1	0.5387	0.152289	-1.82267	0.345495	0.552689	0.257519
Mir181b-1	0.320365	0.848955	1.40597	0.58466	0.289019	0.539074
Ptprc	0.813866	0.669104	-0.28256	0.741485	0.75854	0.120022
Nek7	34.5396	42.8036	0.309479	38.6716	0.107771	0.967498
Rxfp3	0.712734	0.0623761	-3.5143	0.387555	0.0280829	1.55156
Hoxd3os1	1.83739	0.161062	-3.51197	0.999224	0.0293417	1.53252
Dennd1b	2.71746	2.55994	-0.0861489	2.6387	0.575692	0.23981
4930596I21Rik	0.0509423	0.023042	-1.1446	0.0369922	0.654494	0.184094
Crb1	0.301742	0.0457494	-2.72149	0.173746	0.111519	0.952652
Zbtb41	6.20585	4.1568	-0.578154	5.18133	0.125024	0.903006
Aspm	4.58488	3.38919	-0.435944	3.98703	0.101542	0.993353
F13b	2.32432	0.55084	-2.0771	1.43758	0.26664	0.574075
Cfhr1	0.64053	0.250956	-1.35183	0.445743	0.366803	0.435568
Cfh	0.71521	0.268823	-1.41171	0.492016	0.179972	0.744796
Kcnt2	0.226605	0.391173	0.787627	0.308889	0.138346	0.859033
Cdc73	10.233	7.51408	-0.445565	8.87355	0.0549904	1.25971
B3galt2	0.614754	0.0651934	-3.23721	0.339974	0.159599	0.796971
Glrx2	30.2784	25.084	-0.27152	27.6812	0.0626667	1.20296
Trove2	4.77518	3.08369	-0.630899	3.92943	0.0685628	1.16391
Uchl5	179.226	169.351	-0.0817606	174.289	0.467078	0.33061
Ctsw	0.873443	0.0776035	-3.49252	0.475523	0.037042	1.43131
Rgs13	0.341192	0.0442523	-2.94676	0.192722	0.100632	0.997265
Rgs1	0.0368892	0.0889399	1.26963	0.0629146	0.354749	0.450078
Rgs18	2.60406	14.1409	2.44104	8.37249	0.140363	0.852746
Brinp3	0.269008	0.348326	0.372789	0.308667	0.76275	0.117618
Pla2g4a	10.9491	25.0331	1.19303	17.9911	0.229964	0.63834
Ptgs2os	0.153843	0.321789	1.06466	0.237816	0.35218	0.453235
Ptgs2	0.495192	2.93307	2.56635	1.71413	0.201182	0.696412
Ptgs2os2	0.0146872	0.0045556	-1.68885	0.00962142	0.568015	0.24564
BC003331	23.1892	26.7034	0.203569	24.9463	0.322937	0.490882
Tpr	36.4022	38.6439	0.0862176	37.523	0.629715	0.200856
Prg4	0.126154	0.188019	0.57569	0.157086	0.525627	0.279322
Hmcn1	1.04332	0.710002	-0.555293	0.876664	0.32557	0.487356
C730036E19Rik	0.0494427	0.0844749	0.772766	0.0669588	0.560151	0.251695
Ivns1abp	222.01	162.919	-0.446469	192.465	0.135511	0.868025
Swt1	23.5068	27.869	0.245583	25.6879	0.454147	0.342804
Dlx1as	2.3362	0.208349	-3.48709	1.27227	0.0229458	1.6393
Rnf2	141.25	129.778	-0.122205	135.514	0.360439	0.443168
Fam129a	1.52897	2.90076	0.923866	2.21486	0.368805	0.433204
Edem3	8.57558	9.74875	0.184983	9.16216	0.280393	0.552233
1700025G04Rik	7.52009	7.98683	0.086873	7.75346	0.730225	0.136543
Tsen15	85.4834	91.1441	0.092505	88.3137	0.49951	0.301456
Colgalt2	0.831486	0.949887	0.192064	0.890687	0.729049	0.137243
Rgl1	34.0145	41.0306	0.270551	37.5225	0.062573	1.20361
Arpc5	272.892	330.777	0.277531	301.834	0.211168	0.675372
Ncf2	1.4231	1.92929	0.439036	1.6762	0.506489	0.29543
Sim1	0.620768	0.0559449	-3.47198	0.338356	0.0466549	1.3311
Jakmip2	10.4632	0.944522	-3.4696	5.70387	0.0299903	1.52302
Creld2	156.051	278.381	0.835048	217.216	0.00214888	2.66779
Lamc1	11.2174	24.109	1.10383	17.6632	0.0559693	1.25205
E330020D12Rik	1.55891	0.684247	-1.18795	1.12158	0.348434	0.45788
Shcbp1l	0.156573	0.065618	-1.25467	0.111096	0.273722	0.56269
Dlk2	0.875252	1.54774	0.82239	1.21149	0.00152022	2.81809
Npl	121.31	159.585	0.395623	140.447	0.704952	0.151841
Tubb6	129.755	227.322	0.808949	178.538	0.00384086	2.41557
Ptgr2	24.6362	42.6944	0.793266	33.6653	0.00113849	2.94367
Ndufv3	157.256	266.767	0.762467	212.012	0.00413255	2.38378
Rgsl1	0.0134788	0.0178065	0.401715	0.0156426	0.783489	0.105967
Teddm1b	0.0101421	0.00104861	-3.27382	0.00559537	0.464878	0.332661
Glul	90.8966	100.966	0.151576	95.9315	0.712284	0.147347
Zfp648	0.234763	0.0222068	-3.40213	0.128485	0.390615	0.408251
Cacna1e	0.0855587	0.0356817	-1.26173	0.0606202	0.0935844	1.0288
Hoxc11	2.31489	0.21477	-3.43007	1.26483	0.0134476	1.87136
Mr1	0.840488	1.15252	0.455493	0.996505	0.40615	0.391313
Stx6	77.4756	58.5261	-0.404662	68.0008	0.105821	0.975426
Chgb	3.47483	0.324783	-3.4194	1.89981	0.0188489	1.72471
Gm5532	2.71228	1.50247	-0.85217	2.10738	0.0726856	1.13855
Acbd6	49.602	44.4678	-0.157637	47.0349	0.493486	0.306725
Ston2	0.874742	1.48068	0.759333	1.17771	0.00784561	2.10537
Qsox1	18.4605	24.5297	0.410088	21.4951	0.233207	0.632258
Cep350	1.74936	1.68124	-0.0572987	1.7153	0.686604	0.163294
Tor1aip1	22.786	21.1654	-0.10644	21.9757	0.53863	0.268709
Tor1aip2	35.2272	34.9344	-0.0120414	35.0808	0.929117	0.0319296
Fam163a	2.35183	0.643602	-1.86955	1.49772	0.16149	0.791855
Tdrd5	1.37903	4.70604	1.77086	3.04253	0.244427	0.611851
Nphs2	0.0494773	0.452172	3.19203	0.250824	0.207589	0.682796
Soat1	35.6768	78.7758	1.14276	57.2263	0.0774617	1.11091
Abl2	1.75418	1.63242	-0.103779	1.6933	0.544476	0.264021
Tor3a	3.43351	4.16922	0.280094	3.80136	0.458806	0.338371
Fam20b	13.271	14.5614	0.133868	13.9162	0.355023	0.449744
Ralgps2	22.6811	14.9031	-0.605884	18.7921	0.146697	0.83358
Immp2l	13.0659	21.9641	0.749335	17.515	0.00734678	2.1339
Mir219a-2	157.893	15.3311	-3.36442	86.6122	0.0120885	1.91763
2810025M15Rik	158.343	119.562	-0.405293	138.953	0.15398	0.812535
BC026585	14.9485	24.1207	0.690268	19.5346	0.0530419	1.27538
Sec16b	2.1331	1.82804	-0.222651	1.98057	0.600753	0.221304
Hecw1	0.380884	0.0370673	-3.36113	0.208976	0.0111917	1.95111
Ap1s3	3.37062	5.50152	0.706815	4.43607	0.00411449	2.38568
Pappa2	0.351231	0.0234553	-3.90444	0.187343	0.100396	0.998283
Rfwd2	16.0561	13.376	-0.263471	14.7161	0.375676	0.425186
Scarna3a	0.434393	0.0224562	-4.27381	0.228425	0.443124	0.353475
4930523C07Rik	1.21862	1.62777	0.417646	1.4232	0.113873	0.943581
4930562F07Rik	0.0264189	0.00896223	-1.55964	0.0176905	0.584759	0.233023
Tnn	0.004034	0.00294232	-0.455259	0.00348816	0.838577	0.0764573
Bcl11b	1.8596	0.183117	-3.34416	1.02136	0.0147146	1.83225
Cacybp	471.516	377.98	-0.318997	424.748	0.200001	0.698969
Rabgap1l	2.14893	3.05437	0.50726	2.60165	0.0818296	1.08709
Gpr52	0.0431553	0.0824733	0.934388	0.0628143	0.608817	0.215514
Rc3h1	4.08681	3.54652	-0.204571	3.81666	0.204349	0.689627
Serpinc1	21.4788	16.086	-0.417114	18.7824	0.680966	0.166875
Zbtb37	1.57186	1.48341	-0.0835538	1.52763	0.800215	0.0967936
Gas5	185.761	211.799	0.189253	198.78	0.510921	0.291646
Snord47	26.441	25.2651	-0.065629	25.853	0.844358	0.0734733
Nol4	0.971583	0.0967007	-3.32874	0.534142	0.0203643	1.69113
Cenpl	30.0971	26.6376	-0.176161	28.3673	0.12316	0.909531
Klhl20	10.9446	9.97296	-0.134122	10.4588	0.583857	0.233694
Ankrd45	2.39377	2.08426	-0.199749	2.23902	0.615009	0.211119
4930469G21Rik	0.026865	0.0055552	-2.27382	0.0162101	0.512969	0.289909
Prdx6	353.553	352.173	-0.00563947	352.863	0.984169	0.00693052
Fasl	0.0363497	0.0671363	0.885152	0.051743	0.713129	0.146832
Suco	12.0112	14.1555	0.236986	13.0834	0.165497	0.781209
4930558K02Rik	0.088073	0.0684784	-0.363052	0.0782757	0.851698	0.0697142
Fermt2	60.9989	98.0059	0.684087	79.5024	0.00507224	2.2948
Eng	15.1104	24.2456	0.68218	19.678	0.00129529	2.88763
Polk	4.86379	7.76135	0.674227	6.31257	0.00379667	2.4206
St3gal1	5.92451	9.42062	0.669127	7.67256	0.00490691	2.30919
Mettl13	19.4912	20.5959	0.0795343	20.0435	0.562505	0.249874
Vamp4	23.743	19.198	-0.306551	21.4705	0.143142	0.844233
Myoc	0.160183	0.0273266	-2.55134	0.0937546	0.494537	0.305801
Prrc2c	23.4684	22.836	-0.0394095	23.1522	0.868184	0.0613882
Fmo4	8.44517	7.5089	-0.169524	7.97703	0.878381	0.0563171
Fmo1	221.253	284.714	0.363818	252.984	0.741422	0.129934
Fmo2	0.200848	0.122715	-0.710797	0.161782	0.620958	0.206938
Fmo6	0.0685273	0.026541	-1.36846	0.0475342	0.604842	0.218358
4930415F15Rik	1.78646	0.188976	-3.24083	0.987716	0.0175845	1.75487
Gorab	25.8296	23.2867	-0.149515	24.5582	0.248413	0.604826
Mettl11b	0.253135	0.048971	-2.36991	0.151053	0.269892	0.568809
Kifap3	39.0903	33.2371	-0.234019	36.1637	0.333889	0.476397
Scyl3	10.2028	10.9971	0.108164	10.5999	0.324884	0.488272
BC055324	43.8928	39.3969	-0.155901	41.6449	0.630752	0.200141
Mettl18	14.9484	13.4182	-0.155803	14.1833	0.535387	0.271332
Sell	0.0663346	0.115207	0.796399	0.090771	0.613978	0.211847
Selp	0.0366348	0.139792	1.93199	0.0882133	0.120524	0.918928
Gm16548	0.0188827	0.164992	3.12726	0.0919374	0.0565794	1.24734
F5	0.208389	0.951991	2.19167	0.58019	0.124474	0.904922
Pou3f3	2.94117	0.311128	-3.24081	1.62615	0.0157683	1.80221
Ccdc181	10.8519	12.6308	0.219002	11.7414	0.0663426	1.17821
Tmem181a	4.53838	7.08498	0.642585	5.81168	0.00594694	2.22571
Nme7	27.8568	25.1308	-0.148577	26.4938	0.453572	0.343353
Atp1b1	64.2984	132.7	1.04531	98.499	0.0711804	1.14764
Dpt	0.352488	0.113542	-1.63435	0.233015	0.065199	1.18576
Hps6	3.09365	4.78341	0.628727	3.93853	0.00445147	2.3515
Tbx19	0.0192556	0.0321035	0.737453	0.0256795	0.752317	0.123599
Dnlz	50.7306	78.0587	0.621703	64.3947	0.00652684	2.1853
Tiprl	63.2589	65.8978	0.0589611	64.5784	0.479046	0.319623
Gpr161	2.08321	1.10089	-0.920138	1.59205	0.107393	0.969024
Dcaf6	10.4932	16.1646	0.623379	13.3289	0.127798	0.893476
Mpc2	132.901	134.415	0.0163421	133.658	0.941728	0.0260746
Adcy10	0.0556697	0.047269	-0.235999	0.0514694	0.843347	0.0739939
Mpzl1	170.046	215.111	0.339157	192.578	0.0865264	1.06285
Rcsd1	11.1963	17.9948	0.684561	14.5956	0.137648	0.86123
Creg1	73.9055	60.3316	-0.292769	67.1186	0.547358	0.261729
Cd247	0.0709772	0.110375	0.636981	0.090676	0.220603	0.656388
Pou2f1	3.16673	2.56648	-0.303201	2.86661	0.195493	0.708869
Ogfod3	35.9579	54.678	0.604652	45.3179	0.00704601	2.15206
Gpa33	0.245665	0.190333	-0.368167	0.217999	0.545508	0.263199
Zfp54	4.92007	7.46457	0.60138	6.19232	0.00399414	2.39858
Ildr2	3.48964	1.28421	-1.44219	2.38693	0.0514988	1.2882
Nudt12	3.47849	5.27617	0.601031	4.37733	0.00204899	2.68846
Card10	3.45393	5.18782	0.586887	4.32088	0.00238466	2.62257
Gm16701	1.78513	0.807529	-1.14444	1.29633	0.225552	0.646754
Sstr2	8.55955	0.962871	-3.15212	4.76121	0.0330479	1.48086
Uck2	72.8153	78.4192	0.106967	75.6172	0.771168	0.112851
Tmco1	43.7486	46.6977	0.0941136	45.2231	0.629224	0.201195
Aldh9a1	72.4498	84.7437	0.226124	78.5968	0.567336	0.24616
Mgst3	439.529	660.13	0.58679	549.83	0.432192	0.364323
Rxrg	3.32834	1.7776	-0.904867	2.55297	0.149777	0.824556
Lmx1a	7.85749	8.511	0.11526	8.18424	0.694571	0.158283
Gm7325	1.80219	0.20284	-3.15134	1.00252	0.0228018	1.64203
Nuf2	65.5204	47.7005	-0.457938	56.6105	0.0638643	1.19474
Rgs5	7.94701	10.915	0.457834	9.43102	0.354596	0.450267
Sra1	265.462	387.209	0.544605	326.336	0.000135636	3.86763
1700084C01Rik	0.152558	0.24401	0.67758	0.198284	0.492376	0.307703
Kank1	9.94145	14.0971	0.503867	12.0193	0.000598892	3.22265
3110045C21Rik	16.7021	10.8737	-0.619186	13.7879	0.0561334	1.25078
Ddr2	5.81817	3.49252	-0.736298	4.65534	0.0778266	1.10887
Uap1	37.3284	49.6906	0.412701	43.5095	0.053425	1.27226
Uhmk1	6.08724	6.52648	0.100516	6.30686	0.699019	0.155511
Sh2d1b1	0.217945	0.126945	-0.779759	0.172445	0.657687	0.181981
Gm7694	2.28811	2.60291	0.185967	2.44551	0.568528	0.245248
Nos1ap	1.29813	1.72925	0.413711	1.51369	0.426306	0.370279
Olfml2b	6.77235	10.0261	0.566029	8.39921	0.11459	0.940852
Atf6	2.9414	4.70949	0.679067	3.82545	0.0544305	1.26416
Il17b	2.21457	0.259664	-3.09231	1.23712	0.0340027	1.46849
Fcrlb	0.114632	0.128344	0.163006	0.121488	0.881724	0.0546676
Fcgr2b	0.08443	0.128346	0.604207	0.106388	0.687742	0.162575
Fcgr4	0.350613	0.0809371	-2.11501	0.215775	0.241205	0.617614
Fcgr3	50.3922	9.43477	-2.41714	29.9135	0.216277	0.664989
Fpgs	26.3901	37.0375	0.488989	31.7138	0.000940931	3.02644
Sdhc	149.04	136.143	-0.130574	142.591	0.255542	0.592538
Mpz	0.387724	0.0889234	-2.1244	0.238324	0.0981016	1.00832
Pcp4l1	11.463	6.82445	-0.748195	9.14371	0.123161	0.909528
Nr1i3	0.033145	0.0299839	-0.1446	0.0315645	0.947044	0.0236299
Tomm40l	22.9263	21.2543	-0.109244	22.0903	0.364729	0.43803
Apoa2	1005.6	1011.87	0.00896983	1008.73	0.993362	0.0028923
Fcer1g	27.1729	39.9665	0.556624	33.5697	0.410465	0.386724
Tef	8.65821	12.0727	0.479608	10.3655	0.00650935	2.18646
Irf1	2.49885	3.45343	0.466764	2.97614	0.00589301	2.22966
Spryd7	23.9263	32.4607	0.440095	28.1935	0.00539646	2.26789
B830017H08Rik	0.790356	0.0962384	-3.03782	0.443297	0.0262663	1.5806
Usp21	86.3737	81.2878	-0.0875538	83.8308	0.69249	0.159586
Ufc1	185.994	158.18	-0.233691	172.087	0.0668773	1.17472
Apba3	33.6559	45.1949	0.425301	39.4254	0.00369714	2.43213
Nit1	39.4952	38.6036	-0.032942	39.0494	0.798697	0.0976177
Pfdn2	424.769	392.902	-0.112508	408.835	0.487234	0.312262
Klhdc9	24.5912	18.5907	-0.403557	21.5909	0.203355	0.691745
Pvrl4	1.89098	1.73275	-0.126073	1.81187	0.825022	0.0835344
Arhgap30	0.529218	0.603539	0.189586	0.566379	0.759034	0.119739
Usf1	72.4259	50.1901	-0.529105	61.308	0.0770655	1.11314
Tstd1	4.23254	3.24842	-0.381786	3.74048	0.117093	0.931469
Trip10	29.5209	39.4714	0.419071	34.4961	0.00392115	2.40659
Alyref2	13.0001	11.1499	-0.221497	12.075	0.441722	0.354851
Ly9	0.00904417	0.140388	3.95629	0.0747162	0.131302	0.881728
Cd48	0.584157	0.515006	-0.181766	0.549581	0.895567	0.047902
Slamf1	0.0174356	0.594823	5.09235	0.306129	0.119943	0.921024
Cd84	0.115968	0.247302	1.09254	0.181635	0.255616	0.592411
Slamf6	0.0410647	0.0574665	0.484822	0.0492656	0.678487	0.168458
Cited2	82.6964	110.196	0.41418	96.4463	0.0032586	2.48697
Entpd6	29.7384	38.5553	0.374599	34.1469	0.00794382	2.09997
Ncstn	97.3601	116.242	0.255722	106.801	0.19986	0.699275
Copa	100.144	130.838	0.385707	115.491	0.0745193	1.12773
Pex19	188.271	149.19	-0.335666	168.731	0.0745836	1.12736
Dcaf8	81.2799	65.6014	-0.309171	73.4406	0.161679	0.791347
Mdm2	46.9041	60.6637	0.371118	53.7839	0.0080311	2.09522
Casq1	12.4835	25.1526	1.01068	18.818	0.350046	0.455875
Atp1a2	0.950037	0.79333	-0.260063	0.871684	0.66866	0.174794
Dusp12	58.2263	75.0038	0.365293	66.6151	0.00429516	2.36702
Kcnj9	0.0914234	0.0426253	-1.10085	0.0670244	0.374678	0.426342
Kcnj10	0.331771	0.0687148	-2.27149	0.200243	0.163691	0.785975
Pigm	10.4945	10.4759	-0.00256703	10.4852	0.976534	0.0103126
Slamf9	0.380847	0.418329	0.135425	0.399588	0.902705	0.0444542
Slc46a1	13.8863	17.8172	0.359609	15.8517	0.00798397	2.09778
Tagln2	188.62	355.629	0.914887	272.124	0.084089	1.07526
Cfap45	0.780304	1.00363	0.363125	0.891969	0.395979	0.402328
4933439K11Rik	0.356602	0.328404	-0.118845	0.342503	0.896187	0.0476011
Xpnpep1	137.309	175.585	0.354744	156.447	0.00224787	2.64823
Fcrl6	0.811861	0.177682	-2.19193	0.494772	0.265612	0.575752
Dusp23	17.0104	13.7877	-0.303029	15.3991	0.0552628	1.25757
Crp	0.897349	0.0171662	-5.70803	0.457257	0.0637509	1.19551
Apcs	0.225488	0.109873	-1.03721	0.16768	0.443887	0.352727
Ackr1	1.44464	1.67798	0.216019	1.56131	0.697025	0.156751
Nmt1	147.696	181.359	0.29622	164.528	0.00665026	2.17716
Slc39a7	160.922	196.382	0.287301	178.652	0.00481968	2.31698
Pyhin1	0.0073289	0.169138	4.52846	0.0882335	0.258102	0.588209
Pydc3	0.034321	0.0035485	-3.27381	0.0189348	0.464878	0.332661
AI607873	0.485661	0.11469	-2.08221	0.300176	0.0517544	1.28605
Ifi204	0.25845	1.09705	2.08567	0.67775	0.259799	0.585363
Mndal	0.129722	0.182588	0.493173	0.156155	0.676948	0.169445
Mnda	0.187674	0.222491	0.245516	0.205082	0.867989	0.061486
Ifi202b	0.0391427	0.0502829	0.361325	0.0447128	0.814628	0.0890407
Ifi205	0.0158892	0.0693104	2.12503	0.0425998	0.329185	0.48256
Olfr420	0.0693081	0.0227997	-1.60401	0.0460539	0.372931	0.428371
Spta1	0.989944	1.28138	0.372281	1.13566	0.460366	0.336897
Usp15	19.2573	23.4046	0.281389	21.3309	0.00767972	2.11465
Grem2	2.76033	4.45185	0.689567	3.60609	0.415487	0.381442
Astn1	3.50539	0.464397	-2.91614	1.98489	0.0178415	1.74857
Fh1	204.382	187.477	-0.124552	195.929	0.390938	0.407892
Kmo	10.1633	9.76617	-0.0575093	9.96475	0.958737	0.0183005
Opn3	23.8543	27.1453	0.186449	25.4998	0.418246	0.378568
Chml	3.90318	2.81136	-0.47338	3.35727	0.0725227	1.13953
Wdr64	0.0476382	0.0513305	0.107698	0.0494843	0.929999	0.0315176
Exo1	21.4934	16.4901	-0.382291	18.9917	0.0651825	1.18587
Pld5	0.659877	1.17868	0.836897	0.919277	0.366883	0.435472
Cep170	12.416	7.88702	-0.654653	10.1515	0.130625	0.883972
Sdccag8	10.9919	11.0411	0.00644794	11.0165	0.981737	0.00800486
Hmga2-ps1	3.86896	4.36804	0.175041	4.1185	0.574144	0.240979
Akt3	13.7587	8.31096	-0.727257	11.0348	0.0986116	1.00607
C130021I20Rik	8.70411	1.17171	-2.89308	4.93791	0.0109992	1.95864
1700016C15Rik	0.102654	0.0228195	-2.16944	0.0627366	0.520772	0.283352
Adss	128.046	117.87	-0.119469	122.958	0.277179	0.557239
Akap1	16.2684	19.7416	0.279167	18.005	0.00778476	2.10876
Cox20	227.242	202.96	-0.163036	215.101	0.195984	0.707779
Hnrnpu	1007.64	825.21	-0.288148	916.425	0.206575	0.684923
Efcab2	8.88256	9.84925	0.149038	9.3659	0.340799	0.467502
Kif26b	1.39577	1.18136	-0.240607	1.28856	0.383897	0.415785
Smyd3	9.33276	10.1354	0.119032	9.7341	0.557792	0.253528
Tfb2m	5.71802	5.09099	-0.167568	5.40451	0.0955202	1.0199
Cnst	9.06006	6.23447	-0.539254	7.64726	0.0920716	1.03587
Sccpdh	125.747	152.138	0.274856	138.943	0.242283	0.615677
Ahctf1	9.10194	11.1257	0.289647	10.1138	0.190824	0.719367
Cdc42bpa	2.85077	2.27999	-0.322326	2.56538	0.187734	0.726456
Churc1	171.204	206.038	0.267194	188.621	0.00257291	2.58958
Psen2	6.94837	6.9516	0.000669108	6.94998	0.998689	0.000569871
Gm5069	0.783967	0.596276	-0.394811	0.690122	0.151574	0.819374
Itpkb	2.86085	2.16864	-0.399657	2.51475	0.060617	1.21741
Tbr1	1.28338	0.174135	-2.88167	0.728757	0.0234502	1.62985
Parp1	153.58	131.42	-0.224806	142.5	0.279405	0.553766
Lin9	19.886	16.8075	-0.242648	18.3468	0.163874	0.785491
Mixl1	0.259209	0.338971	0.387046	0.29909	0.401833	0.395954
Acbd3	40.6575	51.776	0.348762	46.2167	0.10974	0.959633
Arf1	606.707	689.695	0.184958	648.201	0.00430103	2.36643
Sde2	50.8423	50.3661	-0.0135772	50.6042	0.822225	0.0850091
Lefty2	0.0407645	0.280892	2.78463	0.160828	0.175315	0.756182
Pycr2	160.816	142.925	-0.170149	151.871	0.426842	0.369733
Lefty1	1.07	1.62234	0.600469	1.34617	0.540679	0.267061
Tmem63a	2.5662	5.33103	1.05478	3.94862	0.128401	0.891431
Ephx1	1.59671	3.12394	0.968261	2.36033	0.0528053	1.27732
9130409I23Rik	0.0270065	0.0829025	1.61811	0.0549545	0.56831	0.245414
Nvl	54.9372	52.9261	-0.053804	53.9317	0.783465	0.10598
Atp5o	1275.23	1149.82	-0.149341	1212.53	0.00354805	2.45001
Wdr26	23.6899	22.6826	-0.0626841	23.1862	0.691078	0.160473
Cnih3	0.419981	0.215216	-0.964535	0.317599	0.441945	0.354632
Ccdc121	0.0281796	0.0203945	-0.466467	0.0242871	0.83489	0.0783706
Lbr	165.702	154.619	-0.0998703	160.161	0.376247	0.424527
Enah	7.99873	4.93555	-0.69656	6.46714	0.151823	0.818662
Srp9	187.105	192.089	0.0379217	189.597	0.670952	0.173309
Degs1	186.569	295.813	0.664975	241.191	0.141973	0.847793
Fbxo28	13.3666	11.4504	-0.223235	12.4085	0.163796	0.785696
Trp53bp2	23.5507	18.9513	-0.313471	21.251	0.143466	0.84325
Capn2	74.9021	101.477	0.438076	88.1896	0.145449	0.83729
Susd4	10.608	17.0886	0.687888	13.8483	0.184095	0.734958
Tlr5	0.244359	0.355863	0.542319	0.300111	0.157851	0.801752
Disp1	4.4498	4.75806	0.0966329	4.60393	0.739694	0.130948
Brox	16.5306	15.7018	-0.0742122	16.1162	0.486874	0.312584
Aida	42.0998	36.1604	-0.219404	39.1301	0.259938	0.58513
Mia3	12.3809	14.6899	0.246704	13.5354	0.268635	0.570837
Taf1a	11.6852	14.7555	0.33657	13.2204	0.145548	0.836994
Hhipl2	0.0336622	0.0587695	0.803939	0.0462159	0.600377	0.221576
1700056E22Rik	1.72223	1.63788	-0.0724511	1.68005	0.848306	0.0714477
Dusp10	4.83967	5.48996	0.181888	5.16481	0.355707	0.448908
4930488B22Rik	0.0148834	0.0149728	0.00864311	0.0149281	0.996823	0.00138201
Hlx	13.7801	18.1648	0.398559	15.9725	0.241984	0.616213
45352	23.6839	19.3398	-0.292335	21.5118	0.784999	0.105131
45353	59.2295	62.0718	0.0676213	60.6506	0.896386	0.0475051
C130074G19Rik	2.59332	2.86476	0.143614	2.72904	0.831604	0.0800833
Mark1	4.26261	2.83012	-0.590874	3.54637	0.342292	0.465603
Rab3gap2	9.71342	11.4154	0.232931	10.5644	0.280838	0.551544
Iars2	32.6263	35.8523	0.13603	34.2393	0.291594	0.535222
Mir194-1	0.76505	2.24052	1.55021	1.50278	0.508397	0.293797
Mir215	0.903792	2.02249	1.16207	1.46314	0.213414	0.670777
Bpnt1	35.9687	30.2645	-0.249115	33.1166	0.372634	0.428718
Eprs	96.6113	124.346	0.364092	110.478	0.0570732	1.24357
9630028B13Rik	0.0897071	0.0843193	-0.0893587	0.0870132	0.918949	0.0367085
Gm2061	2.08306	2.71163	0.380458	2.39734	0.520145	0.283876
Slc30a10	1.86182	2.58327	0.472484	2.22255	0.446067	0.3506
5033404E19Rik	0.144594	0.643143	2.15313	0.393868	0.0579591	1.23688
Tarbp2	56.9371	50.5039	-0.172974	53.7205	0.00172471	2.76328
Tgfb2	14.1852	16.9973	0.260919	15.5913	0.478819	0.319829
Rrp15	105.88	102.052	-0.0531154	103.966	0.45409	0.342858
D1Pas1	0.122882	0.367005	1.57853	0.244944	0.151183	0.820498
Spata17	0.696889	0.784411	0.17068	0.74065	0.72949	0.136981
Gpatch2	7.37563	6.29919	-0.227601	6.83741	0.134737	0.870514
Esrrg	2.2286	2.91981	0.389735	2.5742	0.491086	0.308842
9330162B11Rik	0.0337667	0.0378913	0.166266	0.035829	0.858079	0.0664725
Ush2a	0.0208545	0.006184	-1.75375	0.0135193	0.424323	0.372303
Kctd3	26.5947	23.0877	-0.20401	24.8412	0.0905644	1.04304
Kcnk2	2.13077	1.83801	-0.21323	1.98439	0.543131	0.265095
Cenpf	17.6917	15.7577	-0.167016	16.7247	0.389043	0.410002
Cep192	4.94279	4.23234	-0.223869	4.58757	0.00926043	2.03337
9430016H08Rik	81.3994	69.565	-0.226657	75.4822	0.00169954	2.76967
Mapk8ip2	10.3087	1.46124	-2.8186	5.88498	0.0204129	1.6901
Rps6kc1	7.20664	6.78929	-0.0860647	6.99796	0.358574	0.445421
Slco5a1	1.19243	0.1696	-2.81371	0.681017	0.0298864	1.52453
Vash2	33.7032	19.4702	-0.791615	26.5867	0.0736461	1.13285
Mfsd7b	9.19901	7.38604	-0.316677	8.29253	0.128366	0.891551
A230020J21Rik	0.242132	0.123993	-0.965534	0.183063	0.0574555	1.24067
Spata45	0.054751	0.224	2.03254	0.139375	0.151595	0.819314
Tatdn3	7.30337	7.28372	-0.00388686	7.29354	0.981594	0.00806797
Zfp804a	0.605011	0.0864834	-2.80647	0.345747	0.021558	1.66639
Batf3	12.0584	11.8994	-0.0191536	11.9789	0.945021	0.0245583
Nr5a1	0.56076	0.0812488	-2.78697	0.321004	0.0417669	1.37917
Nenf	108.608	136.5	0.329778	122.554	0.0772603	1.11204
Tmem206	14.9392	10.9292	-0.450914	12.9342	0.220323	0.65694
Ppp2r5a	6.36338	10.6888	0.748229	8.52606	0.218099	0.661347
Dtl	43.0221	34.0763	-0.33631	38.5492	0.107558	0.968359
Shbg	1.918	0.281144	-2.77022	1.09957	0.0275603	1.55972
Lpgat1	16.1712	17.6062	0.12266	16.8887	0.729826	0.136781
Nek2	56.8308	54.5751	-0.0584284	55.703	0.483091	0.315971
1700034H15Rik	0.105595	0.0985474	-0.0996523	0.102071	0.920702	0.0358807
Slc30a1	10.3347	13.8632	0.423761	12.099	0.470339	0.327589
Rd3	0.259825	0.185112	-0.48914	0.222468	0.378194	0.422286
Traf5	2.31892	2.54471	0.13405	2.43182	0.783899	0.10574
Rcor3	4.07111	4.54731	0.159593	4.30921	0.622358	0.20596
Gm10516	1.23411	1.192	-0.0500858	1.21306	0.844847	0.0732219
Kcnh1	0.415377	0.15562	-1.41639	0.285499	0.216839	0.663863
Hhat	7.83073	7.02922	-0.155783	7.42998	0.523443	0.28113
1700065J18Rik	0.0634387	0.06382	0.00864616	0.0636293	0.996822	0.0013825
Txndc9	42.6125	36.0421	-0.241592	39.3273	0.00246649	2.60792
Gm15867	1.56717	1.34681	-0.218609	1.45699	0.18608	0.730301
Syt14	1.34798	1.36913	0.0224639	1.35855	0.925043	0.0338379
Diexf	9.07915	8.1276	-0.159728	8.60337	0.419414	0.377357
Irf6	13.361	16.9917	0.346797	15.1764	0.647561	0.188719
A130010J15Rik	11.6657	11.8164	0.0185103	11.7411	0.925997	0.0333905
Traf3ip3	0.684119	1.10621	0.693311	0.895167	0.439395	0.357145
Hsd11b1	0.773454	0.524529	-0.560294	0.648992	0.495667	0.30481
G0s2	13.712	28.1245	1.03639	20.9182	0.278915	0.554527
Lamb3	0.475392	2.66891	2.48906	1.57215	0.0841811	1.07479
Camk1g	7.98552	4.71881	-0.758964	6.35216	0.0793349	1.10054
Mir205	7.7562	17.8653	1.20374	12.8108	0.373334	0.427903
4930503O07Rik	0.0405423	0.0295707	-0.455262	0.0350565	0.838575	0.0764579
Plxna2	4.91684	3.40266	-0.531067	4.15975	0.0758954	1.11978
Timm22	39.3772	32.9065	-0.258985	36.1418	0.00145837	2.83613
Gm16897	0.116413	0.129961	0.15883	0.123187	0.85755	0.0667403
A330023F24Rik	0.0715016	0.11944	0.740243	0.095471	0.170295	0.768797
Cd46	0.346672	0.407617	0.233642	0.377144	0.65671	0.182627
Cr1l	55.3854	69.5983	0.329547	62.4919	0.191589	0.717629
Cr2	0.0687793	0.0630255	-0.126039	0.0659024	0.916633	0.0378044
Ppp1r14c	6.69873	15.6559	1.22474	11.1773	0.204435	0.689445
Iyd	0.20637	1.74229	3.07768	0.974332	0.279171	0.55413
Plekhg1	2.0718	1.73667	-0.254564	1.90423	0.357644	0.446549
Mthfd1l	12.8659	21.1695	0.718431	17.0177	0.117872	0.928588
Akap12	12.0634	15.5828	0.369314	13.8231	0.295669	0.529195
Zbtb2	16.5789	13.4647	-0.300167	15.0218	0.273275	0.5634
Rmnd1	1.14723	1.1042	-0.0551534	1.12572	0.894968	0.0481926
Gm5512	0.171939	0.160082	-0.103086	0.16601	0.744248	0.128282
Armt1	27.7652	24.2841	-0.193268	26.0246	0.238973	0.621651
Ccdc170	0.133281	0.0882669	-0.594524	0.110774	0.748185	0.125991
Esr1	0.0133676	0.0552287	2.04667	0.0342982	0.10433	0.98159
Stac2	1.02493	0.152692	-2.74682	0.588809	0.0139948	1.85403
Myct1	2.16674	3.17008	0.548993	2.66841	0.239364	0.620941
Fbxo5	131.469	108.721	-0.2741	120.095	0.0953703	1.02059
Mtrf1l	10.4573	9.75972	-0.0995951	10.1085	0.449766	0.347014
Nrxn1	0.988857	0.147367	-2.74635	0.568112	0.0240187	1.61945
Oprm1	0.0319974	0.00057605	-5.79562	0.0162867	0.189176	0.723135
Ipcef1	0.0425015	0.0589463	0.471886	0.0507239	0.635401	0.196952
Cnksr3	5.75624	4.62646	-0.315219	5.19135	0.2729	0.563996
Slc25a1	107.798	89.2408	-0.272559	98.5196	0.00129641	2.88726
Ppm1e	2.54134	0.381516	-2.73578	1.46143	0.0283216	1.54788
Pcmt1	130.181	132.136	0.0215046	131.159	0.876404	0.0572958
A630066F11Rik	8.30813	7.24241	-0.198054	7.77527	0.55865	0.252861
Nup43	174.739	163.669	-0.0944149	169.204	0.586512	0.231723
Zfp367	14.8282	12.2237	-0.278659	13.5259	0.00788977	2.10294
Lats1	9.6401	7.31471	-0.398247	8.4774	0.217927	0.66169
Katna1	71.2412	76.1894	0.0968772	73.7153	0.384634	0.414953
Ginm1	72.4304	108.44	0.582235	90.4354	0.094165	1.02611
Ppil4	57.4617	52.2199	-0.138002	54.8408	0.3969	0.401319
Zc3h12d	0.468564	0.383546	-0.288848	0.426055	0.786135	0.104503
Tab2	10.9575	10.3426	-0.0833182	10.6501	0.65362	0.184675
Ust	2.45989	2.27948	-0.109891	2.36969	0.71452	0.145986
Map2k2	165.845	136.408	-0.281901	151.126	0.00680974	2.16687
Samd5	4.37231	3.99832	-0.129002	4.18532	0.558894	0.252671
Capn10	26.5141	21.8043	-0.282149	24.1592	0.00242829	2.6147
Adgb	0.0183844	0.108173	2.55679	0.0632789	0.180004	0.744717
Rab32	16.7248	21.5041	0.362628	19.1145	0.235653	0.627727
Gm5177	0.0851752	0.0898504	0.0770915	0.0875128	0.872426	0.0592715
Shprh	4.87583	4.36753	-0.15883	4.62168	0.461735	0.335608
Fbxo30	44.4502	37.6081	-0.241149	41.0292	0.327433	0.484877
Epm2a	1.64865	3.34236	1.01958	2.4955	0.190397	0.720339
Utrn	7.68596	8.10446	0.0764906	7.89521	0.592105	0.227601
B230208H11Rik	2.05404	1.4842	-0.468775	1.76912	0.402503	0.395231
Stx11	1.79273	5.95291	1.73144	3.87282	0.150745	0.821757
Sf3b5	414.552	455.084	0.13458	434.818	0.247851	0.605809
Plagl1	22.6282	44.4736	0.974825	33.5509	0.104767	0.979774
Hymai	0.138025	0.205255	0.572482	0.17164	0.549377	0.26013
Zc2hc1b	0.0931867	0.0860386	-0.115139	0.0896127	0.935662	0.028881
Clp1	67.0647	55.1002	-0.283496	61.0825	0.00947396	2.02347
Phactr2	14.4758	19.1942	0.40703	16.835	0.190934	0.719118
Fuca2	21.7164	44.4178	1.03235	33.0671	0.147793	0.830346
Pex3	24.0586	24.9921	0.0549195	24.5253	0.600246	0.221671
Adat2	17.5466	18.013	0.0378416	17.7798	0.903413	0.0441139
Aig1	28.7459	27.8036	-0.0480862	28.2748	0.843718	0.0738028
Hivep2	0.490041	0.565921	0.207698	0.527981	0.379716	0.420541
Adgrg6	0.695188	0.545537	-0.349726	0.620363	0.4998	0.301203
Vta1	216.787	169.505	-0.354948	193.146	0.116807	0.932532
Gje1	0.0173522	0.00538217	-1.68886	0.0113672	0.568014	0.245641
Nmbr	0.194931	0.302036	0.631755	0.248484	0.315943	0.500392
Gm20125	0.00689017	0.0232186	1.75267	0.0150544	0.483313	0.315771
Phyhipl	24.2089	3.687	-2.71502	13.948	0.0166067	1.77972
Txlnb	2.33866	3.54729	0.601037	2.94298	0.423617	0.373027
Heca	1.21444	1.36844	0.172245	1.29144	0.668695	0.174772
Abracl	181.019	162.771	-0.153298	171.895	0.391991	0.406724
Reps1	27.8669	36.5059	0.389574	32.1864	0.367725	0.434477
Ect2l	0.236475	0.251958	0.0914957	0.244216	0.87507	0.0579574
Snord1c	4.54621	0.694736	-2.71013	2.62047	0.0404969	1.39258
Nhsl1	4.22956	3.53648	-0.258196	3.88302	0.195652	0.708515
Hebp2	15.4308	24.1444	0.645873	19.7876	0.162699	0.788616
Arfgef3	0.284097	0.321454	0.17823	0.302775	0.768899	0.114131
Gm4922	0.0298516	0.0167658	-0.832289	0.0233087	0.718293	0.143699
Tnfaip8	25.8822	21.1574	-0.290797	23.5198	0.00607971	2.21612
Tspan31	229.74	184.006	-0.320252	206.873	0.00619478	2.20797
Cdc5l	31.3616	25.0684	-0.323131	28.215	0.00964779	2.01557
Ifngr1	49.2785	57.0746	0.211889	53.1765	0.207698	0.682568
0610010K14Rik	234.467	186.424	-0.330793	210.446	0.00062778	3.20219
Slc35d3	1.66184	5.4651	1.71747	3.56347	0.159303	0.797775
Pex7	37.9763	27.3916	-0.471366	32.684	0.0584163	1.23347
Gtf2a1	27.2444	21.6541	-0.33132	24.4492	0.00867189	2.06189
Map7	6.31038	8.75158	0.471816	7.53098	0.281437	0.550619
Gm6251	12.7565	11.5787	-0.139753	12.1676	0.755832	0.121574
Bclaf1	113.481	87.9354	-0.367938	100.708	0.0899049	1.04622
Mtfr2	12.3928	12.19	-0.0237962	12.2914	0.845515	0.0728785
Pde7b	0.540562	0.469959	-0.201924	0.505261	0.644382	0.190857
Hpse2	0.919808	0.145701	-2.65832	0.532754	0.0130042	1.88592
Gpaa1	69.935	55.3955	-0.336247	62.6653	0.00801502	2.0961
Hbs1l	49.7323	55.1382	0.148868	52.4352	0.375714	0.425143
4930455C13Rik	0.367762	0.13771	-1.41714	0.252736	0.0601441	1.22081
Aldh8a1	2.10998	0.0723725	-4.86565	1.09118	0.221725	0.654185
1700020N01Rik	0.0220862	0.259943	3.55698	0.141014	0.163663	0.78605
Sgk1	7.57248	5.25047	-0.528318	6.41148	0.174624	0.757896
E030030I06Rik	3.91139	4.77085	0.286563	4.34112	0.213575	0.670449
Raet1a	0.394815	0.787143	0.995447	0.590979	0.292527	0.533834
Raet1e	3.25659	3.19663	-0.0268103	3.22661	0.944799	0.0246606
H60b	2.51542	2.31612	-0.119091	2.41577	0.734999	0.133713
C920009B18Rik	0.107977	0.101857	-0.0841821	0.104917	0.946982	0.0236582
Raet1d	4.36428	3.3659	-0.37475	3.86509	0.236409	0.626336
Gm10825	0.0630359	0.0148341	-2.08726	0.038935	0.473158	0.324994
Slc2a12	0.944153	1.57321	0.736622	1.25868	0.165938	0.780055
Ambra1	11.6017	9.17686	-0.33826	10.3893	0.00905244	2.04323
Mir7663	0.840303	0.821029	-0.0334764	0.830666	0.98533	0.00641841
Tcf21	29.3473	47.01	0.679741	38.1786	0.29393	0.531757
Fndc9	1.06096	0.170842	-2.63464	0.6159	0.0322151	1.49194
Rps12	296.219	286.4	-0.0486327	291.31	0.764416	0.11667
Snora33	2.39905	3.65178	0.606133	3.02542	0.556648	0.254419
Snord100	2.26415	2.19627	-0.0439184	2.23021	0.973267	0.0117679
Slc18b1	9.89983	7.3157	-0.436408	8.60777	0.0569325	1.24464
Vnn1	15.1855	50.9202	1.74554	33.0529	0.179823	0.745155
Taar4	0.0981963	0.0246965	-1.99136	0.0614464	0.535897	0.270918
Taar7d	0.0237968	0.0467473	0.974114	0.0352721	0.691581	0.160157
Taar9	0.0692417	0.0669678	-0.0481729	0.0681048	0.970671	0.012928
Stx7	112.729	159.359	0.499427	136.044	0.399667	0.398302
Gfra1	8.53703	1.39565	-2.61279	4.96634	0.0223709	1.65032
Dll1	16.5326	2.7135	-2.60709	9.62307	0.0180752	1.74292
Enpp1	1.53834	4.03178	1.39004	2.78506	0.0690338	1.16094
Enpp3	13.812	13.9084	0.010028	13.8602	0.983525	0.00721457
Med23	10.212	9.05177	-0.173994	9.63189	0.346833	0.45988
Mir6905	0.700893	0.48834	-0.521309	0.594617	0.743419	0.128766
Arg1	85.886	64.5009	-0.413104	75.1935	0.498416	0.302408
Foxp4	29.3559	23.1438	-0.343023	26.2499	0.00972178	2.01225
Ehd3	11.5952	1.91415	-2.59875	6.75469	0.0133652	1.87402
Smlr1	19.4607	29.9785	0.623364	24.7196	0.60553	0.217864
Fastkd5	22.7255	17.8081	-0.351776	20.2668	0.0072297	2.14088
Gm9767	0.125217	0.0286537	-2.12764	0.0769353	0.325565	0.487363
Samd3	0.569354	0.434738	-0.389182	0.502046	0.426469	0.370112
L3mbtl3	11.5769	10.9709	-0.0775691	11.2739	0.719447	0.143001
Arhgap18	11.1761	15.9374	0.512002	13.5568	0.271083	0.566898
Lama2	0.367835	0.435173	0.24253	0.401504	0.581431	0.235502
Ptprk	11.4769	11.2798	-0.0249873	11.3783	0.846245	0.0725037
Themis	0.00773763	0.0607543	2.97302	0.0342459	0.0674824	1.17081
Zfc3h1	5.33952	4.17474	-0.355023	4.75713	0.00470488	2.32745
Mterf4	13.1146	10.1937	-0.363492	11.6541	0.00281276	2.55087
Echdc1	7.32831	7.9503	0.117528	7.6393	0.595211	0.225329
Rnf146	41.6344	37.3993	-0.154766	39.5169	0.396624	0.401622
Synpr	3.13629	0.529623	-2.56602	1.83296	0.0142216	1.84705
Cenpw	132.101	135.761	0.0394278	133.931	0.869938	0.0605117
Trmt11	38.0889	33.0476	-0.204825	35.5682	0.283493	0.547458
Gm20300	4.16787	3.59357	-0.213893	3.88072	0.295564	0.529349
Hint3	26.0641	43.4119	0.736028	34.738	0.110573	0.95635
Ncoa7	6.83434	6.2225	-0.135308	6.52842	0.454888	0.342096
Hey2	7.98139	11.2753	0.498459	9.62837	0.458279	0.33887
Hddc2	160.917	148.304	-0.117753	154.611	0.659628	0.180701
Tpd52l1	38.7245	40.2425	0.0554721	39.4835	0.87774	0.056634
Gm3258	1.40603	1.01695	-0.46737	1.21149	0.630502	0.200314
Rnf217	2.89845	3.61002	0.316724	3.25423	0.499897	0.30112
Nkain2	0.43927	0.228533	-0.942702	0.333902	0.171571	0.765556
Trdn	0.647112	1.89419	1.54949	1.27065	0.177508	0.750782
Eci2	104.323	81.0447	-0.364269	92.6839	0.00774157	2.11117
Rsph4a	0.130456	0.107904	-0.273814	0.11918	0.448739	0.348007
Zufsp	16.0661	12.5432	-0.35711	14.3047	0.383306	0.416455
A830082N09Rik	0.157453	0.0823487	-0.935106	0.119901	0.140248	0.853103
Rwdd1	167.812	163.546	-0.0371552	165.679	0.778343	0.108829
Megf10	2.24239	0.379315	-2.56357	1.31085	0.0313299	1.50404
Fam26f	0.655462	1.50636	1.20048	1.08091	0.189291	0.722869
Dse	28.5728	35.6642	0.319834	32.1185	0.165098	0.782258
Tspyl1	112.336	103.753	-0.11467	108.045	0.508252	0.293921
Brd9	47.2732	36.5902	-0.369565	41.9317	0.00390992	2.40783
Nt5dc1	8.73659	12.8841	0.560454	10.8104	0.0581148	1.23571
Gprin1	8.64646	1.47038	-2.55592	5.05842	0.0253187	1.59656
Hoxc9	17.0473	2.90989	-2.55051	9.97858	0.012711	1.89582
Hs3st5	0.555122	0.0626382	-3.14769	0.30888	0.187446	0.727123
Hdac2	620.029	420.571	-0.559987	520.3	0.078359	1.10591
Ccdc177	1.23026	0.21087	-2.54454	0.720566	0.028829	1.54017
Lama4	3.0093	4.99349	0.730623	4.00139	0.0858119	1.06645
Fam229b	8.67274	9.56147	0.140746	9.11711	0.731092	0.136028
Tube1	17.8096	20.1475	0.177946	18.9785	0.370625	0.431066
Wisp3	0.326376	0.265642	-0.297053	0.296009	0.757264	0.120753
Gm10421	4.22691	0.72654	-2.54049	2.47672	0.049241	1.30767
Trmt1l	43.8287	33.8291	-0.373611	38.8289	0.00772697	2.11199
E130307A14Rik	21.3614	11.6163	-0.878856	16.4889	0.0795172	1.09954
Ahcy	58.901	45.4465	-0.374122	52.1738	0.00966393	2.01485
AA474331	1.68795	3.26663	0.952527	2.47729	0.14622	0.834993
2010001E11Rik	0.117613	0.0248867	-2.2406	0.07125	0.2525	0.597738
G630090E17Rik	2.47647	1.51377	-0.710135	1.99512	0.515627	0.287664
BC021785	5.10476	2.9377	-0.797155	4.02123	0.538259	0.269009
AI317395	1.94044	1.56448	-0.310703	1.75246	0.792071	0.101236
Slc16a10	3.81269	8.62514	1.17774	6.21891	0.206935	0.684165
Rpf2	102.04	92.8875	-0.13558	97.4638	0.422677	0.373991
Rspo2	8.80107	1.52361	-2.53019	5.16234	0.0199678	1.69967
Cdk19	7.16866	5.11948	-0.485707	6.14407	0.107395	0.969015
Ddo	0.205221	0.136849	-0.584595	0.171035	0.603146	0.219578
Mettl24	2.66654	7.47017	1.48617	5.06836	0.153595	0.813623
Cdc40	31.8006	27.4124	-0.214229	29.6065	0.289366	0.538553
Wasf1	79.2168	56.253	-0.493878	67.7349	0.108921	0.96289
Fig4	20.4486	22.0462	0.108528	21.2474	0.537916	0.269286
Pi4k2a	30.5956	23.6022	-0.374406	27.0989	0.00941674	2.0261
Mical1	18.4096	16.3917	-0.167492	17.4007	0.671471	0.172973
Smpd2	75.1272	66.022	-0.186388	70.5746	0.592793	0.227097
Ppil6	1.16206	1.71051	0.557737	1.43628	0.306723	0.513254
Slc25a12	25.1169	19.3749	-0.374474	22.2459	0.00894185	2.04857
Ccdc162	0.0897525	0.334164	1.89653	0.211958	0.0773977	1.11127
5730435O14Rik	0.0759593	0.109344	0.525578	0.0926518	0.76884	0.114164
Cep57l1	19.2066	22.4365	0.224241	20.8215	0.237457	0.624415
Sesn1	21.1089	19.5543	-0.110366	20.3316	0.338928	0.469892
Armc2	0.349808	0.27898	-0.3264	0.314394	0.0746903	1.12674
Heg1	4.48038	3.44977	-0.377121	3.96508	0.00761435	2.11837
Lace1	7.16529	7.60384	0.0857038	7.38456	0.835624	0.0779891
Snx3	489.79	642.585	0.391725	566.187	0.363472	0.439529
Selo	13.4044	10.2607	-0.385574	11.8325	0.00527319	2.27793
Ostm1	22.2114	32.2938	0.539955	27.2526	0.299702	0.52331
Sec63	23.4899	23.608	0.00723934	23.549	0.974405	0.0112604
Scml4	0.803076	0.425987	-0.914728	0.614531	0.334006	0.476246
Cacna2d3	2.54599	0.449208	-2.50277	1.4976	0.0428346	1.36821
9030612E09Rik	0.884762	0.256415	-1.78681	0.570588	0.0555379	1.25541
Pdss2	11.7381	9.57458	-0.293922	10.6564	0.147674	0.830697
Bend3	4.90629	4.12979	-0.248565	4.51804	0.0687743	1.16257
1700021F05Rik	97.5543	87.1315	-0.163012	92.3429	0.255979	0.591795
Cd24a	390.343	237.516	-0.716718	313.929	0.0707175	1.15047
Qrsl1	19.1569	16.4995	-0.215439	17.8282	0.141048	0.850634
Rtn4ip1	16.3804	16.8457	0.040404	16.6131	0.738915	0.131405
Aim1	0.230836	0.471938	1.03173	0.351387	0.0769376	1.11386
Tyro3	10.7543	8.22018	-0.387667	9.48723	0.00811052	2.09095
Prdm1	2.10415	4.10931	0.965656	3.10673	0.0702956	1.15307
Prep	131.107	139.999	0.0946716	135.553	0.308508	0.510734
Popdc3	1.50412	3.76816	1.32494	2.63614	0.180417	0.743721
Bves	10.2739	22.9173	1.15745	16.5956	0.207278	0.683447
Lin28b	16.6255	16.857	0.0199521	16.7412	0.970502	0.0130034
Hace1	21.8852	21.7204	-0.0109049	21.8028	0.966885	0.0146252
D030045P18Rik	2.98126	0.695228	-2.10037	1.83825	0.117472	0.930066
Zfp263	19.448	14.6768	-0.406082	17.0624	0.00634997	2.19723
2810405F15Rik	1.47827	0.266271	-2.47294	0.87227	0.0278259	1.55555
Mrpl41	46.9052	35.3773	-0.406923	41.1412	0.00346519	2.46027
Lilr4b	0.0315177	0.0584506	0.891055	0.0449842	0.632691	0.198808
Lilrb4a	0.24019	0.548081	1.19022	0.394135	0.183534	0.736283
Fam162b	7.03286	11.7707	0.743018	9.40179	0.287812	0.540891
Gprc6a	0.0457033	0.127381	1.47877	0.086542	0.335052	0.474888
Rfx6	0.217895	1.0667	2.29145	0.642297	0.140869	0.851186
Vgll2	9.76994	13.4821	0.464621	11.626	0.537529	0.269598
Ros1	0.0268134	0.0117832	-1.18623	0.0192983	0.42561	0.370988
Dcbld1	36.3026	35.3363	-0.0389205	35.8195	0.893679	0.0488185
Gopc	25.838	30.4809	0.238411	28.1594	0.211642	0.674398
Nepn	3.04078	11.7925	1.95535	7.41662	0.223278	0.651155
Nus1	68.3802	74.4755	0.123187	71.4278	0.262359	0.581103
Dvl3	51.5884	38.9056	-0.407069	45.247	0.00851822	2.06965
Cep85l	2.22691	1.64983	-0.432723	1.93837	0.142606	0.845861
Pln	5.89058	4.81465	-0.290977	5.35262	0.646664	0.189321
Gm20597	0.0477868	0.0261749	-0.868429	0.0369809	0.607861	0.216195
Mcm9	3.91281	3.47182	-0.172516	3.69231	0.375213	0.425722
Asf1a	152.108	107.344	-0.502849	129.726	0.0710999	1.14813
Fam184a	2.18526	2.53285	0.212957	2.35905	0.651109	0.186346
Man1a	7.29942	20.2893	1.47486	13.7943	0.121248	0.916326
Fyn	52.3363	39.3129	-0.412807	45.8246	0.00758039	2.12031
Tbc1d32	1.77337	2.13768	0.269557	1.95552	0.420519	0.376215
Crat	14.5831	10.9467	-0.413809	12.7649	0.00120047	2.92065
Gja1	211.1	228.546	0.11456	219.823	0.595679	0.224988
4930467K11Rik	0.251435	0.257108	0.032189	0.254271	0.980053	0.00875038
Sox21	6.12824	1.13254	-2.43592	3.63039	0.0372903	1.4284
Serinc1	144.044	142.023	-0.0203783	143.034	0.826665	0.0826702
Pkib	0.527203	0.13782	-1.93557	0.332512	0.235661	0.627712
AU022793	0.18748	0.0346977	-2.43383	0.111089	0.011928	1.92343
Smpdl3a	10.622	9.15327	-0.214697	9.88764	0.310853	0.507445
Gcc2	10.1109	10.1858	0.0106602	10.1484	0.935244	0.0290752
Lims1	47.945	59.4397	0.310045	53.6923	0.217707	0.662128
Ranbp2	7.47837	8.12452	0.119558	7.80145	0.574658	0.24059
Ccdc138	8.68779	6.82371	-0.348432	7.75575	0.0842975	1.07419
Edar	0.277589	0.0542	-2.35658	0.165894	0.127727	0.893717
BB019430	0.0177526	0.029008	0.70842	0.0233803	0.652143	0.185657
Sh3rf3	0.208308	0.108887	-0.93588	0.158598	0.273665	0.56278
45545	37.5958	40.0613	0.0916377	38.8286	0.75662	0.121122
Sowahc	8.76597	6.40747	-0.452158	7.58672	0.125922	0.8999
Jmjd8	52.4365	39.2358	-0.4184	45.8362	0.00286599	2.54273
Pla2g12b	61.5798	111.455	0.855928	86.5172	0.484303	0.314883
Oit3	2.84581	12.3784	2.12092	7.61213	0.0570735	1.24357
Mcu	27.2067	27.43	0.0117926	27.3184	0.962448	0.0166227
Micu1	37.5142	30.2191	-0.311976	33.8666	0.220461	0.656668
Dnajb12	50.6825	66.1059	0.383292	58.3942	0.0829725	1.08107
Ddit4	72.1736	212.086	1.5551	142.13	0.19985	0.699295
Anapc16	77.7582	71.0913	-0.129321	74.4248	0.0606811	1.21695
Ascc1	52.6314	55.6521	0.0805115	54.1417	0.558851	0.252704
Dnajb2	14.1194	10.4718	-0.431174	12.2956	0.00644439	2.19082
Chst3	0.75777	0.320644	-1.24079	0.539207	0.122526	0.911771
Psap	229.39	295.525	0.365478	262.457	0.127864	0.893251
Cdh23	0.0371672	0.0326531	-0.186811	0.0349102	0.741107	0.130119
4632428N05Rik	1.34964	1.77352	0.394036	1.56158	0.434105	0.362406
Gm17455	2.27994	3.382	0.568881	2.83097	0.317957	0.497631
Slc29a3	2.5135	3.0328	0.270951	2.77315	0.0645619	1.19002
Unc5b	5.82693	8.03597	0.463737	6.93145	0.0812514	1.09017
Pldi	0.0824153	0.138644	0.750398	0.11053	0.578435	0.237746
Pcbd1	288.038	414.145	0.523877	351.091	0.594754	0.225663
Sgpl1	50.539	44.6587	-0.178456	47.5989	0.277056	0.557432
Tbata	0.0115835	0.00975862	-0.247322	0.0106711	0.903437	0.0441021
Adamts16	0.438831	0.0815899	-2.4272	0.26021	0.0221841	1.65396
Pald1	12.806	12.3157	-0.0563189	12.5609	0.772143	0.112302
Nodal	0.422264	0.499287	0.241724	0.460776	0.581119	0.235735
Eif4ebp2	84.5651	76.86	-0.137828	80.7125	0.214837	0.66789
Uck1	40.6723	30.0643	-0.435996	35.3683	0.00993082	2.00301
Npffr1	0.099869	0.241285	1.27263	0.170577	0.367385	0.434879
Ppa1	494.14	384.866	-0.360564	439.503	0.0735609	1.13335
Sar1a	250.835	288.949	0.204076	269.892	0.236168	0.626779
Tysnd1	39.2486	34.9744	-0.166341	37.1115	0.0720674	1.14226
Aifm2	4.33484	3.81964	-0.182543	4.07724	0.532405	0.273758
Grpel2	18.6095	13.7199	-0.439773	16.1647	0.00750969	2.12438
Col13a1	3.15542	2.24165	-0.493267	2.69854	0.0943888	1.02508
2010107G23Rik	14.824	12.8296	-0.208452	13.8268	0.419179	0.3776
Mir684-1	2.05726	1.51624	-0.440228	1.78675	0.00040841	3.3889
Nfasc	1.41792	0.267168	-2.40796	0.842546	0.0197984	1.70337
Hk1	11.5305	16.9368	0.554702	14.2336	0.257463	0.589285
Hk1os	2.59913	4.51968	0.798189	3.5594	0.166113	0.779597
Hkdc1	10.0031	14.4049	0.526116	12.204	0.634387	0.197645
Supv3l1	30.0525	31.0607	0.0476069	30.5566	0.757253	0.120759
4930507D05Rik	1.63027	0.790458	-1.04435	1.21036	0.191623	0.717552
Vps26a	106.987	120.595	0.172737	113.791	0.602757	0.219857
Srgn	7.17057	13.6062	0.924101	10.3884	0.361003	0.44249
Slitrk6	7.12211	1.34418	-2.40558	4.23315	0.0311562	1.50646
Ddx21	31.4635	29.8594	-0.0754924	30.6615	0.608399	0.215812
Ddx50	74.653	81.1624	0.12061	77.9077	0.399263	0.398741
Stox1	1.43275	1.0989	-0.382728	1.26582	0.283988	0.5467
Gps2	149.211	109.802	-0.442449	129.506	0.00817276	2.08763
Snord98	17.6859	13.1972	-0.422365	15.4416	0.339968	0.468562
Tet1	2.35525	2.34661	-0.00530416	2.35093	0.987993	0.00524635
Slc25a16	11.1976	11.5261	0.041715	11.3618	0.856124	0.0674634
Dna2	18.075	14.0047	-0.368091	16.0399	0.0693069	1.15922
Rufy2	2.62786	1.99203	-0.399649	2.30994	0.0671283	1.17309
Hnrnph3	67.9867	41.2083	-0.722319	54.5975	0.0514739	1.28841
Pbld2	6.07137	6.03051	-0.00974185	6.05094	0.992219	0.00339251
Pbld1	11.6204	3.44852	-1.7526	7.53445	0.292863	0.533336
Atoh7	0.768075	0.295962	-1.37583	0.532019	0.363062	0.440019
Mypn	0.159899	0.068495	-1.22309	0.114197	0.115844	0.936128
Herc4	20.7318	17.6456	-0.23254	19.1887	0.236346	0.626452
Sirt1	3.43374	3.05274	-0.169673	3.24324	0.607108	0.216734
Dnajc12	20.1477	22.1206	0.134771	21.1342	0.162223	0.789887
Ctnna3	0.268914	1.06999	1.99238	0.669454	0.190474	0.720163
Lrrtm3	0.670492	0.466273	-0.524046	0.568383	0.297659	0.526281
Gm31763	0.320952	0.14661	-1.13038	0.233781	0.106661	0.971995
Incenp	73.0061	53.6371	-0.444787	63.3216	0.00614472	2.2115
Jmjd1c	5.59249	4.39992	-0.346014	4.9962	0.182387	0.739005
Nrbf2	15.8494	15.0611	-0.0735979	15.4553	0.752274	0.123624
Egr2	0.37466	0.571512	0.609203	0.473086	0.112572	0.948569
Ado	56.8183	50.028	-0.18362	53.4232	0.227881	0.642293
Zfp365	1.07154	4.75339	2.14928	2.91247	0.0903432	1.0441
Rtkn2	5.35187	3.8243	-0.484848	4.58809	0.0967889	1.01417
Arid5b	3.93021	3.96878	0.014088	3.9495	0.96956	0.0134251
1700040L02Rik	0.922599	1.56085	0.75856	1.24173	0.0538781	1.26859
Tmem26	1.86146	1.67935	-0.148531	1.77041	0.757598	0.120561
Rhobtb1	10.0094	13.3504	0.415538	11.6799	0.180721	0.742991
Cdk1	223.499	218.687	-0.0314031	221.093	0.393033	0.405571
Ank3	5.21642	5.9971	0.201205	5.60676	0.337772	0.471376
Ccdc6	17.7431	17.6848	-0.00474819	17.714	0.905846	0.0429454
Rnpep	75.9238	55.7059	-0.446724	65.8149	0.00338145	2.4709
Slc16a9	10.0009	17.0397	0.768771	13.5203	0.393643	0.404898
Fam13c	4.06686	2.44508	-0.734031	3.25597	0.128201	0.892108
Fxn	96.9312	70.7833	-0.453551	83.8573	0.00880115	2.05546
D630013N20Rik	0.13128	0.00127273	-6.68858	0.0662765	0.111488	0.952772
Bicc1	5.51776	15.6154	1.50081	10.5666	0.116743	0.932769
C730027H18Rik	0.0222863	0.0112101	-0.991356	0.0167482	0.687582	0.162676
1700113B09Rik	0.358052	0.306954	-0.222147	0.332503	0.873311	0.0588313
Tfam	39.6461	33.0037	-0.264551	36.3249	0.225133	0.647562
Ube2d1	143.648	99.7898	-0.525571	121.719	0.0927103	1.03287
Cisd1	244.364	209.89	-0.2194	227.127	0.148796	0.827409
Ipmk	13.7046	12.3326	-0.152187	13.0186	0.30329	0.518142
Zwint	203.862	212.779	0.0617675	208.321	0.51465	0.288488
Pcdh15	0.0284559	0.00754669	-1.91481	0.0180013	0.100043	0.999814
Rsph14	0.041912	0.0139754	-1.58448	0.0279437	0.58138	0.23554
Gnaz	6.916	8.79701	0.347075	7.8565	0.456223	0.340823
Pcsk2os1	0.737899	0.140739	-2.3904	0.439319	0.0174205	1.75894
Bcr	9.72179	9.84595	0.0183084	9.78387	0.928456	0.0322388
Specc1l	14.1771	11.2928	-0.328155	12.7349	0.0933849	1.02972
Adora2a	6.77268	10.3305	0.609105	8.55157	0.0886469	1.05234
Gm5779	0.437795	0.38264	-0.194269	0.410217	0.561401	0.250727
Upb1	0.267687	0.633955	1.24383	0.450821	0.162088	0.790249
Gucd1	45.525	46.2065	0.0214358	45.8657	0.952769	0.0210126
Snrpd3	1140.09	1060.26	-0.104729	1100.18	0.608973	0.215402
Fmn2	2.67602	0.511041	-2.38858	1.59353	0.0167504	1.77598
Ggt1	8.57446	1.78289	-2.26583	5.17867	0.183001	0.737547
Ggt5	0.239979	0.118036	-1.02368	0.179008	0.163957	0.785269
Susd2	3.17539	13.1437	2.04937	8.15957	0.278429	0.555286
Cabin1	5.20477	3.96753	-0.391591	4.58615	0.0621575	1.20651
Ddt	218.076	269.599	0.305985	243.837	0.620734	0.207095
Gstt3	14.725	15.1953	0.0453527	14.9601	0.946973	0.0236622
Gstt1	10.8197	11.9036	0.137749	11.3616	0.795101	0.0995779
Gstt2	12.3331	15.1428	0.296095	13.738	0.683789	0.165078
Mif	1745.39	2260.54	0.373118	2002.96	0.373025	0.428262
Pdzrn4	2.03074	0.388952	-2.38434	1.20984	0.0228959	1.64024
Smarcb1	285.127	227.166	-0.327858	256.146	0.11274	0.947924
Mmp11	22.5099	20.106	-0.162936	21.3079	0.246992	0.607317
Chchd10	138.75	179.999	0.375504	159.375	0.517457	0.286125
Gm867	3.31956	2.41659	-0.458019	2.86808	0.346624	0.460141
Vpreb3	0.907745	1.44933	0.675031	1.17854	0.335854	0.473849
Gm5134	0.0766887	0.0655829	-0.225694	0.0711358	0.850075	0.0705426
Zfp280b	28.2538	30.8436	0.126528	29.5487	0.592198	0.227533
Slc5a4b	0.498374	1.12814	1.17864	0.813256	0.376647	0.424065
Carhsp1	190.627	138.771	-0.458052	164.699	0.0058375	2.23377
Prmt2	71.1333	67.1788	-0.0825198	69.156	0.612442	0.212935
S100b	0.153091	0.0508913	-1.58889	0.101991	0.134169	0.872348
Dip2a	4.92444	4.81993	-0.0309495	4.87218	0.911079	0.0404441
Pcnt	7.61448	7.48135	-0.0254469	7.54791	0.827662	0.0821472
2610028H24Rik	0.0423663	0.0599864	0.501716	0.0511764	0.597459	0.223692
Ybey	5.74754	4.95354	-0.214486	5.35054	0.319148	0.496008
Mcm3ap	8.72896	7.30672	-0.256586	8.01784	0.126776	0.896961
Plagl2	12.3695	8.92433	-0.470975	10.6469	0.00816932	2.08781
4930483K19Rik	0.0207188	0.00214214	-3.27382	0.0114305	0.464878	0.332661
Spatc1l	0.124891	0.0934122	-0.418986	0.109152	0.80796	0.09261
Ftcd	2.82448	1.8009	-0.649268	2.31269	0.483185	0.315886
Col6a2	4.69178	7.08873	0.595394	5.89025	0.178927	0.747324
Pan2	21.4137	15.4305	-0.472748	18.4221	0.0063794	2.19522
Pcca	28.1441	20.271	-0.473411	24.2076	0.00667135	2.17579
Slc19a1	29.3864	28.0588	-0.066697	28.7226	0.267833	0.572135
Stk16	65.5134	46.9588	-0.480394	56.2361	0.00121441	2.91563
Fam228a	0.194442	0.0382559	-2.34559	0.116349	0.0387136	1.41214
Pofut2	85.4072	150.904	0.821202	118.156	0.0894915	1.04822
Adarb1	1.72444	2.39907	0.476349	2.06176	0.0755679	1.12166
Gm17769	0.987817	0.583086	-0.760535	0.785452	0.130168	0.885497
Fam207a	49.5104	45.2527	-0.12973	47.3815	0.137851	0.860591
Itgb2	0.95226	2.82128	1.56692	1.88677	0.0863967	1.0635
Pttg1ip	129.375	222.633	0.783102	176.004	0.261086	0.583216
Mc4r	1.35937	0.269082	-2.33682	0.814228	0.0245534	1.60989
Ube2g2	144.011	117.176	-0.297499	130.593	0.0613847	1.21194
Tspear	0.679363	0.654698	-0.0533516	0.66703	0.851302	0.0699161
Lrrc3	2.59639	4.72725	0.864491	3.66182	0.204466	0.689378
Trpm2	0.041901	0.15655	1.90156	0.0992254	0.0789334	1.10274
Doc2b	0.581683	0.115159	-2.3366	0.348421	0.0121834	1.91423
Pfkl	178.864	361.791	1.0163	270.327	0.146247	0.834915
Aire	0.150811	0.55	1.86669	0.350406	0.141839	0.848204
Dnmt3l	0.0768618	0.113111	0.557403	0.0949866	0.51227	0.290501
Icosl	4.06364	6.07105	0.579175	5.06734	0.28092	0.551417
D10Jhu81e	83.2686	86.7015	0.058285	84.985	0.751124	0.124288
Pwp2	17.765	17.9801	0.0173634	17.8725	0.831447	0.0801655
Trappc10	4.98691	4.87491	-0.0327706	4.93091	0.861969	0.0645081
Agpat3	33.2552	43.0864	0.373653	38.1708	0.241502	0.61708
Rrp1	320.233	266.034	-0.267512	293.133	0.136103	0.866133
Cstb	420.034	558.329	0.41061	489.182	0.517808	0.285831
Pdxk	8.55435	9.29726	0.120148	8.92581	0.677901	0.168834
Grik1	0.723677	0.14389	-2.33038	0.433783	0.0444268	1.35236
Syde1	18.5315	16.8175	-0.140014	17.6745	0.473758	0.324443
Casp14	0.122519	0.213205	0.799233	0.167862	0.468235	0.329536
Ccdc105	0.084396	0.1022	0.276156	0.0932982	0.744913	0.127894
Scx	16.8007	3.34276	-2.32941	10.0717	0.0253474	1.59607
2610008E11Rik	17.2234	13.6993	-0.330274	15.4613	0.359997	0.443701
Ppap2c	46.0451	67.6366	0.554757	56.8409	0.248671	0.604375
Mier2	29.6445	26.5464	-0.15925	28.0955	0.246149	0.608802
C2cd4c	0.185399	0.178169	-0.05739	0.181784	0.938614	0.0275129
Shc2	15.3461	9.25037	-0.730289	12.2982	0.120133	0.920338
Odf3l2	0.0205362	0.171309	3.06036	0.0959228	0.398287	0.399803
Ppif	80.5076	57.5344	-0.484701	69.021	0.00863641	2.06367
Ddx5	404.23	288.817	-0.485019	346.524	0.00679427	2.16786
Cdc34	127.237	147.853	0.216649	137.545	0.184106	0.734933
Gzmm	0.424164	0.767989	0.856462	0.596077	0.263769	0.578777
Bc1	0.247427	0.315723	0.351655	0.281575	0.718585	0.143522
Zfp35	29.9357	21.3506	-0.487592	25.6432	0.00286727	2.54253
Hcn2	0.361554	0.984036	1.4445	0.672795	0.0943526	1.02525
Polrmt	13.6658	12.0805	-0.177886	12.8731	0.184274	0.734536
Rnf126	168.046	199.452	0.247185	183.749	0.377729	0.42282
Foxg1	3.97866	0.79388	-2.32529	2.38627	0.0298145	1.52557
Prss57	0.0348063	0.00098397	-5.14459	0.0178952	0.433699	0.362811
Palm	75.5383	40.0975	-0.913695	57.8179	0.0558248	1.25317
Misp	5.56623	3.7766	-0.559612	4.67141	0.53807	0.269161
E130317F20Rik	5.1064	4.75043	-0.104249	4.92841	0.738372	0.131725
Ptbp1	205.046	180.257	-0.185887	192.651	0.338074	0.470988
Angptl1	4.73316	0.948054	-2.31976	2.84061	0.0303764	1.51746
Prtn3	6.88815	7.75119	0.170301	7.31967	0.7265	0.138765
Elane	0.350218	0.160259	-1.12785	0.255239	0.433271	0.36324
Cfd	0.181689	0.0142925	-3.66814	0.0979908	0.265613	0.57575
Med16	50.2255	41.3065	-0.282051	45.766	0.132234	0.878656
R3hdm4	124.058	99.879	-0.312761	111.969	0.05698	1.24428
Kiss1r	0.14428	0.24515	0.76479	0.194715	0.391544	0.407219
Kctd17	54.4905	38.7079	-0.493376	46.5992	0.00858792	2.06611
Wdr18	154.162	166.976	0.115194	160.569	0.231623	0.635219
Grin3b	0.201299	0.159865	-0.332481	0.180582	0.739325	0.131165
Tmem259	7.87604	9.06058	0.202133	8.46831	0.390032	0.4089
Cnn2	327.475	471.094	0.524632	399.284	0.207138	0.68374
Abca7	1.02876	0.888286	-0.211816	0.958525	0.422232	0.374449
Stk38	46.1177	32.5847	-0.501125	39.3512	0.00389316	2.4097
Polr2e	450.477	497.413	0.142991	473.945	0.142641	0.845756
Gpx4	225.996	267.083	0.240989	246.54	0.268473	0.571099
Sbno2	4.87348	5.55058	0.187688	5.21203	0.298905	0.524467
Stk11	55.531	52.7326	-0.0745992	54.1318	0.508945	0.293329
Dos	8.08492	7.56907	-0.0951187	7.827	0.749656	0.125138
Atp5d	606.828	651.542	0.102571	629.185	0.420694	0.376034
Mgat5b	4.5307	0.912599	-2.31168	2.72165	0.023684	1.62554
Rax	2.3277	0.470977	-2.30518	1.39934	0.0334067	1.47617
1600002K03Rik	15.3759	15.4042	0.00265259	15.3901	0.995495	0.00196101
4930524C18Rik	0.146552	0.029855	-2.29537	0.0882037	0.0437046	1.35947
Mum1	55.1991	37.9982	-0.538712	46.5986	0.0511126	1.29147
Ndufs7	474.49	537.499	0.179883	505.995	0.0834762	1.07844
Gamt	28.9169	31.8391	0.138887	30.378	0.0836828	1.07736
Dazap1	167.946	163.705	-0.0369019	165.826	0.804601	0.0944196
Mir6911	1.05067	0.153613	-2.77393	0.602142	0.26419	0.578084
Rps15	1398.37	1397.85	-0.000529703	1398.11	0.997734	0.000985245
Prdm12	9.15186	1.87011	-2.29094	5.51099	0.0311361	1.50674
2310011J03Rik	88.3395	77.3007	-0.192578	82.8201	0.0833685	1.079
Pcsk4	2.40816	1.56981	-0.61734	1.98899	0.068773	1.16258
Reep6	152.385	186.09	0.288276	169.238	0.774352	0.111061
Adamtsl5	1.11786	1.2699	0.183975	1.19388	0.84754	0.0718398
Plk5	0.374983	0.612417	0.70769	0.4937	0.365409	0.437221
Mex3d	14.3208	12.5278	-0.192978	13.4243	0.727573	0.138123
Scn9a	0.229993	0.0472956	-2.28181	0.138644	0.012767	1.89391
Uqcr11	554.694	672.257	0.277322	613.475	0.140935	0.850982
Tcf3	206.122	131.396	-0.649576	168.759	0.0848455	1.07137
Timp2	43.0806	30.3849	-0.503686	36.7328	0.00981502	2.00811
Atp8b3	0.874096	0.705079	-0.310007	0.789588	0.610842	0.214071
Rexo1	25.0822	20.3434	-0.302105	22.7128	0.07472	1.12656
Klf16	10.8467	12.9865	0.259748	11.9166	0.10028	0.998786
Abhd17a	106.781	94.1966	-0.180904	100.489	0.0629908	1.20072
Adat3	12.8713	13.16	0.0319943	13.0157	0.784221	0.105561
Scamp4	126.885	153.94	0.278847	140.412	0.216971	0.663598
Csnk1g2	43.8822	43.4461	-0.0144092	43.6641	0.974467	0.0112327
Btbd2	89.1352	72.6376	-0.295279	80.8864	0.292685	0.533599
Mknk2	129.332	118.508	-0.126094	123.92	0.241614	0.616877
Mob3a	63.1605	78.1361	0.306966	70.6483	0.216906	0.663729
Izumo4	11.6639	16.8629	0.531795	14.2634	0.100407	0.998236
Ap3d1	28.6081	27.6302	-0.0501759	28.1192	0.808004	0.0925863
Dot1l	6.28713	5.82422	-0.110338	6.05568	0.286857	0.542335
Plekhj1	182.581	182.093	-0.00386382	182.337	0.977528	0.00987061
Sf3a2	226.202	194.145	-0.220477	210.174	0.304477	0.516446
Amh	0.423426	0.201184	-1.0736	0.312305	0.282261	0.549349
Jsrp1	1.58726	2.44038	0.620565	2.01382	0.460414	0.336852
Oaz1	45.6197	39.2928	-0.215391	42.4563	0.384483	0.415123
Mir1982	14.7222	10.8631	-0.438558	12.7926	0.449469	0.347301
Lingo3	0.34506	0.860459	1.31826	0.60276	0.249119	0.603593
Lsm7	241.273	259.136	0.103043	250.205	0.628579	0.20164
Sppl2b	15.8615	15.3543	-0.0468833	15.6079	0.54025	0.267405
Tmprss9	0.0797688	0.0377378	-1.07981	0.0587533	0.208909	0.680042
Timm13	326.423	361.065	0.145513	343.744	0.0606228	1.21736
Lmnb2	44.7698	37.6042	-0.25163	41.187	0.258696	0.58721
Chka	23.1214	16.2287	-0.510679	19.675	0.00639789	2.19396
Gng7	3.31491	1.63957	-1.01565	2.47724	0.0731865	1.13557
Racgap1	135.306	94.2833	-0.521155	114.795	0.00915307	2.03843
Slc39a3	11.1884	9.01178	-0.312116	10.1001	0.156185	0.806361
Cacfd1	41.9678	29.1036	-0.528085	35.5357	0.00360237	2.44341
Thop1	67.584	68.094	0.0108466	67.839	0.958962	0.0181985
Creb3l3	27.923	34.6281	0.310487	31.2756	0.776217	0.110017
Klc2	32.1975	22.2316	-0.534335	27.2146	0.000590559	3.22874
Zbtb7a	6.73186	7.10856	0.0785529	6.92021	0.677286	0.169228
Pias4	58.7097	56.6381	-0.051826	57.6739	0.441513	0.355056
Eef2	734.422	811.428	0.143855	772.925	0.374337	0.426738
Snord37	1.36785	2.56289	0.905859	1.96537	0.36354	0.439448
Ppp1r10	17.4605	12.0443	-0.535751	14.7524	0.00433129	2.36338
Atcayos	4.19911	22.2814	2.40769	13.2403	0.194024	0.712144
Nmrk2	0.1576	0.216887	0.460671	0.187244	0.598252	0.223116
Eme1	38.0314	26.2251	-0.536243	32.1283	0.00472853	2.32527
Zfr2	1.57661	1.61737	0.0368215	1.59699	0.945175	0.0244876
Matk	1.3032	1.63859	0.330396	1.4709	0.203616	0.691187
Mrpl54	380.213	403.746	0.0866413	391.98	0.199387	0.700304
Srd5a1	14.3248	9.85999	-0.53886	12.0924	0.000169466	3.77092
Mir3057	0.539149	0.886679	0.717728	0.712914	0.648914	0.187813
Vipas39	35.1072	24.1527	-0.539584	29.63	0.00499252	2.30168
Pip5k1c	25.7131	24.8705	-0.04807	25.2918	0.840074	0.0756825
Cactin	37.4735	35.7815	-0.0666581	36.6275	0.610413	0.214376
Tbxa2r	2.52935	2.32611	-0.120847	2.42773	0.644975	0.190457
Gipc3	0.0228842	0.0407053	0.830864	0.0317947	0.604551	0.218567
Cdc42ep4	49.0326	33.5018	-0.549504	41.2672	0.00724135	2.14018
Mfsd12	18.1733	28.8664	0.667566	23.5199	0.344885	0.462326
4930404N11Rik	19.1704	31.3578	0.709943	25.2641	0.363115	0.439956
Fzr1	165.451	146.549	-0.175021	156	0.237079	0.625107
Dohh	133.159	144.562	0.118538	138.861	0.396433	0.401831
Mir6913	0.38832	1.20087	1.62877	0.794597	0.316467	0.499671
Smim24	10.4496	10.8988	0.0607232	10.6742	0.916536	0.0378506
Nfic	4.77308	3.31189	-0.527266	4.04249	0.0818713	1.08687
Celf5	2.11723	0.965937	-1.13217	1.54158	0.0660449	1.18016
Ncln	54.0675	58.017	0.101715	56.0423	0.413607	0.383412
S1pr4	0.415635	0.181881	-1.19232	0.298758	0.233197	0.632277
Gna15	1.30763	1.99576	0.609988	1.65169	0.342967	0.464748
Gna11	103.688	102.995	-0.00968767	103.341	0.92849	0.032223
Dnmt3a	29.1751	19.8263	-0.55732	24.5007	0.00199638	2.69976
Hoxd9	14.8622	3.16681	-2.23054	9.01449	0.0150911	1.82128
Tle6	7.04376	6.10616	-0.20608	6.57496	0.733434	0.134639
BC025920	2.29786	0.777224	-1.56389	1.53754	0.0631129	1.19988
Sirt6	56.3894	38.8304	-0.538237	47.6099	0.0897616	1.04691
Ankrd24	4.91121	6.37847	0.377134	5.64484	0.423283	0.373369
Gm10778	0.021232	0.0411443	0.954452	0.0311882	0.359905	0.443813
Zfp433	0.916463	1.22281	0.416051	1.06964	0.147748	0.830478
Zfp781	0.239786	0.172639	-0.473987	0.206212	0.283502	0.547444
Zfp873	13.7934	11.7516	-0.231113	12.7725	0.27096	0.567095
AU041133	4.70567	5.94986	0.338456	5.32777	0.138111	0.859771
Zfp938	22.7274	20.1902	-0.170782	21.4588	0.438802	0.357732
1190007I07Rik	35.1301	35.6887	0.022761	35.4094	0.906162	0.0427943
Tdg	0.393391	0.397505	0.0150115	0.395448	0.945276	0.0244412
Glt8d2	1.99922	1.92102	-0.0575696	1.96012	0.861471	0.0647594
Hcfc2	20.8079	25.4582	0.291003	23.1331	0.126495	0.897928
Nfyb	75.8758	61.0955	-0.312575	68.4857	0.271224	0.566672
1700028I16Rik	0.0707311	0.0868986	0.296988	0.0788148	0.739538	0.131039
AU022754	0.210998	0.0449928	-2.22946	0.127995	0.0118659	1.9257
Eid3	0.155694	0.176975	0.184837	0.166334	0.830637	0.0805886
Chst11	3.23597	2.68305	-0.270326	2.95951	0.403548	0.394105
Slc41a2	0.244007	0.743285	1.607	0.493646	0.0909232	1.04133
D10Wsu102e	37.8549	36.9988	-0.0330003	37.4268	0.704709	0.15199
Aldh1l2	0.796429	1.84896	1.2151	1.3227	0.281374	0.550716
A230046K03Rik	19.2945	24.1111	0.321508	21.7028	0.242686	0.614956
Appl2	13.0057	14.5527	0.162142	13.7792	0.430548	0.365979
1500009L16Rik	42.0385	35.8424	-0.230044	38.9405	0.225828	0.646222
Nuak1	4.39305	4.50123	0.0350964	4.44714	0.911914	0.0400459
Ckap4	103.549	167.836	0.696743	135.692	0.0791532	1.10153
Platr7	0.0944156	0.0252869	-1.90064	0.0598513	0.427848	0.36871
Tcp11l2	4.38642	3.75834	-0.222951	4.07238	0.405162	0.392371
Polr3b	10.6529	10.8909	0.0318833	10.7719	0.832066	0.0798422
Prim1	122.121	82.8647	-0.559485	102.493	0.000657815	3.1819
Cyth1	18.9371	12.7844	-0.566831	15.8607	0.00517505	2.28609
Fhl4	1.05158	2.1921	1.05975	1.62184	0.102933	0.987447
Tmem263	65.8228	76.3476	0.213997	71.0852	0.432257	0.364258
Mterf2	30.4599	16.4068	-0.892614	23.4334	0.0742364	1.12938
Cry1	32.8861	29.5067	-0.156437	31.1964	0.56847	0.245292
Gm11545	0.148264	0.03193	-2.21519	0.0900972	0.0335251	1.47463
Pwp1	91.0582	88.2634	-0.0449731	89.6608	0.796308	0.0989191
Prdm4	45.7022	34.9902	-0.385311	40.3462	0.165808	0.780396
Ascl4	0.736229	0.789099	0.10005	0.762664	0.882088	0.0544879
Rtcb	356.578	366.481	0.0395194	361.53	0.763798	0.117021
Fbxo7	23.8113	22.0223	-0.112683	22.9168	0.401963	0.395814
Syn3	0.517013	0.259156	-0.996381	0.388085	0.105245	0.9778
Timp3	17.4503	19.7882	0.181386	18.6192	0.268019	0.571834
1810014B01Rik	10.3606	10.1793	-0.0254734	10.2699	0.908203	0.0418169
Jmjd4	11.5865	7.81102	-0.568867	9.69877	0.00698696	2.15571
Ttc41	0.757276	0.505509	-0.583084	0.631393	0.12205	0.913462
Nt5dc3	0.826427	0.899483	0.122208	0.862955	0.70733	0.150378
Stab2	0.565238	2.43666	2.10798	1.50095	0.218619	0.660311
1700113H08Rik	0.198474	0.035871	-2.46806	0.117173	0.266567	0.574194
Btg2	32.9137	22.1647	-0.570425	27.5392	0.00464573	2.33295
Pah	0.154536	0.0849493	-0.863269	0.119743	0.330747	0.480504
Phospho2	34.8778	23.4603	-0.57209	29.169	0.00113167	2.94628
Tyms-ps	0.3501	0.420791	0.265338	0.385446	0.765046	0.116312
Pmch	0.293695	0.460822	0.649891	0.377258	0.39287	0.405752
Parpbp	14.8802	14.805	-0.00730295	14.8426	0.944961	0.0245861
Nup37	110.205	98.0372	-0.168785	104.121	0.339725	0.468872
Methig1	0.207833	0.0452249	-2.20023	0.126529	0.019124	1.71842
Dram1	4.48765	2.13465	-1.07196	3.31115	0.397999	0.400118
Gnptab	8.17821	10.0326	0.294841	9.10541	0.382331	0.417561
Sycp3	1.17315	0.646549	-0.859558	0.90985	0.379228	0.4211
Chpt1	27.6223	21.1832	-0.382911	24.4028	0.28115	0.551062
Mbd6	16.977	11.4186	-0.572193	14.1978	0.00353973	2.45103
Gm4925	0.822348	0.404715	-1.02284	0.613531	0.120413	0.919326
Arl1	232.567	265.934	0.193422	249.251	0.233984	0.630814
Utp20	2.98299	3.27063	0.132809	3.12681	0.304257	0.516759
Slc5a8	0.0380487	0.151447	1.99289	0.0947477	0.0585859	1.23221
Ano4	0.703873	0.781702	0.151304	0.742788	0.82867	0.0816186
Gas2l3	5.96151	6.96695	0.22485	6.46423	0.303509	0.517828
Nr1h4	5.82066	3.27176	-0.831117	4.54621	0.509123	0.293178
Slc17a8	0.080637	0.0437236	-0.883029	0.0621803	0.463496	0.333954
Scyl2	11.1199	11.2796	0.0205807	11.1997	0.857731	0.0666489
1500026H17Rik	0.537991	0.71469	0.409734	0.62634	0.540517	0.267191
Actr6	54.1302	53.1109	-0.0274266	53.6206	0.859384	0.0658129
Uhrf1bp1l	9.28937	8.76007	-0.0846389	9.02472	0.380728	0.419385
Anks1b	0.337319	0.232053	-0.539663	0.284686	0.222693	0.652293
Apaf1	6.4271	6.65188	0.0495949	6.53949	0.868199	0.0613808
Nkiras2	34.2656	23.0129	-0.574317	28.6392	0.00984841	2.00663
Slc25a3	1104.47	1064.87	-0.0526726	1084.67	0.540449	0.267245
Prdm15	3.35405	2.2394	-0.582788	2.79672	0.00731518	2.13578
Mir135a-2	6.98043	1.15613	-2.59401	4.06828	0.0768771	1.1142
Rmst	1.94012	0.857746	-1.17752	1.39893	0.0765378	1.11612
Nedd1	58.1708	54.55	-0.0927168	56.3604	0.582621	0.234614
Cdk17	28.672	22.7433	-0.334205	25.7077	0.268797	0.570575
Mir1931	2.02455	4.16812	1.0418	3.09633	0.500424	0.300662
Disp2	0.999743	0.22112	-2.17673	0.610432	0.0310234	1.50831
Gm17745	0.202125	0.529633	1.38974	0.365879	0.105127	0.978286
Mir7688	21.504	18.4611	-0.220121	19.9825	0.684727	0.164482
Lta4h	143.379	151.993	0.0841777	147.686	0.386345	0.413025
Hal	0.951254	1.07332	0.174181	1.01229	0.847834	0.0716893
Amdhd1	1.69496	1.34549	-0.333125	1.52023	0.654088	0.184364
Ccdc38	0.567138	0.483021	-0.231614	0.52508	0.675775	0.170198
Snrpf	241.864	215.398	-0.167189	228.631	0.479628	0.319095
4933408J17Rik	0.542415	0.256276	-1.0817	0.399346	0.200385	0.698135
Pax3	12.1783	2.70115	-2.17266	7.43973	0.0128206	1.89209
Gm8580	0.38712	0.444231	0.198532	0.415675	0.886324	0.0524074
Gm15915	1.99361	1.05417	-0.919282	1.52389	0.199965	0.699046
Usp44	3.72899	1.72202	-1.11468	2.72551	0.107646	0.968001
Metap2	149.037	130.914	-0.187051	139.976	0.319715	0.495237
Vezt	4.28082	4.05282	-0.078961	4.16682	0.656392	0.182837
Fgd6	1.78666	1.32381	-0.432569	1.55523	0.120439	0.919232
Nr2c1	9.66909	7.57816	-0.351534	8.62363	0.153558	0.813728
Dnaic2	0.92523	0.20528	-2.17222	0.565255	0.0150502	1.82246
Tmcc3	1.81873	3.1046	0.771478	2.46167	0.0512297	1.29048
Cep83os	2.67388	2.97459	0.153758	2.82423	0.318703	0.496614
Cep83	18.8223	15.9826	-0.235946	17.4025	0.129668	0.887166
Plxnc1	1.19259	0.923422	-0.369036	1.05801	0.0794219	1.10006
Gm29684	0.101232	0.0643758	-0.653077	0.082804	0.70472	0.151983
D030056L22Rik	60.889	40.4164	-0.591242	50.6527	0.00159697	2.7967
Socs2	13.8809	9.5554	-0.538709	11.7181	0.164763	0.78314
Mrpl42	542.799	546.39	0.00951302	544.594	0.954905	0.0200396
Ube2n	75.4835	57.9686	-0.38089	66.7261	0.101306	0.994363
Nkx2-1	4.51438	1.01918	-2.14712	2.76678	0.0158219	1.80074
Eea1	4.54373	5.24182	0.206193	4.89278	0.438709	0.357824
Btg1	21.3022	18.6798	-0.189526	19.991	0.290661	0.536613
Dcn	40.2691	144.82	1.84652	92.5447	0.105203	0.977974
Lum	209.736	789.906	1.91311	499.821	0.099965	1.00015
Kera	0.137819	0.00271777	-5.6642	0.0702682	0.189693	0.721948
Epyc	0.548143	0.232106	-1.23977	0.390124	0.204659	0.688968
Ccer1	0.0698763	0.027988	-1.32	0.0489322	0.612292	0.213041
Atp2b1	27.3179	28.8567	0.0790596	28.0873	0.645232	0.190284
Poc1b	33.9867	19.9866	-0.765941	26.9867	0.0634085	1.19785
Galnt4	3.10874	2.89541	-0.102562	3.00208	0.724886	0.139731
Dusp6	90.5799	64.6148	-0.487327	77.5973	0.206059	0.686007
Gm20110	0.129328	0.10048	-0.364125	0.114904	0.710276	0.148573
Csl	0.0382251	0.109208	1.51449	0.0737168	0.227504	0.643011
Kitl	17.1217	21.891	0.354509	19.5064	0.120299	0.919739
Tmtc3	9.32446	12.3706	0.40782	10.8475	0.12741	0.894797
Cep290	3.57029	3.23613	-0.141769	3.40321	0.43792	0.358605
4930430F08Rik	10.2925	10.7504	0.0627963	10.5215	0.816572	0.0880053
Mgat4c	0.0927847	0.0492837	-0.912776	0.0710342	0.467531	0.33019
Nts	0.312769	0.405946	0.37619	0.359358	0.64248	0.192141
Rassf9	2.10582	1.16456	-0.854598	1.63519	0.10773	0.967664
Lix1	59.6955	13.4826	-2.14653	36.589	0.0368425	1.43365
Lrriq1	0.162457	0.166782	0.0379083	0.164619	0.937701	0.0279355
Slc6a15	2.87516	3.84847	0.420644	3.36181	0.424015	0.372618
Lrrc16b	4.63421	1.04865	-2.14379	2.84143	0.0122999	1.9101
Gm15663	0.913184	0.396587	-1.20327	0.654886	0.151527	0.819509
Mettl25	14.0335	11.529	-0.283604	12.7812	0.166972	0.777357
Ccdc59	80.3116	72.1264	-0.15508	76.219	0.32754	0.484736
Ppfia2	0.308975	0.0987739	-1.64529	0.203874	0.144344	0.840601
Acss3	1.38742	1.44067	0.0543353	1.41404	0.853567	0.0687626
Mta2	152.11	100.772	-0.594014	126.441	0.00943285	2.02536
Fcna	1.37336	0.311082	-2.14235	0.842222	0.0218725	1.6601
Ccdc25	59.2485	39.2407	-0.594427	49.2446	0.00868072	2.06144
Ptprq	0.0727041	0.0202664	-1.84295	0.0464853	0.380107	0.420095
Otogl	0.0106947	0.0192783	0.850084	0.0149865	0.312178	0.505597
Ppp1r12a	44.3649	53.6746	0.27482	49.0198	0.184064	0.735032
Itpa	124.451	81.9891	-0.602077	103.22	0.00736166	2.13302
Syt1	2.03712	0.230868	-3.14139	1.13399	0.0516303	1.2871
Nav3	0.263407	0.18905	-0.47853	0.226228	0.321753	0.492478
9230102K24Rik	2.15511	2.26955	0.0746402	2.21233	0.902883	0.0443683
E2f7	11.3465	10.1875	-0.155441	10.767	0.461359	0.335961
Csrp2	303.409	428.651	0.49854	366.03	0.168579	0.773196
Zdhhc17	10.312	8.3952	-0.296692	9.35362	0.28724	0.541755
Osbpl8	4.34058	4.70081	0.115024	4.52069	0.647554	0.188724
Bbs10	5.61419	5.41687	-0.0516193	5.51553	0.800114	0.0968479
Nap1l1	157.094	136.415	-0.203619	146.755	0.310788	0.507535
Gm5176	1.57282	0.971815	-0.694603	1.27232	0.339496	0.469165
Phlda1	61.2053	78.8809	0.366019	70.0431	0.0653804	1.18455
Gm20758	0.0118052	0.0085439	-0.46646	0.0101746	0.834893	0.0783694
Krr1	25.9817	24.9605	-0.0578491	25.4711	0.62571	0.203627
Glipr1	6.35681	8.90129	0.48571	7.62905	0.653081	0.185033
Caps2	0.586284	0.228178	-1.36144	0.407231	0.275723	0.559527
Kcnc2	0.0806625	0.0829945	0.041117	0.0818285	0.945354	0.0244058
Mir199b	6.1944	1.40997	-2.1353	3.80218	0.0189421	1.72257
Trhde	0.111242	0.0231968	-2.2617	0.0672193	0.274645	0.561229
Tph2	0.0781496	0.0196369	-1.99267	0.0488932	0.252377	0.597951
Tbc1d15	52.7004	68.8836	0.386346	60.792	0.103881	0.983464
Rab21	5.49139	5.68623	0.0503002	5.58881	0.641552	0.192768
Tmem19	27.3562	30.476	0.155806	28.9161	0.37032	0.431422
Thap2	10.5378	6.19853	-0.765572	8.36816	0.169724	0.770257
C030006K11Rik	14.0623	9.20393	-0.611511	11.6331	0.00881174	2.05494
Slc25a25	16.2629	10.628	-0.613721	13.4455	0.00766473	2.1155
A930009A15Rik	0.122894	0.051208	-1.26298	0.0870512	0.444749	0.351885
Tspan8	20.7624	21.4268	0.0454414	21.0946	0.965974	0.0150346
Trio	2.92924	1.91028	-0.616744	2.41976	0.00103917	2.98331
Ptprb	0.537514	0.593796	0.143666	0.565655	0.70814	0.149881
Kcnmb4	8.61906	3.65156	-1.23902	6.13531	0.053053	1.27529
Kcnmb4os2	2.37992	0.93751	-1.34401	1.65872	0.103831	0.983674
Cnot2	99.5985	78.3943	-0.345374	88.9964	0.130561	0.884185
Myrfl	0.222459	0.263813	0.245978	0.243136	0.800415	0.0966851
Rab3ip	50.464	56.8913	0.172954	53.6776	0.464938	0.332605
4933412E12Rik	4.08253	2.99611	-0.446374	3.53932	0.0922259	1.03515
Best3	0.0972253	0.105419	0.116737	0.101322	0.904166	0.0437519
Lrrc10	1.17226	5.95565	2.34497	3.56396	0.185361	0.731982
Cct2	368.66	346.526	-0.0893286	357.593	0.380586	0.419547
Frs2	9.62174	10.5942	0.138908	10.108	0.658195	0.181645
Rnf157	9.29416	6.04819	-0.619821	7.67117	0.00250658	2.60092
9530003J23Rik	0.0210248	0.0298462	0.505457	0.0254355	0.768323	0.114456
Lyz2	10.9352	12.8236	0.22982	11.8794	0.284842	0.545396
Lyz1	0.212448	0.28669	0.43238	0.249569	0.648123	0.188343
Cpsf6	85.0078	62.7149	-0.438788	73.8614	0.116056	0.935333
Cpm	10.9329	15.9246	0.542582	13.4287	0.248403	0.604844
Ncald	9.33251	6.06428	-0.62193	7.69839	0.00519592	2.28434
Slc35e3	11.4754	9.60001	-0.257436	10.5377	0.0725329	1.13946
Nup107	99.1222	104.575	0.0772533	101.848	0.494112	0.306174
Rap1b	361.328	424.452	0.232293	392.89	0.283947	0.546763
4933411E08Rik	0.0150406	0.0640538	2.09042	0.0395472	0.342774	0.464992
Rbfox3	2.12166	0.499308	-2.08719	1.31048	0.0243486	1.61353
Dyrk2	5.16931	8.72772	0.755634	6.94851	0.0711934	1.14756
Cand1	60.1086	59.4217	-0.0165815	59.7651	0.910369	0.0407824
1700025F24Rik	0.0810921	0.0673727	-0.267397	0.0742324	0.823028	0.0845855
Grip1	3.57741	3.4461	-0.0539522	3.51176	0.853374	0.0688603
Grip1os2	0.0708967	0.0073301	-3.27381	0.0391134	0.464878	0.332661
Helb	2.85131	2.88654	0.0177163	2.86892	0.960811	0.017362
Irak3	0.884702	0.565784	-0.644942	0.725243	0.471442	0.326572
Tmbim4	173.012	235.118	0.442515	204.065	0.250601	0.601018
Llph	72.856	63.6458	-0.194983	68.2509	0.262961	0.580109
Hmga2	194.15	106.969	-0.859974	150.56	0.0767968	1.11466
9230105E05Rik	0.307799	0.0930282	-1.72625	0.200414	0.224387	0.649003
Mir763	2.11747	0.351111	-2.59234	1.23429	0.437232	0.359288
4921513I03Rik	0.0268271	0.0173675	-0.627296	0.0220973	0.764545	0.116597
Msrb3	1.46204	1.77866	0.282807	1.62035	0.408063	0.389273
Dtx4	31.375	7.42546	-2.07906	19.4002	0.0269274	1.56981
Lemd3	2.68869	1.86037	-0.531312	2.27453	0.0651065	1.18638
LOC105245869	1.9234	0.455838	-2.07706	1.18962	0.0166951	1.77741
Tbc1d30	1.04017	0.381712	-1.44627	0.710943	0.102678	0.988521
Gns	40.7607	48.8736	0.261878	44.8171	0.49576	0.304728
Rassf3	27.3157	31.472	0.204338	29.3939	0.173283	0.761244
Tbk1	30.1671	30.6402	0.0224497	30.4037	0.878027	0.0564923
Xpot	25.2637	32.978	0.384438	29.1209	0.101673	0.992793
D930020B18Rik	0.0982931	0.160478	0.707214	0.129386	0.604773	0.218408
BC048403	8.52135	9.07202	0.0903424	8.79668	0.674397	0.171085
Srgap1	4.19773	3.85707	-0.122104	4.0274	0.341795	0.466235
Gm9079	1.05979	0.822538	-0.365629	0.941166	0.470918	0.327055
Aim2	4.51318	1.09442	-2.04398	2.8038	0.0112053	1.95058
Gm4489	0.139416	0.100541	-0.471604	0.119979	0.700709	0.154462
Avpr1a	0.177379	0.135946	-0.3838	0.156663	0.767209	0.115086
A130077B15Rik	0.0192629	0.0257286	0.417546	0.0224957	0.721611	0.141697
Ppm1h	3.59993	3.79407	0.0757761	3.697	0.875972	0.0575098
Mirlet7i	3.0174	3.40867	0.175903	3.21304	0.771326	0.112762
Mon2	7.25032	9.1593	0.337193	8.20481	0.152998	0.815315
Eya4	4.25701	1.03261	-2.04355	2.64481	0.037858	1.42184
Fam19a2	1.92072	0.957344	-1.00454	1.43903	0.107672	0.967897
4930503E24Rik	0.0736127	0.068841	-0.0966853	0.0712268	0.909551	0.0411728
Slc16a7	6.69125	2.54056	-1.39713	4.6159	0.141884	0.848066
Yeats4	153.515	99.6136	-0.623968	126.564	0.00173362	2.76105
Xrcc6bp1	20.6491	20.6783	0.00204101	20.6637	0.993399	0.00287638
Ctdsp2	36.8145	31.5969	-0.22049	34.2057	0.115661	0.936814
Avil	0.11251	0.138609	0.300967	0.125559	0.76976	0.113644
Tsfm	127.707	112.557	-0.182174	120.132	0.13321	0.875463
Mettl21b	0.240952	1.27827	2.40737	0.759609	0.101906	0.991802
Mettl1	111.653	117.057	0.0681935	114.355	0.28654	0.542815
Cyp27b1	0.0414379	0.0244631	-0.760343	0.0329505	0.650582	0.186698
45360	1.10566	1.30919	0.24377	1.20742	0.603775	0.219125
Cdk4	2176.08	1598.72	-0.444811	1887.4	0.0616559	1.21003
Usp49	5.71364	3.70404	-0.62531	4.70884	0.000186617	3.72905
Vipr2	2.18786	0.534204	-2.03406	1.36103	0.0386769	1.41255
Agap2	0.183721	0.0413378	-2.15198	0.112529	0.0635445	1.19692
Smarcc2	38.2693	24.803	-0.625672	31.5361	0.00802241	2.09569
B4galnt1	5.43047	9.87348	0.862482	7.65197	0.173153	0.76157
Slc26a10	1.2919	2.51816	0.962876	1.90503	0.162028	0.790409
Arhgef25	34.1448	38.5011	0.173234	36.3229	0.50354	0.297966
Dtx3	71.8124	51.1825	-0.488583	61.4974	0.0659457	1.18081
F420014N23Rik	0.426184	0.232944	-0.871494	0.329564	0.386555	0.412788
Pip4k2c	24.3771	33.6633	0.46565	29.0202	0.284675	0.545651
Ntn4	0.490818	0.120668	-2.02415	0.305743	0.0336962	1.47242
Dctn2	167.048	149.042	-0.164547	158.045	0.141064	0.850584
Scd2	158.791	102.078	-0.637463	130.434	0.00520903	2.28324
Ddit3	16.0765	36.321	1.17585	26.1988	0.153154	0.814871
Mars	112.383	115.909	0.0445646	114.146	0.821363	0.0854648
Arhgap9	2.46021	1.99261	-0.304124	2.22641	0.551698	0.258298
Fam69c	4.85497	1.20037	-2.01598	3.02767	0.0222895	1.6519
Inhbc	1.50883	1.23932	-0.283889	1.37407	0.799377	0.0972483
R3hdm2	16.9203	14.6039	-0.212408	15.7621	0.203472	0.691496
Stac3	1.8535	0.660129	-1.48943	1.25681	0.0619962	1.20764
Ndufa4l2	4.74899	76.9357	4.01796	40.8424	0.152137	0.817766
Shmt2	101.724	185.466	0.86649	143.595	0.148396	0.828579
Myh8	0.0812617	0.0201285	-2.01334	0.0506951	0.0357136	1.44717
Lrp1	3.18796	3.88153	0.283992	3.53474	0.265954	0.575194
Stat6	9.04289	14.277	0.658841	11.66	0.063372	1.1981
Nab2	18.8618	17.5724	-0.102161	18.2171	0.720341	0.142462
1700012D01Rik	1.45087	1.72989	0.253756	1.59038	0.79396	0.100201
Tmem194	5.66654	6.16963	0.122716	5.91808	0.415976	0.380932
Myo1a	0.377223	0.295058	-0.354417	0.336141	0.557308	0.253905
Tac2	4.27978	23.1146	2.4332	13.6972	0.120023	0.920735
Zbtb39	13.3067	9.61628	-0.468598	11.4615	0.100026	0.999889
Gpr182	5.70136	17.6746	1.6323	11.688	0.15582	0.807376
Rdh1	0.013177	0.0532497	2.01476	0.0332134	0.178759	0.747731
Rdh9	0.157489	0.179116	0.185641	0.168302	0.728256	0.137716
BC089597	0.0405207	0.0338934	-0.257655	0.037207	0.8914	0.0499272
Nudt3	146.255	93.7596	-0.641444	120.007	0.00364667	2.4381
Naca	104.8	98.5568	-0.0886183	101.679	0.584665	0.233093
Ptges3	383.393	312.396	-0.295447	347.894	0.155628	0.807911
Atp5b	1607.62	1590.16	-0.0157485	1598.89	0.723464	0.140583
Mir677	1.22987	0.287071	-2.09902	0.758468	0.355054	0.449706
Baz2a	4.52953	5.15934	0.187825	4.84443	0.0872032	1.05947
Rbms2	12.6701	15.0879	0.251967	13.879	0.187529	0.726932
Gls2	1.88174	2.54627	0.436317	2.21401	0.55777	0.253545
Spryd4	36.9617	33.6779	-0.134232	35.3198	0.104193	0.982162
Mip	0.497952	0.852037	0.77491	0.674994	0.199208	0.700693
BC020402	3.83217	2.45028	-0.645214	3.14122	0.00653978	2.18444
Apon	0.510855	0.145743	-1.80949	0.328299	0.102023	0.991303
Apof	1.2371	0.588066	-1.07291	0.912581	0.258845	0.58696
Stat2	4.06062	3.91248	-0.0536178	3.98655	0.867438	0.0617615
Cntn1	0.838879	0.208844	-2.00604	0.523862	0.0248263	1.60509
Cnpy2	286.846	339.053	0.241231	312.95	0.0564583	1.24827
Cs	259.333	231.316	-0.164941	245.325	0.0957019	1.01908
Lpin2	9.63516	6.07268	-0.665976	7.85392	0.00368257	2.43385
Ankrd52	4.95022	3.92707	-0.33404	4.43864	0.0981084	1.00829
Slc39a5	61.4731	77.2583	0.329736	69.3657	0.765581	0.116009
Nabp2	217.176	178.816	-0.280394	197.996	0.133631	0.874093
Rnf41	21.7834	22.2008	0.0273847	21.9921	0.708931	0.149396
Mapk11	21.938	5.49818	-1.9964	13.7181	0.0117724	1.92913
Slc5a7	0.531149	0.133655	-1.9906	0.332402	0.0221013	1.65558
Myl6b	17.0289	13.0103	-0.388335	15.0196	0.155299	0.808831
A430046D13Rik	1.59555	1.16411	-0.454835	1.37983	0.25163	0.599237
Esyt1	9.52377	9.13041	-0.0608526	9.32709	0.712933	0.146951
Zc3h10	24.3688	22.885	-0.0906328	23.6269	0.505258	0.296487
Rpl41	4182.89	4371.46	0.0636151	4277.18	0.701972	0.15368
Pa2g4	354.919	337.02	-0.0746557	345.969	0.666625	0.176118
Erbb3	3.10449	2.29388	-0.436566	2.69918	0.0566781	1.24658
Rps26	2226.51	2251.02	0.0157969	2238.76	0.941497	0.0261809
Ikzf4	2.75029	2.96827	0.110039	2.85928	0.690043	0.161124
Suox	25.8979	24.9038	-0.0564654	25.4008	0.876145	0.0574242
Rab5b	32.9361	30.1549	-0.127277	31.5455	0.305074	0.515595
Cdk2	119.574	102.413	-0.223504	110.994	0.0584201	1.23344
Ccdc34	96.1937	60.5843	-0.666998	78.389	0.00983001	2.00745
Dgka	3.35402	4.66168	0.47496	4.00785	0.172502	0.763206
Wibg	80.1729	62.8096	-0.35213	71.4912	0.0909186	1.04135
Mmp19	0.554246	1.16707	1.07429	0.860658	0.242195	0.615835
Tmem198b	8.99002	5.47389	-0.715758	7.23196	0.115835	0.936162
Dnajc14	30.2	32.0531	0.0859169	31.1265	0.566255	0.246988
Acss2	11.1276	6.99225	-0.670314	9.05992	0.000804817	3.0943
Sarnp	203.672	191.639	-0.0878613	197.655	0.665288	0.17699
Gdf11	1.84666	0.837983	-1.13993	1.34232	0.0732196	1.13537
Cd63	532.006	824.084	0.63135	678.045	0.321774	0.492448
Rdh5	1.5683	1.59373	0.023207	1.58101	0.96212	0.016771
Bloc1s1	220.352	220.145	-0.00136028	220.249	0.991265	0.00381015
Itga7	0.453397	0.753613	0.73305	0.603505	0.303666	0.517604
Mettl7b	4.31011	2.52736	-0.770094	3.41873	0.531195	0.274746
4930579G18Rik	3.48008	2.17961	-0.675053	2.82984	0.00586422	2.23179
Abcd2	6.72156	1.71476	-1.97079	4.21816	0.0102192	1.99058
Tespa1	0.158646	0.466789	1.55696	0.312718	0.323804	0.489718
Vmn2r87	0.0301876	0.0372462	0.303136	0.0337169	0.862987	0.0639958
Gins1	66.8899	41.8164	-0.677718	54.3532	0.00819416	2.0865
Sfi1	4.68053	6.08604	0.37883	5.38328	0.430193	0.366336
Eif4enif1	24.5418	20.5031	-0.259395	22.5224	0.215008	0.667545
Drg1	356.758	348.077	-0.0355366	352.418	0.805342	0.0940198
Patz1	50.6027	29.3942	-0.783682	39.9985	0.0502557	1.29881
Cldn10	3.59367	0.925896	-1.95654	2.25978	0.0290759	1.53647
Pik3ip1	6.35914	8.98522	0.498723	7.67218	0.232022	0.63447
Limk2	25.9601	25.4969	-0.0259722	25.7285	0.896858	0.0472763
Rnf185	34.8862	28.6401	-0.28462	31.7631	0.0508144	1.29401
[truncated: 8,002 more rows]

## Sheet: down FC<0.8 P<0.01
gene_symbol	Ave_Control	Ave_C54Y/C54Y	logFC	AveExpr	P.value	-LOG(Pvalue)
Myog	33.2039	0.0729241	-8.83074	16.6384	0.00560802	2.25119
Glra1	5.96559	0.0212498	-8.13307	2.99342	0.00088507	3.05302
Ppp1r1c	1.48928	0.0082133	-7.50244	0.748747	0.00814792	2.08895
Lamp5	4.47805	0.0409068	-6.77439	2.25948	0.0020661	2.68485
Oc90	4.15108	0.0433788	-6.58035	2.09723	0.00652748	2.18525
Serpina6	19.8745	0.269045	-6.20692	10.0718	0.00580453	2.23623
Cntn2	3.11153	0.0442213	-6.13674	1.57788	0.00255426	2.59274
Hoxd12	6.4883	0.0930683	-6.12341	3.29069	0.0067383	2.17145
Tmem8c	2.94604	0.0503175	-5.87157	1.49818	0.00380468	2.41968
Uts2b	5.34697	0.101806	-5.71482	2.72439	0.00459194	2.338
Scrt1	4.73449	0.0908027	-5.70433	2.41265	0.00898245	2.04661
Slitrk1	0.973099	0.0211378	-5.52469	0.497118	0.00436353	2.36016
Chodl	2.66963	0.0630001	-5.40514	1.36632	1.15944e-05	4.93575
Gabrr3	0.224437	0.00545983	-5.36131	0.114948	0.00793712	2.10034
Scrt2	2.3928	0.0617861	-5.27527	1.22729	0.00440146	2.3564
Tfap2d	0.52668	0.0151679	-5.11783	0.270924	0.00396786	2.40144
Cuedc2	183.771	5.45925	-5.07306	94.6151	5.85003e-05	4.23284
Barhl1	3.07312	0.0998385	-4.94397	1.58648	3.27332e-05	4.48501
Ina	36.552	1.20737	-4.92001	18.8797	0.00122583	2.91157
Sncg	75.8582	2.55214	-4.89353	39.2052	0.00180057	2.74459
Sgcg	0.584469	0.0209048	-4.80522	0.302687	0.00362235	2.44101
Pantr2	3.7015	0.13485	-4.77869	1.91818	0.00259321	2.58616
Syt4	3.04536	0.111198	-4.77541	1.57828	0.000709437	3.14909
Lhx9	7.93234	0.310648	-4.67439	4.1215	0.00234301	2.63023
Cradd	12.432	0.520994	-4.57665	6.4765	0.000836956	3.0773
Dbh	2.93393	0.125909	-4.54238	1.52992	0.00620434	2.2073
E330013P04Rik	4.3239	0.194515	-4.47438	2.25921	0.00666187	2.1764
Golga7b	2.66003	0.125585	-4.40471	1.39281	0.00141971	2.8478
Prrxl1	2.16578	0.110149	-4.29735	1.13796	4.51724e-05	4.34513
St18	3.90431	0.200764	-4.28149	2.05254	0.00328979	2.48283
Fap	5.03657	0.269476	-4.22421	2.65302	0.00239102	2.62142
Otor	3.35202	0.188471	-4.15261	1.77024	5.453e-05	4.26336
Gng3	61.7981	3.48314	-4.1491	32.6406	5.72287e-05	4.24239
Pantr1	271.234	15.5852	-4.12129	143.41	0.00508082	2.29407
1110034G24Rik	17.2204	1.02049	-4.07679	9.12046	0.00143186	2.8441
2610016A17Rik	2.89629	0.178335	-4.02155	1.53731	0.00250195	2.60172
Nefm	67.0434	4.28705	-3.96704	35.6652	0.00684163	2.16484
Lhx1	5.60093	0.364545	-3.9415	2.98274	0.00148756	2.82752
2810442N19Rik	2.15421	0.143911	-3.90391	1.14906	0.00851385	2.06987
Stmn4	47.2074	3.35367	-3.8152	25.2805	4.3349e-05	4.36302
Lin7a	1.45298	0.10413	-3.80256	0.778557	0.00187561	2.72686
Apc2	2.45385	0.177501	-3.78914	1.31567	0.00253786	2.59553
Hoxd11	3.23887	0.234877	-3.78551	1.73687	0.00666363	2.17629
Meox2	16.3049	1.21309	-3.74855	8.759	0.00610195	2.21453
Trim9	2.77375	0.207241	-3.74245	1.49049	0.000249605	3.60275
Pcdhb2	0.152327	0.0114587	-3.73266	0.081893	0.0011914	2.92394
Nefl	182.066	13.7583	-3.72609	97.912	0.00245675	2.60964
Fabp7	309.867	23.9375	-3.69431	166.902	0.00634705	2.19743
Onecut3	0.254518	0.0196665	-3.69396	0.137092	0.00373128	2.42814
Bcl11a	9.12549	0.709292	-3.68545	4.91739	9.18008e-07	6.03715
Ecel1	4.75547	0.37377	-3.66936	2.56462	0.00696334	2.15718
Vsx1	1.01863	0.0812044	-3.64893	0.549918	0.00388168	2.41098
Nrg3	0.369723	0.0297748	-3.63428	0.199749	0.00685608	2.16392
Rhbdl3	12.4565	1.05419	-3.56269	6.75533	0.00575917	2.23964
6330409D20Rik	1.22598	0.112016	-3.45216	0.668996	0.0011953	2.92252
Myf5	14.5792	1.33786	-3.44592	7.95854	0.000307109	3.51271
Akap6	1.21272	0.111986	-3.43687	0.662354	0.000259297	3.5862
C1qtnf3	5.68663	0.52549	-3.43584	3.10606	0.00569397	2.24458
Scn3a	0.71265	0.0659228	-3.43434	0.389286	0.00343303	2.46432
Tlx3	10.6172	0.997858	-3.41142	5.80753	0.0003015	3.52071
Kif5a	2.63011	0.25226	-3.38214	1.44118	5.11673e-05	4.29101
BC052040	33.582	3.28744	-3.35265	18.4347	0.000983406	3.00727
Neurod4	15.9046	1.58374	-3.32804	8.74419	0.000778754	3.1086
Diras1	3.4145	0.340591	-3.32556	1.87755	0.000169691	3.77034
Mybph	2.43246	0.244994	-3.31159	1.33873	0.00638566	2.19479
Pitx3	0.765626	0.0795347	-3.26698	0.42258	0.00345759	2.46123
Phf21b	19.7022	2.09454	-3.23365	10.8984	0.00283608	2.54728
Cdk5r1	9.95701	1.10009	-3.17809	5.52855	0.00160772	2.79379
Lhx2	26.5812	2.94098	-3.17604	14.7611	0.00282435	2.54908
Olig2	9.80387	1.0863	-3.17393	5.44509	0.00854104	2.06849
Slc1a2	0.762558	0.0848757	-3.16742	0.423717	0.00917981	2.03717
Epx	0.121434	0.0135201	-3.167	0.0674772	0.00316239	2.49998
Dner	3.43504	0.385999	-3.15366	1.91052	0.000282469	3.54903
Tagln3	169.062	19.2978	-3.13104	94.1801	0.00255662	2.59233
Ngfr	47.5361	5.46743	-3.12009	26.5017	0.00220395	2.6568
Mlc1	1.68182	0.197279	-3.09172	0.939551	0.00499179	2.30174
Pax2	2.43476	0.292238	-3.05856	1.3635	0.0052726	2.27798
Lemd1	1.79475	0.217005	-3.04798	1.00588	0.00566837	2.24654
Wif1	5.13682	0.621219	-3.0477	2.87902	0.000848757	3.07122
BC024139	6.32635	0.774035	-3.0309	3.55019	0.000523926	3.28073
Mybpc1	2.80933	0.345343	-3.02412	1.57733	0.000195063	3.70982
2900011O08Rik	8.36018	1.02903	-3.02225	4.69461	0.000191189	3.71854
Tcf15	57.0744	7.06045	-3.01501	32.0674	0.00122243	2.91277
Insm1	22.5484	2.79056	-3.0144	12.6695	0.000237394	3.62453
Psd2	1.28403	0.159854	-3.00586	0.721942	0.00844865	2.07321
Hoxd10	13.8325	1.73188	-2.99764	7.78217	0.00622247	2.20604
Mchr1	0.365805	0.0464241	-2.97813	0.206115	0.00160213	2.7953
Klhl41	2.81897	0.361648	-2.96251	1.59031	0.00535386	2.27133
9330159F19Rik	1.4642	0.188346	-2.95865	0.826273	6.53529e-05	4.18474
Lbx1	4.06589	0.526203	-2.94988	2.29604	0.000712864	3.14699
Rundc3a	20.4433	2.75915	-2.88933	11.6012	0.00664001	2.17783
Scg5	18.6515	2.52814	-2.88315	10.5898	0.00299363	2.5238
Gad2	0.508593	0.0693208	-2.87515	0.288957	0.00506384	2.29552
Hic1	2.92109	0.401228	-2.86402	1.66116	0.000546001	3.26281
Rbfox1	1.32932	0.182746	-2.86278	0.756031	0.000362794	3.44034
Syt2	0.638366	0.0878862	-2.86068	0.363126	0.00832221	2.07976
Rasgef1c	2.24171	0.312377	-2.84324	1.27705	0.00673373	2.17174
Myt1l	0.304621	0.0452766	-2.75018	0.174949	0.00965339	2.01532
Hoxd3	15.3842	2.28868	-2.74886	8.83644	0.000557587	3.25369
Dct	1.75401	0.262315	-2.74128	1.00816	0.00399455	2.39853
Hoxd4	15.5363	2.34258	-2.72947	8.93942	0.000685069	3.16427
Gdap1	3.54459	0.534585	-2.72913	2.03959	0.00317067	2.49885
Pax1	24.3632	3.69057	-2.72279	14.0269	0.0029889	2.52449
Rfx4	14.9538	2.2695	-2.72007	8.61167	0.00121252	2.91631
Dnm3os	11.6835	1.79793	-2.70006	6.74071	0.00151709	2.81899
Ascl1	12.2807	1.89814	-2.69373	7.08941	0.00105696	2.97594
Gdf10	7.86215	1.22323	-2.68422	4.54269	0.0034046	2.46793
Sez6	1.44923	0.2293	-2.65998	0.839265	0.00580794	2.23598
Pax6	8.99381	1.42447	-2.65851	5.20914	0.00961744	2.01694
Hoxb9	33.9843	5.4012	-2.65352	19.6928	0.00564504	2.24833
Hoxc10	31.996	5.13257	-2.64014	18.5643	0.00663043	2.17846
Apod	6.14256	1.0115	-2.60234	3.57703	0.00583876	2.23368
Onecut2	1.3324	0.220592	-2.59458	0.776496	0.00483541	2.31557
Sim2	1.39427	0.230937	-2.59394	0.812605	0.00429714	2.36682
Chga	5.94889	1.00011	-2.57246	3.4745	0.000537472	3.26964
Syngr3	6.87095	1.16151	-2.56451	4.01623	0.00942532	2.0257
Ptprn2	2.38347	0.403542	-2.56227	1.3935	0.0091861	2.03687
Gpc5	0.593439	0.102183	-2.53794	0.347811	0.00819859	2.08626
Olig3	59.5031	10.2886	-2.53192	34.8958	0.00507917	2.29421
Snap25	13.6481	2.36642	-2.52792	8.00726	0.00038944	3.40956
Spock2	3.50418	0.614453	-2.5117	2.05932	0.00196975	2.70559
Nell2	26.639	4.68449	-2.50758	15.6617	0.00577415	2.23851
Pou4f1	5.86619	1.03191	-2.50711	3.44905	0.000865164	3.0629
Cadps	1.22477	0.217765	-2.49167	0.721266	0.00195421	2.70903
Soga3	10.2118	1.83397	-2.4772	6.02288	0.0098776	2.00535
Hoxb8	22.5458	4.07082	-2.46947	13.3083	2.51203e-05	4.59998
Osr2	7.25672	1.3352	-2.44226	4.29596	0.00799503	2.09718
Wnt7b	20.7622	3.83124	-2.43807	12.2967	0.000710096	3.14868
Wnt8b	2.73456	0.505265	-2.43619	1.61991	0.00786883	2.10409
Hoxc13	2.10045	0.388844	-2.43344	1.24465	0.00243763	2.61303
Lrrn3	8.03488	1.48955	-2.4314	4.76222	0.00187007	2.72814
Mapt	3.42596	0.638201	-2.42443	2.03208	0.000176562	3.7531
Hoxc6	33.354	6.22013	-2.42284	19.7871	0.00144381	2.84049
Id4	109.407	20.4452	-2.41988	64.9262	0.004404	2.35615
Rgs16	13.4589	2.54023	-2.40553	7.99958	0.000821379	3.08546
Epha3	15.3704	2.92194	-2.39516	9.14619	0.000840732	3.07534
Ebf2	8.57868	1.63218	-2.39396	5.10543	0.00177644	2.75045
Sarm1	1.58183	0.301359	-2.39204	0.941595	0.000587262	3.23117
Ckb	671.334	128.791	-2.38199	400.063	0.00100671	2.99709
Nxph3	1.4489	0.281357	-2.36449	0.86513	0.00751482	2.12408
LOC102634401	2.34157	0.455495	-2.36197	1.39853	0.0067891	2.16819
Jam2	13.5205	2.63462	-2.35948	8.07756	0.00251749	2.59903
Rtn1	39.8907	7.79024	-2.35631	23.8405	0.000489896	3.3099
D430041D05Rik	0.51971	0.103416	-2.32925	0.311563	0.00981595	2.00807
Prrx1	43.808	8.72038	-2.32873	26.2642	0.00796933	2.09858
Npas3	3.36161	0.670639	-2.32554	2.01612	0.00108903	2.96296
Sema5b	8.01945	1.60872	-2.31759	4.81409	0.00460998	2.3363
9130024F11Rik	1.24628	0.250863	-2.31265	0.74857	0.00031907	3.49611
Lect1	7.92873	1.63158	-2.28082	4.78016	0.00262242	2.5813
Hoxc4	32.7673	6.75602	-2.27801	19.7616	0.001498	2.82449
Thsd7b	0.911368	0.188543	-2.27314	0.549955	0.00358529	2.44548
Rnf182	1.96111	0.408092	-2.26471	1.1846	5.65495e-05	4.24757
Tmem198	4.10587	0.854933	-2.2638	2.4804	0.000272466	3.56469
Mpped1	4.85504	1.0131	-2.2607	2.93407	0.00589399	2.22959
Btbd17	22.3933	4.67676	-2.25948	13.535	0.00268151	2.57162
Tmem151b	3.35644	0.701684	-2.25804	2.02906	0.0051449	2.28862
Nova1	5.03869	1.05494	-2.25588	3.04681	0.000356108	3.44842
Cxcl14	30.0843	6.32654	-2.24952	18.2054	0.000179413	3.74615
AW209491	50.0462	10.6268	-2.23556	30.3365	0.00447112	2.34958
Fgf17	7.2439	1.54845	-2.22594	4.39617	0.00428768	2.36778
Shd	22.4684	4.82292	-2.21992	13.6456	0.00598798	2.22272
Csdc2	10.4763	2.25821	-2.21387	6.36724	0.000467202	3.3305
Kif5c	20.9053	4.5381	-2.20371	12.7217	0.0076805	2.11461
Fgfbp3	28.0472	6.09168	-2.20295	17.0695	0.00181063	2.74217
Egfl8	4.92306	1.07694	-2.19262	3	0.00199322	2.70045
Napb	4.61551	1.0138	-2.18672	2.81465	0.00328478	2.48349
Meox1	41.7328	9.2242	-2.17769	25.4785	0.00493018	2.30714
Brinp2	0.735847	0.165532	-2.1523	0.45069	0.00450142	2.34665
Gabrb2	0.897093	0.20314	-2.14278	0.550117	0.00930763	2.03116
Cacng4	5.49469	1.24676	-2.13985	3.37073	0.00223875	2.64999
Nmnat2	5.56697	1.26563	-2.13704	3.4163	0.0011313	2.94642
Tubb2b	294.017	67.8459	-2.11556	180.931	0.000645257	3.19027
Pmel	4.25109	0.981049	-2.11544	2.61607	0.000378704	3.4217
Celf4	4.3441	1.00846	-2.1069	2.67628	0.000176171	3.75406
45538	14.218	3.31556	-2.10039	8.76676	0.00936943	2.02829
Mpp3	6.90644	1.61887	-2.09296	4.26265	0.00238087	2.62326
Fam171b	14.4156	3.50723	-2.03923	8.96143	0.000562538	3.24985
Lhx6	3.7551	0.915801	-2.03575	2.33545	0.0049639	2.30418
Trim36	3.44553	0.844443	-2.02865	2.14499	0.00293506	2.53238
Kcnab3	1.33597	0.329976	-2.01745	0.832971	0.00259383	2.58606
Ica1l	0.490728	0.121581	-2.013	0.306155	0.00465732	2.33186
Pak7	1.33254	0.330743	-2.01039	0.83164	0.0024359	2.61334
Nrxn2	2.53313	0.632233	-2.00239	1.58268	0.00439467	2.35707
Pou6f1	1.44058	0.364393	-1.98308	0.902486	0.0089571	2.04783
Rgs4	7.85961	1.99368	-1.97902	4.92664	0.00915316	2.03843
Hoxd13	3.99561	1.01891	-1.97139	2.50726	0.000662697	3.17868
Six2	5.56523	1.43263	-1.95778	3.49893	0.00559233	2.25241
Nkd2	17.8907	4.63039	-1.95001	11.2606	0.00905619	2.04305
Tigd3	6.21519	1.60968	-1.94902	3.91244	0.00742656	2.12921
Alx1	36.6847	9.50785	-1.94799	23.0963	0.00896297	2.04755
Cacnb1	3.58105	0.93336	-1.93988	2.2572	0.00293809	2.53194
Cacna1g	1.34919	0.352562	-1.93614	0.850874	0.00146365	2.83456
Slc35f1	4.28945	1.12482	-1.9311	2.70713	0.00298754	2.52469
Dph6	17.8185	4.67494	-1.93035	11.2467	0.000332751	3.47788
Ebf1	7.10793	1.86547	-1.92989	4.4867	0.00467953	2.3298
Edaradd	1.11284	0.29579	-1.9116	0.704313	0.000696409	3.15714
Gm12108	0.990808	0.268414	-1.88415	0.629611	0.00792697	2.10089
Hoxc5	16.3455	4.47688	-1.86833	10.4112	0.00643804	2.19125
Rprm	46.1697	12.6911	-1.86313	29.4304	0.00162179	2.79001
Nsg2	24.0142	6.6391	-1.85483	15.3266	0.00925779	2.03349
Sox11	135.795	37.6203	-1.85185	86.7078	0.00431566	2.36495
Zfhx2	1.69047	0.47041	-1.84544	1.08044	0.00684074	2.1649
Hist3h2ba	104.992	29.2359	-1.84446	67.1139	0.0090194	2.04482
Sned1	0.939243	0.262352	-1.84	0.600798	0.00432653	2.36386
Hoxb5os	49.9921	13.9824	-1.83809	31.9872	0.00156692	2.80495
Amer2	4.60585	1.30376	-1.82078	2.95481	0.00741918	2.12964
Runx2	0.56389	0.159693	-1.82012	0.361791	0.00681401	2.1666
Fam181a	16.4372	4.75562	-1.78926	10.5964	0.00898834	2.04632
Fam110a	47.4131	13.7926	-1.78139	30.6029	0.000294888	3.53034
Asic4	5.98277	1.74272	-1.77947	3.86275	0.00618546	2.20863
Ttyh2	16.8664	4.92456	-1.77609	10.8955	0.00758235	2.1202
Rnasel	3.81072	1.1183	-1.76876	2.46451	0.00307655	2.51194
Tubb4a	36.881	10.8328	-1.76747	23.8569	0.00101421	2.99387
Rgs7	1.77269	0.522197	-1.76328	1.14745	0.00108883	2.96304
Nacad	3.11174	0.919871	-1.75822	2.0158	0.00860941	2.06503
Fgf18	10.7549	3.18933	-1.75367	6.97212	0.00418278	2.37853
Adgrb3	0.796364	0.237153	-1.74761	0.516759	0.00432458	2.36406
Fam84a	7.0086	2.09204	-1.74422	4.55032	0.000763946	3.11694
Tmeff2	6.06176	1.82633	-1.73079	3.94405	0.000360366	3.44326
Nrarp	71.5523	21.6318	-1.72585	46.592	0.00750201	2.12482
2610307P16Rik	5.2731	1.60331	-1.71759	3.4382	0.00392419	2.40625
Pcdh9	3.01244	0.918288	-1.71391	1.96536	0.00267112	2.57331
Six3	2.05983	0.632707	-1.70292	1.34627	0.00386387	2.41298
Fbxl16	8.40787	2.59029	-1.69863	5.49908	0.00579095	2.23725
Hap1	8.0976	2.51643	-1.68612	5.30701	0.00243185	2.61406
Mapk8ip1	34.5382	10.7417	-1.68497	22.64	0.00272217	2.56508
Pde1b	7.43886	2.32403	-1.67845	4.88145	0.00302976	2.51859
Il1a	0.190396	0.0595481	-1.67688	0.124972	0.000692377	3.15966
6330403K07Rik	150.036	47.0737	-1.67231	98.5547	0.00359862	2.44386
Snord49a	24.8975	7.85429	-1.66445	16.3759	0.00374815	2.42618
Wscd1	16.461	5.21571	-1.65812	10.8384	0.00128793	2.89011
Frmd5	5.27882	1.69066	-1.64263	3.48474	0.00517182	2.28636
Nrcam	4.25788	1.36931	-1.63669	2.8136	0.00401794	2.396
Klf12	2.92257	0.969656	-1.59169	1.94611	0.00129058	2.88921
Haglr	5.04218	1.67534	-1.58959	3.35876	0.00977965	2.00968
Ogn	1.46218	0.486189	-1.58853	0.974185	0.00348597	2.45768
Cnih2	87.984	29.3585	-1.58346	58.6713	0.00082629	3.08287
Trps1	4.57091	1.53624	-1.57308	3.05357	0.00901408	2.04508
Boc	14.1882	4.7849	-1.56813	9.48653	0.00692799	2.15939
Sp8	6.21317	2.09693	-1.56705	4.15505	0.00470472	2.32747
Spdya	0.871292	0.294959	-1.56264	0.583125	0.00981862	2.00795
Necab3	2.36869	0.806351	-1.55461	1.58752	0.00230601	2.63714
Htr2a	0.10999	0.0377814	-1.54162	0.0738856	0.00854034	2.06853
Ptprr	1.11995	0.38495	-1.54069	0.752448	0.000613963	3.21186
Rbm4b	70.924	24.6337	-1.52564	47.7789	0.00149423	2.82558
Sox8	10.7223	3.75833	-1.51245	7.24032	0.00835528	2.07804
Rgcc	41.6094	14.615	-1.50946	28.1122	0.00121046	2.91705
Cyfip2	10.1928	3.58353	-1.50809	6.88815	0.00552572	2.25761
Otx1	6.70747	2.36017	-1.50688	4.53382	0.00833021	2.07934
Nmral1	134.475	47.9498	-1.48774	91.2122	0.00583331	2.23408
BC037032	0.222718	0.0798285	-1.48024	0.151273	0.00322228	2.49184
Ly6h	30.1399	10.8491	-1.4741	20.4945	0.00876645	2.05718
2010111I01Rik	10.7536	3.90142	-1.46275	7.32752	0.00193675	2.71293
Chd3	18.3019	6.66239	-1.45788	12.4821	0.00342079	2.46587
Dpysl3	56.1017	20.4253	-1.45769	38.2635	0.00664944	2.17721
Prepl	15.7094	5.76951	-1.4451	10.7394	0.00509196	2.29311
Gpr22	0.631664	0.233745	-1.43422	0.432705	0.00653734	2.1846
Frzb	30.8201	11.4454	-1.42911	21.1328	0.004704	2.32753
Foxj1	7.02356	2.63561	-1.41407	4.82958	0.0048343	2.31567
Psmb5	352.46	132.469	-1.4118	242.465	0.00456712	2.34036
Nrep	433.153	162.812	-1.41167	297.983	0.00647089	2.18904
Hes6	159.27	59.9527	-1.40958	109.611	0.00180526	2.74346
D430019H16Rik	6.74757	2.54223	-1.40828	4.6449	0.00109673	2.9599
Vash1	35.3466	13.3504	-1.40469	24.3485	0.000602248	3.22022
Cd200	10.1134	3.83835	-1.3977	6.97586	0.000585744	3.23229
Cplx2	13.1739	5.02974	-1.38912	9.10181	0.00337455	2.47178
Tuba1a	2278.4	887.449	-1.36029	1582.93	0.00470746	2.32721
Aldh1a1	2.17116	0.84714	-1.35779	1.50915	0.00743328	2.12882
Syngap1	1.74729	0.691175	-1.33799	1.21923	0.00223266	2.65118
Mllt6	3.06485	1.21819	-1.33108	2.14152	0.00513466	2.28949
Cdh24	7.79408	3.145	-1.30932	5.46954	0.00521758	2.28253
Rgs2	7.66424	3.10725	-1.30251	5.38575	0.00592741	2.22714
Mfap4	138.258	56.3006	-1.29614	97.2793	0.00339841	2.46872
Hoxb6	19.7116	8.05915	-1.29035	13.8854	0.00468834	2.32898
Cyp46a1	4.26038	1.7426	-1.28974	3.00149	0.00561941	2.25031
Trp53inp2	33.2364	13.7215	-1.27633	23.479	0.000579369	3.23705
Syt16	1.77608	0.733746	-1.27534	1.25491	0.00488517	2.31112
Notch1	7.56829	3.13822	-1.27002	5.35325	0.00785688	2.10475
Asic1	2.81006	1.17104	-1.26282	1.99055	0.00971812	2.01242
Acat2	226.5	94.639	-1.259	160.569	0.00257776	2.58876
AA388235	3.25331	1.36959	-1.24816	2.31145	0.0076976	2.11364
Hmgcs1	291.575	122.983	-1.2454	207.279	0.00136497	2.86488
Arvcf	22.7424	9.76014	-1.22041	16.2513	0.00557574	2.2537
Map1b	52.589	22.6065	-1.21802	37.5978	0.00896818	2.0473
Grm4	0.420046	0.181469	-1.21082	0.300758	0.00805411	2.09398
H2afy	565.24	246.183	-1.19913	405.711	0.00925555	2.0336
Slc25a29	11.2963	4.93359	-1.19514	8.11493	0.00579783	2.23673
Cacnb3	27.1969	11.9207	-1.18997	19.5588	0.0098133	2.00818
Bzrap1	0.421137	0.185449	-1.18326	0.303293	0.0020832	2.68127
Idh1	304.918	134.74	-1.17824	219.829	0.00165211	2.78196
Itgae	0.262952	0.116213	-1.17803	0.189583	0.000874691	3.05815
Mapk4	4.0559	1.80388	-1.16892	2.92989	0.00813607	2.08959
2610020C07Rik	3.23565	1.45056	-1.15745	2.3431	0.00840217	2.07561
Syt13	8.05702	3.62404	-1.15265	5.84053	0.00824471	2.08382
Myb	3.03498	1.36995	-1.14756	2.20246	0.00876909	2.05705
Npdc1	29.9316	13.6718	-1.13047	21.8017	0.00355256	2.44946
Il17rd	2.01532	0.921756	-1.12855	1.46854	0.00266214	2.57477
Tspan17	13.4162	6.13678	-1.12842	9.77649	0.00772354	2.11218
Rnf144a	23.3918	10.8104	-1.11358	17.1011	0.00777	2.10958
Bdh1	15.4154	7.15777	-1.10679	11.2866	0.0016189	2.79078
Nfatc4	13.1902	6.16395	-1.09754	9.67709	0.00295668	2.5292
Sox4	144.228	67.8499	-1.08794	106.039	0.00414078	2.38292
Rhpn1	12.4241	5.8898	-1.07685	9.15693	0.00914149	2.03898
Sall3	2.76632	1.32944	-1.05715	2.04788	0.00842974	2.07419
Tm7sf2	27.3993	13.3081	-1.04183	20.3537	0.00994848	2.00224
4933439C10Rik	9.17904	4.49451	-1.03018	6.83678	0.00267888	2.57205
Idi1	10.4365	5.1184	-1.02787	7.77746	0.00597785	2.22345
Tmtc2	5.89618	2.90651	-1.02049	4.40135	0.0095262	2.02108
Enc1	16.0655	7.94512	-1.01583	12.0053	0.00737748	2.13209
AI450353	5.48111	2.72656	-1.00739	4.10384	0.00963478	2.01616
Aes	249.999	124.426	-1.00664	187.213	0.0052794	2.27742
Rims2	1.11486	0.561588	-0.989274	0.838222	0.000982157	3.00782
Tpgs1	66.7001	33.6042	-0.989046	50.1522	0.000187586	3.7268
Atp6v1g2	7.79438	3.94372	-0.982878	5.86905	0.00416153	2.38075
Mir3064	61.0607	30.9402	-0.98076	46.0005	0.00559583	2.25214
Moap1	0.496616	0.251773	-0.980007	0.374194	0.00101432	2.99383
Paqr4	15.5339	7.91992	-0.971859	11.7269	0.00335253	2.47463
Atl1	8.92833	4.57866	-0.963464	6.75349	0.00294689	2.53064
2810410L24Rik	14.1777	7.27556	-0.96249	10.7266	0.00245249	2.61039
Dusp28	9.17938	4.74497	-0.951998	6.96218	0.000334978	3.47498
Ralgds	26.4476	13.763	-0.942342	20.1053	0.00936184	2.02864
Pcdh17	1.25415	0.655334	-0.936408	0.954742	0.0059562	2.22503
Ppp6r2	7.32488	3.88791	-0.91381	5.60639	0.00336565	2.47293
Gm19689	0.665719	0.356057	-0.902804	0.510888	0.0098824	2.00514
Hist1h2bm	4.54909	2.43415	-0.90216	3.49162	0.00666716	2.17606
Samd14	26.3875	14.1253	-0.90157	20.2564	0.00944446	2.02482
Aldh5a1	8.01921	4.31343	-0.894624	6.16632	0.00240924	2.61812
Kif21a	11.631	6.2971	-0.885212	8.96403	0.00897928	2.04676
Glis2	22.3209	12.1195	-0.881067	17.2202	0.00162902	2.78807
Fam78b	4.84378	2.63696	-0.877259	3.74037	0.00260436	2.5843
Zfp523	37.0449	20.4767	-0.855293	28.7608	0.0092648	2.03316
Mgat3	5.03134	2.79487	-0.848162	3.91311	0.000385263	3.41424
Cdc25b	30.7908	17.4623	-0.818257	24.1265	0.00711262	2.14797
Tmem173	10.5321	6.05279	-0.799121	8.29245	0.00876596	2.0572
Msra	27.9589	16.1997	-0.787336	22.0793	0.00180879	2.74261
Mettl3	39.0647	22.7172	-0.782081	30.8909	0.00384768	2.4148
Sqle	182.569	106.264	-0.780787	144.417	0.00680297	2.1673
Rab36	6.91613	4.02983	-0.779247	5.47298	0.00871386	2.05979
Cstf2t	58.5401	34.2808	-0.772025	46.4105	0.00411164	2.38598
Wdr5b	11.2526	6.61092	-0.767339	8.93177	0.00958181	2.01855
Fdft1	90.1387	53.3055	-0.757863	71.7221	0.00955442	2.0198
Hmgcr	94.6059	56.4097	-0.745987	75.5078	0.00220599	2.6564
Peli2	7.71541	4.62242	-0.739093	6.16892	0.00850901	2.07012
Lrrc45	19.3908	11.6218	-0.738543	15.5063	0.00313853	2.50327
Pipox	3.93745	2.39202	-0.71903	3.16474	0.00121922	2.91392
Gpr137b	7.15746	4.41275	-0.697768	5.7851	0.00522915	2.28157
Tmem223	223.94	139.432	-0.683545	181.686	0.00512378	2.29041
Lss	20.6919	12.8854	-0.68333	16.7886	0.00823893	2.08413
Igsf8	50.2712	31.3626	-0.680685	40.8169	0.00491256	2.30869
Gins1	66.8899	41.8164	-0.677718	54.3532	0.00819416	2.0865
4930579G18Rik	3.48008	2.17961	-0.675053	2.82984	0.00586422	2.23179
Acss2	11.1276	6.99225	-0.670314	9.05992	0.000804817	3.0943
Ccdc34	96.1937	60.5843	-0.666998	78.389	0.00983001	2.00745
Lpin2	9.63516	6.07268	-0.665976	7.85392	0.00368257	2.43385
BC020402	3.83217	2.45028	-0.645214	3.14122	0.00653978	2.18444
Nudt3	146.255	93.7596	-0.641444	120.007	0.00364667	2.4381
Scd2	158.791	102.078	-0.637463	130.434	0.00520903	2.28324
Smarcc2	38.2693	24.803	-0.625672	31.5361	0.00802241	2.09569
Usp49	5.71364	3.70404	-0.62531	4.70884	0.000186617	3.72905
Yeats4	153.515	99.6136	-0.623968	126.564	0.00173362	2.76105
Ncald	9.33251	6.06428	-0.62193	7.69839	0.00519592	2.28434
Rnf157	9.29416	6.04819	-0.619821	7.67117	0.00250658	2.60092
Trio	2.92924	1.91028	-0.616744	2.41976	0.00103917	2.98331
Slc25a25	16.2629	10.628	-0.613721	13.4455	0.00766473	2.1155
C030006K11Rik	14.0623	9.20393	-0.611511	11.6331	0.00881174	2.05494
Itpa	124.451	81.9891	-0.602077	103.22	0.00736166	2.13302
Ccdc25	59.2485	39.2407	-0.594427	49.2446	0.00868072	2.06144
Mta2	152.11	100.772	-0.594014	126.441	0.00943285	2.02536
D030056L22Rik	60.889	40.4164	-0.591242	50.6527	0.00159697	2.7967
Prdm15	3.35405	2.2394	-0.582788	2.79672	0.00731518	2.13578
Nkiras2	34.2656	23.0129	-0.574317	28.6392	0.00984841	2.00663
Mbd6	16.977	11.4186	-0.572193	14.1978	0.00353973	2.45103
Phospho2	34.8778	23.4603	-0.57209	29.169	0.00113167	2.94628
Btg2	32.9137	22.1647	-0.570425	27.5392	0.00464573	2.33295
Jmjd4	11.5865	7.81102	-0.568867	9.69877	0.00698696	2.15571
Cyth1	18.9371	12.7844	-0.566831	15.8607	0.00517505	2.28609
Prim1	122.121	82.8647	-0.559485	102.493	0.000657815	3.1819
Dnmt3a	29.1751	19.8263	-0.55732	24.5007	0.00199638	2.69976
Cdc42ep4	49.0326	33.5018	-0.549504	41.2672	0.00724135	2.14018
Vipas39	35.1072	24.1527	-0.539584	29.63	0.00499252	2.30168
Srd5a1	14.3248	9.85999	-0.53886	12.0924	0.000169466	3.77092
Eme1	38.0314	26.2251	-0.536243	32.1283	0.00472853	2.32527
Ppp1r10	17.4605	12.0443	-0.535751	14.7524	0.00433129	2.36338
Klc2	32.1975	22.2316	-0.534335	27.2146	0.000590559	3.22874
Cacfd1	41.9678	29.1036	-0.528085	35.5357	0.00360237	2.44341
Racgap1	135.306	94.2833	-0.521155	114.795	0.00915307	2.03843
Chka	23.1214	16.2287	-0.510679	19.675	0.00639789	2.19396
Timp2	43.0806	30.3849	-0.503686	36.7328	0.00981502	2.00811
Stk38	46.1177	32.5847	-0.501125	39.3512	0.00389316	2.4097
Kctd17	54.4905	38.7079	-0.493376	46.5992	0.00858792	2.06611
Zfp35	29.9357	21.3506	-0.487592	25.6432	0.00286727	2.54253
Ddx5	404.23	288.817	-0.485019	346.524	0.00679427	2.16786
Ppif	80.5076	57.5344	-0.484701	69.021	0.00863641	2.06367
Stk16	65.5134	46.9588	-0.480394	56.2361	0.00121441	2.91563
Pcca	28.1441	20.271	-0.473411	24.2076	0.00667135	2.17579
Pan2	21.4137	15.4305	-0.472748	18.4221	0.0063794	2.19522
Plagl2	12.3695	8.92433	-0.470975	10.6469	0.00816932	2.08781
Carhsp1	190.627	138.771	-0.458052	164.699	0.0058375	2.23377
Fxn	96.9312	70.7833	-0.453551	83.8573	0.00880115	2.05546
Rnpep	75.9238	55.7059	-0.446724	65.8149	0.00338145	2.4709
Incenp	73.0061	53.6371	-0.444787	63.3216	0.00614472	2.2115
Gps2	149.211	109.802	-0.442449	129.506	0.00817276	2.08763
Mir684-1	2.05726	1.51624	-0.440228	1.78675	0.00040841	3.3889
Grpel2	18.6095	13.7199	-0.439773	16.1647	0.00750969	2.12438
Uck1	40.6723	30.0643	-0.435996	35.3683	0.00993082	2.00301
Dnajb2	14.1194	10.4718	-0.431174	12.2956	0.00644439	2.19082
Jmjd8	52.4365	39.2358	-0.4184	45.8362	0.00286599	2.54273
Crat	14.5831	10.9467	-0.413809	12.7649	0.00120047	2.92065
Fyn	52.3363	39.3129	-0.412807	45.8246	0.00758039	2.12031
Dvl3	51.5884	38.9056	-0.407069	45.247	0.00851822	2.06965
Mrpl41	46.9052	35.3773	-0.406923	41.1412	0.00346519	2.46027
Zfp263	19.448	14.6768	-0.406082	17.0624	0.00634997	2.19723
Tyro3	10.7543	8.22018	-0.387667	9.48723	0.00811052	2.09095
Selo	13.4044	10.2607	-0.385574	11.8325	0.00527319	2.27793
Heg1	4.48038	3.44977	-0.377121	3.96508	0.00761435	2.11837
Slc25a12	25.1169	19.3749	-0.374474	22.2459	0.00894185	2.04857
Pi4k2a	30.5956	23.6022	-0.374406	27.0989	0.00941674	2.0261
Ahcy	58.901	45.4465	-0.374122	52.1738	0.00966393	2.01485
Trmt1l	43.8287	33.8291	-0.373611	38.8289	0.00772697	2.11199
Brd9	47.2732	36.5902	-0.369565	41.9317	0.00390992	2.40783
Eci2	104.323	81.0447	-0.364269	92.6839	0.00774157	2.11117
Mterf4	13.1146	10.1937	-0.363492	11.6541	0.00281276	2.55087
Zfc3h1	5.33952	4.17474	-0.355023	4.75713	0.00470488	2.32745
Fastkd5	22.7255	17.8081	-0.351776	20.2668	0.0072297	2.14088
Foxp4	29.3559	23.1438	-0.343023	26.2499	0.00972178	2.01225
Ambra1	11.6017	9.17686	-0.33826	10.3893	0.00905244	2.04323
Gpaa1	69.935	55.3955	-0.336247	62.6653	0.00801502	2.0961
Gtf2a1	27.2444	21.6541	-0.33132	24.4492	0.00867189	2.06189
0610010K14Rik	234.467	186.424	-0.330793	210.446	0.00062778	3.20219
Cdc5l	31.3616	25.0684	-0.323131	28.215	0.00964779	2.01557
Tspan31	229.74	184.006	-0.320252	206.873	0.00619478	2.20797
Tnfaip8	25.8822	21.1574	-0.290797	23.5198	0.00607971	2.21612
Clp1	67.0647	55.1002	-0.283496	61.0825	0.00947396	2.02347
Capn10	26.5141	21.8043	-0.282149	24.1592	0.00242829	2.6147
Map2k2	165.845	136.408	-0.281901	151.126	0.00680974	2.16687
Zfp367	14.8282	12.2237	-0.278659	13.5259	0.00788977	2.10294
Slc25a1	107.798	89.2408	-0.272559	98.5196	0.00129641	2.88726
Timm22	39.3772	32.9065	-0.258985	36.1418	0.00145837	2.83613
Txndc9	42.6125	36.0421	-0.241592	39.3273	0.00246649	2.60792

## Sheet: up FC>1.2 P<0.01
gene_symbol	Ave_Control	Ave_C54Y/C54Y	logFC	AveExpr	P.value	-LOG(Pvalue)
Casr	0.0051684	0.0606184	3.55197	0.0328934	0.00593812	2.22635
Trim80	0.0121291	0.125416	3.37018	0.0687727	0.00695405	2.15776
Aox4	0.108583	1.07561	3.30828	0.592097	0.00691886	2.15997
Cd200r3	0.0116127	0.0930992	3.00306	0.0523559	0.00780211	2.10779
Ccl4	0.0710103	0.524032	2.88355	0.297521	0.00869482	2.06074
Krt19	20.1545	123.548	2.6159	71.8512	0.00665016	2.17717
Ccl7	0.154887	0.754566	2.28443	0.454726	0.00598884	2.22266
Adora1	0.216921	1.0305	2.2481	0.623709	0.000388466	3.41065
4930444M15Rik	0.18031	0.756028	2.06796	0.468169	0.00085289	3.06911
Prrg4	0.329153	1.29993	1.9816	0.814542	0.00491074	2.30885
P3h2	9.12735	32.9274	1.85102	21.0274	0.00460297	2.33696
Nefh	0.169588	0.606915	1.83946	0.388252	0.00191704	2.71737
Cps1	0.0457179	0.161145	1.81753	0.103432	0.00314069	2.50297
Map3k8	0.999619	3.47007	1.79551	2.23484	0.000401511	3.3963
Dsp	2.49965	8.60924	1.78416	5.55444	0.00841106	2.07515
Nabp1	7.89832	26.5371	1.74839	17.2177	0.00621871	2.2063
Kcnf1	0.189798	0.623946	1.71695	0.406872	0.00690997	2.16052
Pkp2	15.6226	49.2451	1.65635	32.4338	0.00270013	2.56862
Slc1a6	2.05768	6.36432	1.62899	4.211	0.00344409	2.46293
Cytip	0.0919654	0.28345	1.62393	0.187708	0.00563845	2.24884
Atf3	3.75886	11.3971	1.60029	7.57796	0.00131196	2.88208
Cyb5d2	3.62665	10.9492	1.59412	7.28793	0.0001115	3.95273
Lmo7	2.33624	7.02198	1.58769	4.67911	0.00407459	2.38992
Pqlc3	4.75124	14.0063	1.5597	9.37877	0.0013217	2.87887
Loxl2	11.5883	33.3631	1.52559	22.4757	0.00137883	2.86049
Foxh1	2.82271	7.87192	1.47963	5.34732	0.000301212	3.52113
AI197445	0.0707806	0.196029	1.46964	0.133405	0.0087625	2.05737
Nr6a1	4.59321	12.609	1.45688	8.60112	0.00247885	2.60575
Gata4	11.4564	31.3403	1.45186	21.3983	9.84306e-05	4.00687
Ticam2	0.449653	1.22048	1.44057	0.835068	0.00472204	2.32587
Tap1	1.57254	4.1623	1.40429	2.86742	0.00552797	2.25743
Jade2	0.261279	0.678407	1.37656	0.469843	0.00793762	2.10031
4930447C04Rik	0.81854	1.99753	1.28709	1.40803	0.00493382	2.30682
Cd44	2.4028	5.77575	1.26529	4.08928	0.00651349	2.18619
Tnfrsf10b	8.05087	19.1589	1.2508	13.6049	0.00145077	2.8384
Cdkl1	1.03946	2.35521	1.18003	1.69734	0.00674597	2.17096
Pdlim1	52.9585	118.223	1.15857	85.5906	0.00174551	2.75808
Col6a1	6.8145	15.159	1.15349	10.9868	0.00602154	2.22029
Il3ra	6.79301	15.072	1.14975	10.9325	0.00278832	2.55466
Masp1	3.90752	8.63555	1.14403	6.27153	0.00276259	2.55868
Fbxo36	18.9856	41.4333	1.12589	30.2094	0.00838581	2.07645
Slc24a5	1.06614	2.30366	1.11153	1.6849	0.0077877	2.10859
Igf2r	16.0341	34.0366	1.08594	25.0353	0.00610341	2.21443
Slx4ip	4.8536	10.2366	1.07661	7.54509	0.00127277	2.89525
Ppargc1b	1.68809	3.46603	1.03789	2.57706	0.00470555	2.32739
Gca	2.38486	4.89579	1.03764	3.64033	0.00403422	2.39424
Aars2	21.7952	43.6179	1.00091	32.7066	0.00627493	2.20239
Nfkbiz	1.21162	2.35937	0.961462	1.7855	0.00750464	2.12467
Lrrfip1	17.9528	34.9235	0.959992	26.4381	0.00677099	2.16935
Slc35d2	6.05345	11.6964	0.950236	8.87492	0.00669094	2.17451
Rcan1	67.6044	130.434	0.948132	99.0192	0.00469081	2.32875
Smpd5	0.873573	1.65793	0.924386	1.26575	0.0069473	2.15818
Fermt1	3.05926	5.52925	0.8539	4.29425	0.00393541	2.40501
Perp	31.4978	56.3426	0.838976	43.9202	0.00267065	2.57338
Creld2	156.051	278.381	0.835048	217.216	0.00214888	2.66779
Dlk2	0.875252	1.54774	0.82239	1.21149	0.00152022	2.81809
Tubb6	129.755	227.322	0.808949	178.538	0.00384086	2.41557
Ptgr2	24.6362	42.6944	0.793266	33.6653	0.00113849	2.94367
Ndufv3	157.256	266.767	0.762467	212.012	0.00413255	2.38378
Ston2	0.874742	1.48068	0.759333	1.17771	0.00784561	2.10537
Immp2l	13.0659	21.9641	0.749335	17.515	0.00734678	2.1339
Ap1s3	3.37062	5.50152	0.706815	4.43607	0.00411449	2.38568
Fermt2	60.9989	98.0059	0.684087	79.5024	0.00507224	2.2948
Eng	15.1104	24.2456	0.68218	19.678	0.00129529	2.88763
Polk	4.86379	7.76135	0.674227	6.31257	0.00379667	2.4206
St3gal1	5.92451	9.42062	0.669127	7.67256	0.00490691	2.30919
Tmem181a	4.53838	7.08498	0.642585	5.81168	0.00594694	2.22571
Hps6	3.09365	4.78341	0.628727	3.93853	0.00445147	2.3515
Dnlz	50.7306	78.0587	0.621703	64.3947	0.00652684	2.1853
Ogfod3	35.9579	54.678	0.604652	45.3179	0.00704601	2.15206
Zfp54	4.92007	7.46457	0.60138	6.19232	0.00399414	2.39858
Nudt12	3.47849	5.27617	0.601031	4.37733	0.00204899	2.68846
Card10	3.45393	5.18782	0.586887	4.32088	0.00238466	2.62257
Sra1	265.462	387.209	0.544605	326.336	0.000135636	3.86763
Kank1	9.94145	14.0971	0.503867	12.0193	0.000598892	3.22265
Fpgs	26.3901	37.0375	0.488989	31.7138	0.000940931	3.02644
Tef	8.65821	12.0727	0.479608	10.3655	0.00650935	2.18646
Irf1	2.49885	3.45343	0.466764	2.97614	0.00589301	2.22966
Spryd7	23.9263	32.4607	0.440095	28.1935	0.00539646	2.26789
Apba3	33.6559	45.1949	0.425301	39.4254	0.00369714	2.43213
Trip10	29.5209	39.4714	0.419071	34.4961	0.00392115	2.40659
Cited2	82.6964	110.196	0.41418	96.4463	0.0032586	2.48697
Entpd6	29.7384	38.5553	0.374599	34.1469	0.00794382	2.09997
Mdm2	46.9041	60.6637	0.371118	53.7839	0.0080311	2.09522
Dusp12	58.2263	75.0038	0.365293	66.6151	0.00429516	2.36702
Slc46a1	13.8863	17.8172	0.359609	15.8517	0.00798397	2.09778
Xpnpep1	137.309	175.585	0.354744	156.447	0.00224787	2.64823
Nmt1	147.696	181.359	0.29622	164.528	0.00665026	2.17716
Slc39a7	160.922	196.382	0.287301	178.652	0.00481968	2.31698
Usp15	19.2573	23.4046	0.281389	21.3309	0.00767972	2.11465
Akap1	16.2684	19.7416	0.279167	18.005	0.00778476	2.10876
Churc1	171.204	206.038	0.267194	188.621	0.00257291	2.58958
