# Supplementary material for: The DYT6 dystonia causative protein THAP1 is responsible for proteasome activity via PSMB5 transcriptional regulation
Source: Nat Commun. 2025 Feb 14;16:1600. doi: 10.1038/s41467-025-56867-x (PMC11828994; doi:10.1038/s41467-025-56867-x)
Supplement: Supplementary file 5 — Supplementary data 3 [file 41467_2025_56867_MOESM5_ESM.xlsx]

## Sheet: Sheet1
Target gene	Forward (5’ to 3’)	Reverse (5’ to 3’)	Probe
α1 (PSMA6)	gaggtccctggattgaaaaag	tttttccaaaagccttgttttta	63
α2 (PSMA2)	gattgaatatgctttggctgct	ccacaccatttgcagcttt	78
α3 (PSMA4)	tgggaattttagcaaatgatgg	cactgcaagccatgtcctc	84
α4 (PSMA7)	aacgtctgcatggccttt	cgggtcctccacagtcag	21
α5 (PSMA5)	ctcagaatccccgcgtag	tcgggagaaaaagtattcacg	16
α6 (PSMA1)	cagcacctccttgattctcag	caaacagtgacatcattgtcatactg	67
α7 (PSMA3)	gaagaagcagagaaatatgctaagg	ggctaaatagttacattggactggag	67
β1 (PSMB6)	accagctcggtttccaca	cccggtatcggtaacacatc	71
β2 (PSMB7)	cagcaatggctgtatttgaaga	ggcttcgctcaccagattc	63
β3 (PSMB3)	gcagatcaaaccttataccctca	tcagtgtagtaagggccaaacc	49
β4 (PSMB2)	ccgatactacacaccgactatctc	aggatgaagcgtttctggag	86
β5 (PSMB5)	catgggcaccatgatctgt	gaaatccggttcccttcact	81
β6 (PSMB1)	tttcgccctacgttttcaac	tcagaagcaacaattgcaaaat	67
β7 (PSMB4)	ttatggtgcatacttggctca	ggcctcggtctggcttag	71
Rpt1 (PSMC2)	ttgatgaaattgatgctattgga	ttccaacattgttctctgcact	67
Rpt2 (PSMC1)	gctcagaacactacgtcagca	atccatcagcacccctatca	71
Rpt3 (PSMC4)	gaggcgtcctcatgtatgg	acccagatacttctgtacaaactcc	76
Rpt4 (PSMC6)	caagatatgttgtgggttgtcg	tccacctctctcggcaaata	72
Rpt5 (PSMC3)	atgtccacggaggagatcat	tgggtgactctcaacacttca	66
Rpt6 (PSMC5)	ccgccaatattatctgtccaa	ccggaggttttggctctta	78
Rpn1 (PSMD2)	tgattctgctgtgggatgtg	ggcaagaagagctcctgactta	49
Rpn2 (PSMD1)	cactgtgggacaaccagtga	tgtagcagtaaattttgcccagt	21
Rpn3 (PSMD3)	attatcacgcccgggtcta	cgagcatgcaagaagctg	42
Rpn5 (PSMD12)	aatgagtcactgaagtcacatgttc	agatacgggatgtcgatacca	38
Rpn6 (PSMD11)	agcttgcacttcggtatgc	tagcctgagccacgcatt	16
Rpn7 (PSMD6)	gccggataggtgacaaagag	gccaatcctaaggagatagaatacaa	81
Rpn8 (PSMD7)	gaccagtgaaattggagcaga	cgtcgtgtctttgatatctcgt	73
Rpn9 (PSMD13)	cgtagagcggttccagactc	aagctgggcttcattagctg	66
Rpn10 (PSMD4)	ccagctcagctatggacaca	ctaggacactctgaaggaactcg	63
Rpn11 (PSMD14)	gaggaggtatgcctggactg	cagtgccagggaagagatataga	86
Rpn12 (PSMD8)	gcccagctcaaatgctactac	aactccgtgtggaactcagc	18
Rpn13 (ADRM1)	gcctgctgggaaacatga	caggccaggtccagtcag	76
Ump1 (POMP)	gctccgctaaaattacagatgg	agcttgaaagaaatggaagacg	62
PAC1 (PSMG1)	aattgctataggaaataatgcagtagc	tcattccagagtttagcacaacc	69
PAC2 (PSMG2)	tcaagaaagctggtggctct	gactgcttgaaagaacaatgactc	76
PAC3 (PSMG3)	tgtgctcaccacaaaagtcc	tttgcaaagacatggatgaga	43
p28 (PSMD10)	ttcgaaaaacaggcatgaga	ggatatgaatcatcttcaagttaccc	66
p27 (PSMD9)	acgtccaggagctgatgc	cgttcatcccaatgccttt	63
G6PD	gcaaacagagtgagcccttc	ggccagccacataggagtt	78
β5 (Psmb5)	gcttcacggaaccaccac	caccgtgtgggaagcaat	62
G6pd	gaaagcagagtgagcccttc	cataggaattacgggcaaaga	78
