# Supplementary material for: The DYT6 dystonia causative protein THAP1 is responsible for proteasome activity via PSMB5 transcriptional regulation
Source: Nat Commun. 2025 Feb 14;16:1600. doi: 10.1038/s41467-025-56867-x (PMC11828994; doi:10.1038/s41467-025-56867-x)
Supplement: Supplementary file 8 — Source Data [file 41467_2025_56867_MOESM8_ESM.xlsx]

## Sheet: Fig.1c-i
Fig.1c	N = 3 biological replicates.
HEK293T
MFI	Exp.1	Exp.2	Exp.3	Avrg	SD	SEM
sgControl	303	290	305	299.333	8.14453	4.70225
sgPSMA6	2892	3441	2564	2965.67	443.117	255.833
sgTHAP1 #1	1066	1312	1346	1241.33	152.792	88.2144
sgTHAP1 #2	1148	1280	1269	1232.33	73.2416	42.2861
p-value (unpaired two-tailed Student’s t-test with Welch’s correction)
sgControl vs sgTHAP1 #1	0.0085
sgControl vs sgTHAP1 #2	0.0018
Fig.1e	N = 3 biological replicates.
U2OS
MFI	Exp.1	Exp.2	Exp.3	Avrg	SD	SEM
sgControl	435	453	491	459.667	28.589	16.5059
sgPSMA6	5068	8091	11026	8061.67	2979.11	1719.99
sgTHAP1 #1	2586	3256	3990	3277.33	702.243	405.44
sgTHAP1 #2	4531	4421	4988	4646.67	300.676	173.596
p-value (unpaired two-tailed Student’s t-test with Welch’s correction)
sgControl vs sgTHAP1 #1	0.0199
sgControl vs sgTHAP1 #2	0.0016
Fig.1f	N = 3 biological replicates.
Chymotrypsin-like relative peptidase activity
	Exp.1	Exp.2	Exp.3	Avrg	SD	SEM
sgControl	1	1	1	1	0	0
sgTHAP1#1	0.621668	0.618423	0.59305	0.611047	0.01567	0.00904708
sgTHAP1#2	0.724273	0.702946	0.683954	0.703724	0.0201712	0.0116458
Trypsin-like relative peptidase activity
	Exp.1	Exp.2	Exp.3	Avrg	SD	SEM
sgControl	1	1	1	1	0	0
sgTHAP1#1	0.688055	0.678025	0.665697	0.677259	0.0111986	0.00646553
sgTHAP1#2	0.709616	0.695162	0.68247	0.695749	0.0135827	0.00784196
Caspase relative peptidase activity
	Exp.1	Exp.2	Exp.3	Avrg	SD	SEM
sgControl	1	1	1	1	0	0
sgTHAP1#1	0.681489	0.693371	0.608682	0.661181	0.0458515	0.0264724
sgTHAP1#2	0.730484	0.746192	0.668886	0.715187	0.0408603	0.0235907
p-value (unpaired two-tailed Student’s t-test with Welch’s correction)
Chymotrypsin-like relative peptidase activity
sgControl vs sgTHAP1 #1	0.0005
sgControl vs sgTHAP1 #2	0.0015
Trypsin-like relative peptidase activity
sgControl vs sgTHAP1 #1	0.0004
sgControl vs sgTHAP1 #2	0.0007
Caspase relative peptidase activity
sgControl vs sgTHAP1 #1	0.006
sgControl vs sgTHAP1 #2	0.0068
Fig.1h	N = 6 biological replicates.
Chymotrypsin-like relative peptidase activity
	Exp.1	Exp.2	Exp.3	Exp.4	Exp.5	Exp.6	Avrg	SD	SEM
sgControl	1	1	1	1	1	1	1	0	0
sgTHAP1#1	0.569223	0.546706	0.540477	0.578967	0.566078	0.562427	0.560646	0.014443	0.00589635
sgTHAP1#1+THAP1	0.900319	0.902506	0.923234	0.787392	0.763726	0.777468	0.842441	0.0733935	0.0299628
Trypsin-like relative peptidase activity
	Exp.1	Exp.2	Exp.3	Exp.4	Exp.5	Exp.6	Avrg	SD	SEM
sgControl	1	1	1	1	1	1	1	0	0
sgTHAP1#1	0.731109	0.753919	0.761802	0.645678	0.59454	0.593411	0.680076	0.0784178	0.0320139
sgTHAP1#1+THAP1	1.08054	1.09478	1.09482	0.83268	0.765746	0.786081	0.942441	0.163227	0.0666371
Caspase relative peptidase activity
	Exp.1	Exp.2	Exp.3	Exp.4	Exp.5	Exp.6	Avrg	SD	SEM
sgControl	1	1	1	1	1	1	1	0	0
sgTHAP1#1	0.716647	0.691832	0.697382	0.616717	0.560102	0.542685	0.637561	0.075119	0.0306672
sgTHAP1#1+THAP1	1.02815	1.00456	1.02428	0.858777	0.832788	0.79997	0.924753	0.10521	0.0429517
p-value (one-way ANOVA Tukey with multiple comparisons test)
Chymotrypsin-like relative peptidase activity
sgControl vs sgTHAP1 #1	<0.0001
sgControl vs sgTHAP1 #1+THAP1	<0.0001
sgTHAP1 #1 vs sgTHAP1 #1+THAP1	<0.0001
Trypsin-like relative peptidase activity
sgControl vs sgTHAP1 #1	0.0002
sgControl vs sgTHAP1 #1+THAP1	0.6161
sgTHAP1 #1 vs sgTHAP1 #1+THAP1	0.0016
Caspase relative peptidase activity
sgControl vs sgTHAP1 #1	<0.0001
sgControl vs sgTHAP1 #1+THAP1	0.2211
sgTHAP1 #1 vs sgTHAP1 #1+THAP1	<0.0001

## Sheet: Fig.2a-d
Fig.2c
Fraction peptidase activity
	14	15	16	17	18	19	20	21	22	23	24	25	26	27	28	29
sgControl	8774	14935	17285	15272	13622	12551	12719	15148	17807	21449	22713	20151	15254	12246	9169	6954
sgTHAP1 #1	2597	3084	3616	4101	5551	5124	6235	7543	9925	11379	13495	11759	9178	7762	5976	4535
sgTHAP1 #2	2279	2890	3385	4036	4371	4773	5138	6290	7434	8819	10352	9575	6241	5983	5594	4860

## Sheet: Fig.3a-d
Fig.3a	N = 3 biological replicates.
PSMB6(β1) relative mRNA level
	Exp.1	Exp.2	Exp.3	Avrg	SD	SEM
sgControl	1	1	1	1	0	0
sgTHAP1#1	0.882353	1	0.9	0.927451	0.0634458	0.0366305
sgTHAP1#2	0.95098	0.959184	1.19	1.03339	0.135692	0.0783418
p-value (unpaired two-tailed Student’s t-test with Welch’s correction)
sgControl vs sgTHAP1 #1	0.1862
sgControl vs sgTHAP1 #2	0.7115
PSMB7(β2) relative mRNA level
	Exp.1	Exp.2	Exp.3	Avrg	SD	SEM
sgControl	1	1	1	1	0	0
sgTHAP1#1	0.97	1.34043	1.25743	1.18928	0.194387	0.112229
sgTHAP1#2	0.96	1.23404	1.13861	1.11089	0.13911	0.080315
p-value (unpaired two-tailed Student’s t-test with Welch’s correction)
sgControl vs sgTHAP1 #1	0.2337
sgControl vs sgTHAP1 #2	0.3014
PSMB3(β3) relative mRNA level
	Exp.1	Exp.2	Exp.3	Avrg	SD	SEM
sgControl	1	1	1	1	0	0
sgTHAP1#1	1.02941	1.02804	1.11458	1.05734	0.0495753	0.0286223
sgTHAP1#2	1.01961	1.09346	1.19792	1.10366	0.0895912	0.0517255
p-value (unpaired two-tailed Student’s t-test with Welch’s correction)
sgControl vs sgTHAP1 #1	0.183
sgControl vs sgTHAP1 #2	0.183
PSMB2(β4) relative mRNA level
	Exp.1	Exp.2	Exp.3	Avrg	SD	SEM
sgControl	1	1	1	1	0	0
sgTHAP1#1	0.7	1.04124	1.25773	0.999656	0.281181	0.16234
sgTHAP1#2	0.76	0.979381	1.09278	0.944055	0.169181	0.0976767
p-value (unpaired two-tailed Student’s t-test with Welch’s correction)
sgControl vs sgTHAP1 #1	0.9985
sgControl vs sgTHAP1 #2	0.6246
PSMB5(β5) relative mRNA level
	Exp.1	Exp.2	Exp.3	Avrg	SD	SEM
sgControl	1	1	1	1	0	0
sgTHAP1#1	0.453608	0.59596	0.646465	0.565344	0.100007	0.057739
sgTHAP1#2	0.57732	0.535354	0.686869	0.599847	0.0782294	0.0451657
p-value (unpaired two-tailed Student’s t-test with Welch’s correction)
sgControl vs sgTHAP1 #1	0.0172
sgControl vs sgTHAP1 #2	0.0125
PSMB1(β6) relative mRNA level
	Exp.1	Exp.2	Exp.3	Avrg	SD	SEM
sgControl	1	1	1	1	0	0
sgTHAP1#1	0.847619	1.22772	1	1.02511	0.191292	0.110443
sgTHAP1#2	0.857143	1.22772	1.2	1.09496	0.206417	0.119175
p-value (unpaired two-tailed Student’s t-test with Welch’s correction)
sgControl vs sgTHAP1 #1	0.8412
sgControl vs sgTHAP1 #2	0.5091
PSMB4(β7) relative mRNA level
	Exp.1	Exp.2	Exp.3	Avrg	SD	SEM
sgControl	1	1	1	1	0	0
sgTHAP1#1	1.32143	1.20721	1	1.17621	0.162941	0.0940738
sgTHAP1#2	1.03571	0.990991	1	1.0089	0.0236532	0.0136562
p-value (unpaired two-tailed Student’s t-test with Welch’s correction)
sgControl vs sgTHAP1 #1	0.2019
sgControl vs sgTHAP1 #2	0.5814
Fig.3b	N = 3 biological replicates.
PSMB5(β5) relative mRNA level
	Exp.1	Exp.2	Exp.3	Avrg	SD	SEM
sgControl	1	1	1	1	0	0
sgTHAP1#1	0.48971	0.392292	0.400535	0.427512	0.0540222	0.0311897
sgTHAP1 #1+THAP1	0.848704	0.638754	0.6846	0.724019	0.110386	0.0637316
sgTHAP1#2	0.63728	0.479632	0.50698	0.541297	0.0842406	0.0486363
sgTHAP1 #2+THAP1	0.993092	0.864537	0.823591	0.89374	0.0884435	0.0510629
p-value (one-way ANOVA Tukey with multiple comparisons test)
sgControl vs sgTHAP1 #1	<0.0001
sgControl vs sgTHAP1 #1+THAP1	0.0097
sgControl vs sgTHAP1 #2	0.0002
sgControl vs sgTHAP1 #2+THAP1	0.4859
sgTHAP1 #1 vs sgTHAP1 #1+THAP1	0.006
sgTHAP1 #2 vs sgTHAP1 #2+THAP1	0.0017
Fig.3d
mitochondrion	10.4682
protein binding	8.03915
cytosol	6.55288
nucleoplasm	6.27011
mitochondrial inner membrane	5.95834
structural constituent of ribosome	5.42681
mitochondrial matrix	5.38817
translation	3.99597
mitochondrial intermembrane space	3.79124
rRNA processing	3.47035
mitochondrial translation	3.42919
osteoblast differentiation	3.402
RNA binding	3.37318
one-carbon metabolic process	2.90892
ribosomal large subunit biogenesis	2.73114
positive regulation of epithelial cell proliferation	2.61539
L-serine biosynthetic process	2.57852
middle ear morphogenesis	2.5655
cytoplasm	2.54931
signaling pathway by p53 class mediator	2.43628
cytosolic large ribosomal subunit	2.41376
transcription by RNA polymerase III	2.39612
glycine metabolic process	2.31523
spinal cord development	2.24915
outer ear morphogenesis	2.20996
spliceosomal complex assembly	2.20424
mitochondrial large ribosomal subunit	2.15622
tetrahydrofolate interconversion	2.11693
lipid metabolic process	2.10993
UTP biosynthetic process	2.03365

## Sheet: Fig.4a-f
Fig.4a	N = 3 biological replicates.
Relative peptidase activity
	Exp.1	Exp.2	Exp.3	Avrg	SD	SEM
sgControl	1	1	1	1	0	0
sgTHAP1	0.654266	0.736218	0.598237	0.662907	0.069395	0.0400652
sgTHAP1+ β1	0.642277	0.73708	0.660806	0.680054	0.0502475	0.0290104
sgTHAP1+ β2	0.645225	0.713773	0.616206	0.658401	0.0501	0.0289252
sgTHAP1+ β3	0.670743	0.733213	0.703071	0.702342	0.0312416	0.0180373
sgTHAP1+ β4	0.649283	0.71342	0.762166	0.70829	0.0566162	0.0326874
sgTHAP1+ β5	0.818023	0.898116	0.768165	0.828101	0.0655593	0.0378507
sgTHAP1+ β6	0.624089	0.690916	0.741969	0.685658	0.0591156	0.0341304
sgTHAP1+ β7	0.684401	0.759374	0.710838	0.718204	0.0380256	0.0219541
p-value (one-way ANOVA Tukey with multiple comparisons test)
sgControl vs sgTHAP1 #1	0.0007
sgControl vs sgTHAP1 #1+β5	0.0205
sgTHAP1 #1 vs sgTHAP1 #1+β5	0.0243
Fig.4b
Fraction peptidase activity
	13	14	15	16	17	18	19	20	21	22	23	24	25	26	27	28
sgControl	291293	1063650	10012436	20605133	18225746	13810946	11245604	10031133	9708934	12168186	16690325	17152908	17415416	14800410	10572977	7400302
sgTHAP1	286977	307115	370085	601001	880702	1350220	1955569	2520339	2842133	3545900	4876599	6375302	7178407	8447456	7638170	2443773
sgTHAP1+ β1	314492	314290	443798	765183	1022760	1488066	2071478	2505994	3076056	3830688	5301294	6539777	7709609	8345313	7460358	5194884
sgTHAP1+ β2	319910	323904	460285	814486	1182084	1747766	2223405	2567692	2958716	3777885	5045673	6478050	7145419	8169289	7057496	4828726
sgTHAP1+ β3	331193	325251	449297	818598	1183909	1711153	2325402	3992114	3164682	4131248	6397821	7314036	8288721	8583386	7465466	5111262
sgTHAP1+ β4	338177	345620	503999	822987	1114401	1667529	2228331	2783851	3402376	4354176	6078846	7516100	8151846	8656878	7901523	5744653
sgTHAP1+ β5	362583	1727582	4820720	6024113	5958634	5568617	5707025	5935284	6345941	8599442	10662912	12437759	14808201	13539045	10025264	7569480
sgTHAP1+ β6	338737	470693	1132103	1620454	2139914	2738262	2941920	3217820	3458878	5000979	6403145	8001676	8066812	7373051	5940711	4508101
sgTHAP1+ β7	341662	559987	1210049	1908322	2570186	3303887	3601621	3934186	4680095	6237038	8172672	9926680	9911414	7271952	5682948	4146088
Fig.4c	N = 3 biological replicates.
Relative peptidase activity
	Exp.1	Exp.2	Exp.3	Avrg	SD	SEM
sgControl	1	1	1	1	0	0
sgTHAP1#1	0.537211	0.646105	0.557745	0.580354	0.0578605	0.0334058
sgTHAP1#2	0.66637	0.728934	0.520718	0.638674	0.106835	0.0616812
β5 stable+sgControl	0.858585	0.89017	0.797406	0.84872	0.0471622	0.0272291
β5 stable+sgTHAP1#1	0.973294	0.961299	0.7722	0.902265	0.112798	0.0651241
β5 stable+sgTHAP1#2	0.812198	1.09292	0.769987	0.891701	0.175532	0.101343
p-value (one-way ANOVA Tukey with multiple comparisons test)
sgControl vs sgTHAP1 #1	0.0019
sgControl vs sgTHAP1 #2	0.0064
sgControl vs β5 stable	0.9992
sgControl vs β5 stable sgTHAP1 #1	0.9521
sgControl vs β5 stable sgTHAP1 #2	0.7418
β5 stable vs β5 stable sgTHAP1 #1	0.995
β5 stable vs β5 stable sgTHAP1 #2	0.5482
Fig.4d
Fraction peptidase activity
	13	14	15	16	17	18	19	20	21	22	23	24	25	26	27	28
sgControl	336374	762165	2879259	3853807	2736290	1966275	1751892	1403589	1675025	2550145	2421917	1967116	1896340	1530258	1236438	1061913
sgTHAP1#1	349672	519723	1060411	1196835	1009417	893013	801668	786736	900997	1109215	1137717	1207294	1191447	1033369	859710	780540
sgTHAP1#2	365249	571189	1132415	1251864	1019811	902871	766457	755979	855573	1005126	1065258	1015438	1050511	916596	837545	773031
β5 stable+sgControl	369629	973214	3175557	4430754	3096515	2131133	1725922	1602278	2095345	2848339	3048828	2602417	2365705	1853788	1343909	1160804
β5 stable+sgTHAP1#1	382945	1046880	3089984	3371846	2385244	1819629	1467185	1371731	1949037	2373290	2234973	2021729	1891519	1553598	1138446	980199
β5 stable+sgTHAP1#2	395235	1085518	3495101	4175439	2822520	2098875	1687100	1661880	2146214	2770541	2819126	2536525	2258090	1846029	1504395	1227355

## Sheet: Fig.5b-f
Fig.5b	N = 3 biological replicates.
relative luciferase activity
	Exp.1	Exp.2	Exp.3	Avrg	SD	SEM
0bp	1	1	1	1	0	0
1184bp	3.24	3.55	4.56	3.78333	0.690242	0.398511
p-value (two-way ANOVA Tukey with multiple comparisons test)
0bp vs 1184bp	0.0199
Fig.5c	N = 3 biological replicates.
relative luciferase activity
	Exp.1	Exp.2	Exp.3	Avrg	SD	SEM
sgControl	1	1	1	1	0	0
sgTHAP1#1	0.311	0.321	0.402	0.344667	0.0499032	0.0288116
p-value (unpaired two-tailed Student’s t-test with Welch’s correction)
sgControl vs sgTHAP1 #1	0.0019
Fig.5d	N = 6 biological replicates.
ChIP flod enrichment
IP-
	Exp.1	Exp.2	Exp.3	Exp.4	Exp.5	Exp.6	Avrg	SD	SEM
Control	0.860551	0.928731	1.25122	1.01162	1.06191	0.93088	1.00749	0.138597	0.0565819
THAP1	1.10445	0.903335	1	0.903335	1.11214	1	1.00388	0.0917422	0.0374536
THAP1 C54Y	0.950439	1.24545	0.844791	0.97716	1.01162	1.01162	1.00685	0.132138	0.053945
IP+
	Exp.1	Exp.2	Exp.3	Exp.4	Exp.5	Exp.6	Avrg	SD	SEM
Control	11.0298	13.0261	11.4187	3.72352	3.85483	3.74942	7.8004	4.45933	1.82052
THAP1	35.3425	33.4361	32.074	63.2649	57.8135	49.6366	45.2613	13.5126	5.5165
THAP1 C54Y	4.68051	4.84557	6.04887	5.80247	6.17597	5.5661	5.51992	0.624743	0.25505
p-value (two-way ANOVA Tukey with multiple comparisons test)
Control vs THAP1	0.0033
Control vs THAP1 C54Y	0.9999
THAP1 vs THAP1 C54Y	0.0017
Fig.5e	N = 3 biological replicates.
relative peptidase activity
	Exp.1	Exp.2	Exp.3	Avrg	SD	SEM
sgControl	1	1	1	1	0	0
sgTHAP1#1	0.569223	0.595364	0.540477	0.568355	0.0274538	0.0158505
sgTHAP1#1+THAP1	0.900319	1.06157	0.923234	0.961709	0.0872413	0.0503688
sgTHAP1#1+C54Y	0.494438	0.561988	0.484377	0.513601	0.0422052	0.0243672
sgTHAP1#1+ΔTHAP domain	0.504535	0.480979	0.463882	0.483132	0.0204118	0.0117848
p-value (one-way ANOVA Tukey with multiple comparisons test)
sgControl vs sgTHAP1 #1	<0.0001
sgControl vs sgTHAP1 #1+THAP1	0.1851
sgControl vs sgTHAP1 #1+THAP1 C54Y	<0.0001
sgControl vs sgTHAP1 #1+THAP1 ΔTHAP domain	<0.0001
sgTHAP1 #1 vs sgTHAP1 #1+THAP1 C54Y	0.369
sgTHAP1 #1 vs sgTHAP1 #1+THAP1 ΔTHAP domain	0.9778

## Sheet: Fig.6a-f
Fig.6a	N = 3 biological replicates.
Psmb5 (β5) relative mRNA level
	Exp.1	Exp.2	Exp.3	Avrg	SD	SEM
sgControl	0.89	1.06	1.05	1	0.0953939	0.0550757
sgTHAP1#1	0.15	0.15	0.1	0.133333	0.0288675	0.0166667
sgTHAP1#2	0.16	0.18	0.1	0.146667	0.0416333	0.024037
p-value (unpaired two-tailed Student’s t-test with Welch’s correction)
sgControl vs sgTHAP1 #1	0.0021
sgControl vs sgTHAP1 #2	0.0012
Fig.6b	N = 3 biological replicates.
relative peptidase activity
	Exp.1	Exp.2	Exp.3	Avrg	SD	SEM
sgControl	1	1	1	1	0	0
sgTHAP1#1	0.71497	0.752058	0.727764	0.731597	0.0188387	0.0108765
sgTHAP1#2	0.664092	0.83195	0.781193	0.759078	0.0860861	0.0497018
p-value (unpaired two-tailed Student’s t-test with Welch’s correction)
sgControl vs sgTHAP1 #1	0.0016
sgControl vs sgTHAP1 #2	0.04
Fig.6c
Psmb5(β5) relative mRNA level
	Mouse.1	Mouse.2	Mouse.3	Mouse.4	Mouse.5	Mouse.6	Mouse.7	Avrg	SD	SEM
Thap1+/+	1	1.165	1.054	0.9506				1.0424	0.091997	0.0459985
Thap1 C54Y/+	1.057	1	0.9371	1.04	0.972			1.00122	0.0489438	0.0218883
Thap1 C54Y/C54Y	0.3472	0.3935	0.4442	0.505	0.3164	0.3711	0.5278	0.415029	0.0799841	0.0302311
p-value (one-way ANOVA Tukey with multiple comparisons test)
Thap1+/+ vs Thap1 C54Y/+	0.6993
Thap1+/+ vs Thap1 C54Y/C54Y	<0.0001
Thap1 C54Y/+ vs Thap1 C54Y/C54Y	<0.0001
Fig.6e
relative peptidase activity
	Mouse.1	Mouse.2	Mouse.3	Mouse.4	Mouse.5	Mouse.6	Mouse.7	Avrg	SD	SEM
Thap1+/+	1.04052	0.964626	0.928679	1.05227	1.01905			1.00103	0.0526067	0.0235264
Thap1 C54Y/+	0.972448	0.965646	1.01874	1.03803				0.998714	0.0352598	0.0176299
Thap1 C54Y/C54Y	0.573864	0.470085	0.521669	0.45316	0.469987	0.539649	0.526238	0.507807	0.0442511	0.0167253
p-value (one-way ANOVA Tukey with multiple comparisons test)
Thap1+/+ vs Thap1 C54Y/+	0.9968
Thap1+/+ vs Thap1 C54Y/C54Y	<0.0001
Thap1 C54Y/+ vs Thap1 C54Y/C54Y	<0.0001

## Sheet: Sfig.1d,e
SFig.1d	N = 3 biological replicates.
Chymotrypsin-like relative peptidase activity
	Exp.1	Exp.2	Exp.3	Avrg	SD	SEM
sgControl	1	1	1	1	0	0
sgTHAP1#1	0.751895	0.582231	0.731713	0.688613	0.0926806	0.0535092
sgTHAP1#2	0.62876	0.593713	0.578978	0.600484	0.0255724	0.0147642
Caspase relative peptidase activity
	Exp.1	Exp.2	Exp.3	Avrg	SD	SEM
sgControl	1	1	1	1	0	0
sgTHAP1#1	0.782265	0.662859	0.609241	0.684788	0.0885716	0.0511368
sgTHAP1#2	0.464604	0.470676	0.433052	0.45611	0.0201989	0.0116618
p-value (unpaired two-tailed Student’s t-test with Welch’s correction)
Chymotrypsin-like relative peptidase activity
sgControl vs sgTHAP1 #1	0.0283
sgControl vs sgTHAP1 #2	0.0014
Caspase relative peptidase activity
sgControl vs sgTHAP1 #1	0.0253
sgControl vs sgTHAP1 #2	0.0005
SFig.1e	N = 6 biological replicates.
Chymotrypsin-like relative peptidase activity
	Exp.1	Exp.2	Exp.3	Exp.4	Exp.5	Exp.6	Avrg	SD	SEM
sgControl	1	1	1	1	1	1	1	0	0
sgTHAP1#1	0.72562	0.703745	0.595552	0.464588	0.400874	0.45658	0.557826	0.13744	0.0561096
sgTHAP1#1+THAP1	0.981961	0.83164	0.853932	0.855905	0.703737	0.68666	0.818972	0.109634	0.0447578
Caspase relative peptidase activity
	Exp.1	Exp.2	Exp.3	Exp.4	Exp.5	Exp.6	Avrg	SD	SEM
sgControl	1	1	1	1	1	1	1	0	0
sgTHAP1#1	0.455974	0.404184	0.473994	0.415613	0.343649	0.391309	0.414121	0.046742	0.0190824
sgTHAP1#1+THAP1	0.759887	0.617914	0.658362	0.752612	0.571937	0.553619	0.652389	0.0883772	0.0360798
p-value (one-way ANOVA Tukey with multiple comparisons test)
Chymotrypsin-like relative peptidase activity
sgControl vs sgTHAP1 #1	<0.0001
sgControl vs sgTHAP1 #1+THAP1	0.0193
sgTHAP1 #1 vs sgTHAP1 #1+THAP1	0.0013
Caspase relative peptidase activity
sgControl vs sgTHAP1 #1	<0.0001
sgControl vs sgTHAP1 #1+THAP1	<0.0001
sgTHAP1 #1 vs sgTHAP1 #1+THAP1	<0.0001

## Sheet: Sfig.2b,c
SFig.2b
Fraction peptidase activity
	14	15	16	17	18	19	20	21	22	23	24	25	26	27	28	29
sgControl	2617	2840	3148	3354	3360	3898	7394	17767	29232	35598	40724	35388	23648	19310	13800	10119
sgTHAP1 #1	2231	2469	2762	3626	4493	5306	6528	9679	15737	17563	25279	24159	19260	14246	10477	8181
sgTHAP1 #2	2300	2341	2589	3130	3596	6730	5293	7690	11673	15780	19202	20133	16594	12557	9511	7182
SFig.2c
Fraction peptidase activity
	14	15	16	17	18	19	20	21	22	23	24	25	26	27	28	29
sgControl	2669	8080	36795	49450	35521	22478	14760	11891	13645	19113	17495	14152	11280	8889	6579	6058
sgTHAP1 #1	2663	7883	28639	32069	21721	15365	11271	8305	8306	10148	10920	9691	8255	8167	6726	6052
sgTHAP1 #2	2791	8569	23538	26967	19522	13305	10177	8399	9068	12197	12144	10124	9132	8429	7364	6002
Fraction peptidase activity
	14	15	16	17	18	19	20	21	22	23	24	25	26	27	28	29
sgControl	2413	2900	4405	6061	6327	5215	4478	4592	6699	12024	13747	12406	8541	7456	7012	6121
sgTHAP1 #1	2445	3031	4195	4942	5016	4540	4162	3872	4516	7165	7204	7384	7209	7641	6529	5418
sgTHAP1 #2	2487	3018	3930	5187	4589	4271	4022	4005	5859	8343	9652	9367	8778	7779	6371	5681

## Sheet: Sfig.3
N = 3 biological replicates.
PSMA6 relative mRNA level								PSMC1 relative mRNA level								PSMD12 relative mRNA level								ADRM1 relative mRNA level
	Exp.1	Exp.2	Exp.3	Avrg	SD	SEM			Exp.1	Exp.2	Exp.3	Avrg	SD	SEM			Exp.1	Exp.2	Exp.3	Avrg	SD	SEM			Exp.1	Exp.2	Exp.3	Avrg	SD	SEM
sgControl	1	1	1	1	0	0		sgControl	1	1	1	1	0	0		sgControl	1	1	1	1	0	0		sgControl	1	1	1	1	0	0
sgTHAP1#1	0.85	1.04	1.33	1.07333	0.24173	0.139563		sgTHAP1#1	0.75	1.25	0.92	0.973333	0.254231	0.14678		sgTHAP1#1	0.92	1.41	0.91	1.08	0.285832	0.165025		sgTHAP1#1	1.12	1.48	1.489	1.363	0.210492	0.121528
sgTHAP1#2	0.98	1.32	1.53	1.27667	0.277549	0.160243		sgTHAP1#2	0.91	1.2	0.9	1.00333	0.170392	0.0983757		sgTHAP1#2	0.93	1.22	0.94	1.03	0.164621	0.0950438		sgTHAP1#2	1.18	1.21	1.701	1.36367	0.292524	0.168889
PSMA2 relative mRNA level								PSMC4 relative mRNA level								PSMD11 relative mRNA level								POMP relative mRNA level
	Exp.1	Exp.2	Exp.3	Avrg	SD	SEM			Exp.1	Exp.2	Exp.3	Avrg	SD	SEM			Exp.1	Exp.2	Exp.3	Avrg	SD	SEM			Exp.1	Exp.2	Exp.3	Avrg	SD	SEM
sgControl	1	1	1	1	0	0		sgControl	1	1	1	1	0	0		sgControl	1	1	1	1	0	0		sgControl	1	1	1	1	0	0
sgTHAP1#1	0.82	0.83	1.07	0.906667	0.141539	0.0817177		sgTHAP1#1	1.3	0.99	0.76	1.01667	0.270986	0.156454		sgTHAP1#1	1.07	1.33	1.57	1.32333	0.250067	0.144376		sgTHAP1#1	0.86	0.79	1.15	0.933333	0.190875	0.110202
sgTHAP1#2	0.79	0.9	1.11	0.933333	0.162583	0.0938675		sgTHAP1#2	1.34	0.88	0.9	1.04	0.26	0.150111		sgTHAP1#2	1.19	1.274	1.83	1.43133	0.347801	0.200803		sgTHAP1#2	0.89	0.91	1.32	1.04	0.242693	0.140119
PSMA4 relative mRNA level								PSMC6 relative mRNA level								PSMD6 relative mRNA level								PSMG1 relative mRNA level
	Exp.1	Exp.2	Exp.3	Avrg	SD	SEM			Exp.1	Exp.2	Exp.3	Avrg	SD	SEM			Exp.1	Exp.2	Exp.3	Avrg	SD	SEM			Exp.1	Exp.2	Exp.3	Avrg	SD	SEM
sgControl	1	1	1	1	0	0		sgControl	1	1	1	1	0	0		sgControl	1	1	1	1	0	0		sgControl	1	1	1	1	0	0
sgTHAP1#1	0.91	1.14	1.21	1.08667	0.15695	0.0906152		sgTHAP1#1	1.17	0.95	1.29	1.13667	0.172434	0.0995546		sgTHAP1#1	0.89	1.88	1.53	1.43333	0.502029	0.289847		sgTHAP1#1	0.88	0.92	1.16	0.986667	0.151438	0.0874325
sgTHAP1#2	0.74	1.34	1.16	1.08	0.307896	0.177764		sgTHAP1#2	1.23	1	1.47	1.23333	0.235018	0.135688		sgTHAP1#2	0.95	1.07	1.73	1.25	0.42	0.242487		sgTHAP1#2	0.82	0.9	1.34	1.02	0.28	0.161658
PSMA7 relative mRNA level								PSMC3 relative mRNA level								PSMD7 relative mRNA level								PSMG2 relative mRNA level
	Exp.1	Exp.2	Exp.3	Avrg	SD	SEM			Exp.1	Exp.2	Exp.3	Avrg	SD	SEM			Exp.1	Exp.2	Exp.3	Avrg	SD	SEM			Exp.1	Exp.2	Exp.3	Avrg	SD	SEM
sgControl	1	1	1	1	0	0		sgControl	1	1	1	1	0	0		sgControl	1	1	1	1	0	0		sgControl	1	1	1	1	0	0
sgTHAP1#1	0.75	0.9	1.09	0.913333	0.170392	0.0983757		sgTHAP1#1	0.86	0.99	0.87	0.906667	0.0723418	0.0417665		sgTHAP1#1	1.1	1.15	1.249	1.16633	0.075831	0.043781		sgTHAP1#1	0.91	1.06	1.08	1.01667	0.0929157	0.0536449
sgTHAP1#2	0.75	1.08	1.22	1.01667	0.241316	0.139324		sgTHAP1#2	0.97	0.91	0.74	0.873333	0.119304	0.0688799		sgTHAP1#2	1.23	1.11	1.314	1.218	0.102528	0.0591946		sgTHAP1#2	1.02	0.84	1.11	0.99	0.137477	0.0793725
PSMA5 relative mRNA level								PSMC5 relative mRNA level								PSMD13 relative mRNA level								PSMG3 relative mRNA level
	Exp.1	Exp.2	Exp.3	Avrg	SD	SEM			Exp.1	Exp.2	Exp.3	Avrg	SD	SEM			Exp.1	Exp.2	Exp.3	Avrg	SD	SEM			Exp.1	Exp.2	Exp.3	Avrg	SD	SEM
sgControl	1	1	1	1	0	0		sgControl	1	1	1	1	0	0		sgControl	1	1	1	1	0	0		sgControl	1	1	1	1	0	0
sgTHAP1#1	0.96	1.06	1.33	1.11667	0.191398	0.110504		sgTHAP1#1	1.07	1.09	0.9	1.02	0.104403	0.0602771		sgTHAP1#1	1.05	1.52	1.36	1.31	0.238956	0.137961		sgTHAP1#1	0.73	0.94	0.97	0.88	0.130767	0.0754983
sgTHAP1#2	1.08	1.21	1.42	1.23667	0.171561	0.0990511		sgTHAP1#2	1.21	1.3	0.88	1.13	0.221133	0.127671		sgTHAP1#2	1.13	1.6	1.24	1.32333	0.245832	0.141931		sgTHAP1#2	0.8	0.86	1.09	0.916667	0.15308	0.0883805
PSMA1 relative mRNA level								PSMD2 relative mRNA level								PSMD4 relative mRNA level								PSMD10 relative mRNA level
	Exp.1	Exp.2	Exp.3	Avrg	SD	SEM			Exp.1	Exp.2	Exp.3	Avrg	SD	SEM			Exp.1	Exp.2	Exp.3	Avrg	SD	SEM			Exp.1	Exp.2	Exp.3	Avrg	SD	SEM
sgControl	1	1	1	1	0	0		sgControl	1	1	1	1	0	0		sgControl	1	1	1	1	0	0		sgControl	1	1	1	1	0	0
sgTHAP1#1	0.89	1.2	1.38	1.15667	0.247857	0.143101		sgTHAP1#1	1.01	1.46	1.41	1.29333	0.246644	0.1424		sgTHAP1#1	0.83	1.425	1.29	1.18167	0.311943	0.1801		sgTHAP1#1	0.85	1	0.97	0.94	0.0793725	0.0458258
sgTHAP1#2	0.95	1.31	1.48	1.24667	0.270617	0.156241		sgTHAP1#2	1.2	1.57	1.61	1.46	0.226053	0.130512		sgTHAP1#2	0.98	1.386	1.24	1.202	0.20565	0.118732		sgTHAP1#2	0.88	0.93	0.97	0.926667	0.0450925	0.0260342
PSMA3 relative mRNA level								PSMD1 relative mRNA level								PSMD14 relative mRNA level								PSMD9 relative mRNA level
	Exp.1	Exp.2	Exp.3	Avrg	SD	SEM			Exp.1	Exp.2	Exp.3	Avrg	SD	SEM			Exp.1	Exp.2	Exp.3	Avrg	SD	SEM			Exp.1	Exp.2	Exp.3	Avrg	SD	SEM
sgControl	1	1	1	1	0	0		sgControl	1	1	1	1	0	0		sgControl	1	1	1	1	0	0		sgControl	1	1	1	1	0	0
sgTHAP1#1	0.77	1.03	1.17	0.99	0.202978	0.117189		sgTHAP1#1	0.87	1.8	1.63	1.43333	0.49521	0.28591		sgTHAP1#1	0.81	1.27	0.99	1.02333	0.231805	0.133832		sgTHAP1#1	0.98	0.9	1.15	1.01	0.127671	0.0737111
sgTHAP1#2	0.72	1.2	1.3	1.07333	0.310054	0.17901		sgTHAP1#2	0.99	1.84	1.8	1.54333	0.479618	0.276908		sgTHAP1#2	0.92	1.52	0.95	1.13	0.338083	0.195192		sgTHAP1#2	1.06	0.85	1.31	1.07333	0.23029	0.132958
PSMC2 relative mRNA level								PSMD3 relative mRNA level								PSMD8 relative mRNA level
	Exp.1	Exp.2	Exp.3	Avrg	SD	SEM			Exp.1	Exp.2	Exp.3	Avrg	SD	SEM			Exp.1	Exp.2	Exp.3	Avrg	SD	SEM
sgControl	1	1	1	1	0	0		sgControl	1	1	1	1	0	0		sgControl	1	1	1	1	0	0
sgTHAP1#1	1.04	1.16	0.92	1.04	0.12	0.069282		sgTHAP1#1	0.91	1.44	1.387	1.24567	0.291901	0.168529		sgTHAP1#1	1.15	1.71	1.03	1.29667	0.362951	0.20955
sgTHAP1#2	1.25	1.15	0.75	1.05	0.264575	0.152753		sgTHAP1#2	1.57	1.3	1.272	1.38067	0.164564	0.0950111		sgTHAP1#2	1.37	1.55	0.96	1.29333	0.302379	0.174579

## Sheet: Sfig.4a-d
SFig.4c	N = 3 biological replicates.
Relative peptidase activity
	Exp.1	Exp.2	Exp.3	Avrg	SD	SEM
sgControl	1	1	1	1	0	0
sgTHAP1#1	0.665506	0.690845	0.697112	0.684488	0.0167346	0.00966172
sgTHAP1#2	0.574486	0.589348	0.579813	0.581216	0.00752963	0.00434724
β5 stable+sgControl	1.069	1.06481	1.04844	1.06075	0.0108658	0.00627337
β5 stable+sgTHAP1#1	0.970188	0.973533	0.931539	0.95842	0.0233396	0.0134751
β5 stable+sgTHAP1#2	1.29506	1.28826	1.29424	1.29252	0.00371347	0.00214397
p-value (unpaired two-tailed Student’s t-test with Welch’s correction)
sgControl vs sgTHAP1 #1	0.0009
sgControl vs sgTHAP1 #2	0.0001
sgControl vs β5 stable	0.0019
sgControl vs β5 stable sgTHAP1 #1	0.0065
sgControl vs β5 stable sgTHAP1 #2	<0.0001
β5 stable vs β5 stable sgTHAP1 #1	0.001
β5 stable vs β5 stable sgTHAP1 #2	0.3987
SFig.4d
Fraction peptidase activity
	13	14	15	16	17	18	19	20	21	22	23	24	25	26	27	28
sgControl	317208	329679	369816	405444	448415	413309	398152	442069	753389	1450506	1866651	1847360	1873516	1528829	1215688	1006959
sgTHAP1#1	362696	348906	354733	390225	404593	412371	433117	481876	658810	934488	1128821	1312236	1250098	1071579	872642	757924
sgTHAP1#2	350848	344621	367354	391432	413283	410644	426378	480845	631902	891997	1044466	1118322	1089971	1000353	797786	717914
β5 stable+sgControl	335082	362178	419294	468805	457989	498393	443240	483712	1061154	2043264	2460282	2493273	2329287	1958644	1487526	1148744
β5 stable+sgTHAP1#1	366707	394604	413508	458292	534806	530417	456709	534687	1135331	1960886	2328710	2048744	2107044	1633822	1174612	953123
β5 stable+sgTHAP1#2	357068	393321	437540	499766	488354	474324	468448	555065	1126107	2253574	2509450	2559802	2307928	1869872	1487900	1106561

[truncated: 3 more sheets: Sfig.5, Sfig.6a-d, Sfig.7]
